# Supplementary material for: Systems metabolic insights into kaempferol-mediated alleviation of alcoholic fatty liver disease
Source: Front Endocrinol (Lausanne). 2025 May 29;16:1610613. doi: 10.3389/fendo.2025.1610613 (PMC12158750; doi:10.3389/fendo.2025.1610613)
Supplement: Supplementary Table 1 — abundance of positive mode ions. [file DataSheet1.csv]

sample	N01P-02	N01P-03	N01P-04	N02P-02	N02P-03	N02P-04	N03P-02	N03P-03	N03P-04	N04P-02	N04P-03	N04P-04	N05P-02	N05P-03	N05P-04	N06P-02	N06P-03	N06P-04	N07P-02	N07P-03	N07P-04	N08P-02	N08P-03	N08P-04	AFLD10P-02	AFLD10P-03	AFLD10P-04	AFLD11P-02	AFLD11P-03	AFLD11P-04	AFLD12P-02	AFLD12P-03	AFLD12P-04	AFLD13P-02	AFLD13P-03	AFLD13P-04	AFLD14P-02	AFLD14P-03	AFLD14P-04	AFLD15P-02	AFLD15P-03	AFLD15P-04	AFLD16P-02	AFLD16P-03	AFLD17P-02	AFLD17P-03	AFLD17P-04	AFLD18P-02	AFLD18P-03
label	CTRL	CTRL	CTRL	CTRL	CTRL	CTRL	CTRL	CTRL	CTRL	CTRL	CTRL	CTRL	CTRL	CTRL	CTRL	CTRL	CTRL	CTRL	CTRL	CTRL	CTRL	CTRL	CTRL	CTRL	AFLD	AFLD	AFLD	AFLD	AFLD	AFLD	AFLD	AFLD	AFLD	AFLD	AFLD	AFLD	AFLD	AFLD	AFLD	AFLD	AFLD	AFLD	AFLD	AFLD	AFLD	AFLD	AFLD	AFLD	AFLD
76.03864548	190443.0884	178964.6011	146604.3163	37353.67437	33249.19212	28236.88325	49423.22665	45926.3966	48890.81745	45230.69615	41449.70467	42489.47287	32236.98915	32871.20772	28173.99643	35264.44757	30835.26368	32905.58054	50802.99102	46287.90188	50043.14528	72078.99049	68224.74452	66887.46384	62981.1591	53851.48537	52046.07639	75609.93839	81547.25057	64627.13413	80007.88183	70627.40267	73291.9582	36037.70911	31477.05347	34668.12727	22785.05865	25900.54648	22569.05698	24547.14473	19960.87036	24010.6049	31520.616	25878.21034	33513.16457	32081.098	36836.49812	12263.28384	11565.2899
83.04884564	38004.08332	30815.58032	29699.70437	11199.16057	10459.31219	16306.34868	18098.13753	18754.28056	18011.61689	11363.32643	13821.35434	9643.086453	10584.8666	15186.55611	6980.994064	11824.43627	12566.01307	12930.15076	9190.802134	8231.675179	12272.2879	16546.17499	22792.6033	20651.59722	21155.65862	17259.56868	15831.6285	21006.35152	24085.01892	26934.11209	17972.3283	18569.47384	13159.22533	9954.527814	8494.235763	9537.328275	9658.383259	11187.90452	14482.46676	13913.21319	18586.25212	11242.16924	19617.66697	10678.86314	9972.355061	6637.160788	9588.172027	2545.258853	7624.232765
85.10026951	3274.986334	1216.136615	2269.597394	438.7093572	0	785.8727202	510.987491	379.5809359	2285.256087	1454.728244	246.8747032	0	4392.073459	3595.794205	3824.258655	1524.272097	1296.565563	2755.469569	0	310.4625721	992.6138203	2655.889255	2332.123983	2165.705936	1630.488203	1538.740021	4214.64069	3873.272198	5135.62247	4774.015763	7013.882774	5253.547127	10656.58704	6918.032564	2272.643945	4853.309791	1895.019164	4721.061046	6115.922647	6109.934575	3562.834191	2722.479768	4815.701914	1406.67889	1603.18564	3753.254434	2392.667521	987.3365838	1927.549899
86.05937985	45242.25606	31083.82776	27792.61652	10174.26365	11303.10968	12108.34297	17848.79838	17050.63828	17313.20221	14130.23045	14754.04202	16525.11337	12877.00724	12703.34155	11932.57861	16893.59078	14765.37394	15012.14022	17039.57281	14378.47427	19879.01213	18016.07212	16071.96002	17056.24751	21196.92611	21917.13084	19289.38142	20159.17286	25142.62403	23325.25663	18663.17457	18531.02635	22125.63036	10672.7386	12077.58179	10532.88926	8432.253295	7582.37075	6889.381061	7411.225166	8745.757276	10402.04634	9266.229592	9838.950793	10712.93178	10218.13952	11162.28124	4394.550609	3998.905287
87.04340594	640.4808425	0	0	16289.31502	12927.85921	13091.44132	4261.727933	2153.459479	3598.409107	8285.690507	7238.737292	7650.446991	5819.826413	6108.197472	3925.351446	5876.900652	6101.947463	4946.288409	2432.148383	2936.881585	3273.398386	1855.387346	1049.507982	684.2631993	1647.774237	2185.190829	1766.886942	555.545444	0	0	0	607.8982368	0	3184.11145	2290.411219	2044.148274	4930.957458	5348.539258	5887.746806	4024.997809	1922.443757	2235.323678	1052.264475	1175.272572	3758.376235	3730.469165	2736.404513	13908.10929	12180.90791
89.02395463	1336.555495	854.1290375	588.7521335	7264.903077	8183.374873	6213.092087	3664.572926	3335.740588	3696.873153	5376.051905	4514.851062	6149.954578	5477.987717	2892.470061	4991.777512	4599.009457	3947.977521	6215.721322	4061.658608	3269.116166	4804.034362	2489.354026	2237.822564	3514.234805	3436.731316	2726.658933	3445.862057	3725.214331	1799.807962	1979.654523	2383.617354	2279.28888	1398.062703	4048.777056	3389.615511	3115.098665	5057.1699	5354.618229	4109.5644	4354.278546	5267.480629	4988.7856	4008.718236	5039.288365	3779.356163	5260.700891	4360.557049	7952.617262	9263.128429
89.04232015	1212.997896	3162.585661	894.2543937	849.5976306	628.1286658	1273.751682	1573.213012	1140.277456	3002.88327	533.9175619	579.3947754	1328.684274	1295.009943	2766.153186	1736.051749	1725.094716	3593.430411	3179.413786	1380.709426	3529.506078	1796.444606	1989.381124	492.3158602	4224.879636	1452.412107	3234.91556	3136.515163	3996.499192	4171.062104	3418.966803	6153.044226	2289.206469	2590.008921	2384.921728	3423.678925	3229.375589	1889.351165	2112.553347	2407.070106	1245.822719	2813.155745	1756.404687	1075.673413	2151.836546	3794.994759	1833.024371	3957.737048	930.8839722	2497.261881
89.05918788	0	0	3628.055703	50170.1684	47932.98249	46520.81803	18942.13726	14957.37644	13757.37637	22658.08433	22060.09217	19418.95079	15696.45081	18963.833	17034.57103	20088.13319	21585.80587	16513.19889	6836.642439	5396.99958	6891.813987	8469.013384	7144.65662	6881.81314	11993.27947	4550.582058	3767.360618	0	6091.288024	2457.704717	1640.832578	3184.151054	1687.835843	8718.822297	8580.026796	6512.108727	15204.7383	13489.71486	13551.56629	14177.57919	9025.227586	12128.51235	8104.788099	10792.66886	11384.46435	11212.29404	10683.70181	32999.81724	30059.49728
89.0592607	1504.900664	444.3922649	1802.616174	87721.93687	86652.04137	81442.05268	27230.92059	30298.65914	31155.73642	43881.19266	44943.08959	47540.65669	30747.30955	29559.50965	32574.80389	37001.21669	40336.1285	36148.62198	26307.16871	19916.7466	26427.60316	16173.47313	14377.54327	16721.9366	14483.18682	15742.13422	13248.16728	9692.97445	9554.065456	8106.931101	9102.189236	7341.131842	10053.39831	20312.77375	18320.07825	18394.1442	29579.24694	29275.16402	32399.46449	23415.29739	24292.06344	22741.24728	18792.80938	19000.62431	22282.1194	22058.61883	21111.0717	77553.69016	73090.3845
89.05929739	2279.858617	4034.659005	925.7941063	93241.98636	90395.99471	93482.73741	39647.58892	33764.87392	34727.34123	51304.4015	57938.11013	50008.01249	37308.39988	35650.66844	36306.68727	52531.19751	50874.42296	44450.81387	30304.17655	28078.76731	26879.71703	19074.09045	15642.47183	14857.86562	14129.39587	15465.04071	19191.87044	7264.280772	9163.602473	6147.742246	8582.092911	12994.39665	10058.45064	23614.5415	20404.74171	19770.27626	37147.93779	35014.62891	30557.99253	31314.576	24983.36662	30957.4985	25906.88371	20711.2147	30825.65367	33337.23026	27430.92365	74431.6316	85894.79209
89.05942981	9220.925209	2714.035498	1680.580666	297792.5368	294743.8091	283349.9853	96026.81565	98276.1878	105347.7957	150179.1935	143544.6004	152120.9488	108018.3272	108592.8094	103787.5976	139947.9737	129796.4609	130745.5652	63713.60238	65685.51613	64503.29329	50051.3206	49915.37936	49731.00606	43613.14043	51458.7149	47011.75368	33831.79018	29266.60515	29158.51096	36230.66271	33740.19582	29678.17799	60910.76733	57561.97989	57067.55371	93665.86769	94275.14469	100451.8582	77148.23627	72878.31484	75692.06132	67617.41515	60806.68621	84323.1414	71991.46273	69233.46773	235148.4803	233017.184
89.05944121	11893.20254	7065.160889	7068.272519	395823.5256	362704.7816	362858.0594	126353.7808	132611.8192	121713.0284	194619.4436	188200.2036	189464.1568	136137.9186	126549.935	130229.9678	177486.2524	166870.4262	154006.8309	95504.51627	95442.49685	89661.23182	68354.24583	64498.28934	63366.92989	60358.66326	65584.67439	61629.44925	45993.1004	47780.51461	39968.57101	45693.30956	48671.51842	35594.21695	80122.99099	72546.80445	75090.98481	115380.0647	117570.485	112818.3643	92722.31438	98160.5006	85480.34857	88073.51524	82056.39983	105594.8951	94999.78638	91466.68596	304976.9263	288757.8402
89.05949555	20260.72586	11910.36876	14885.62422	351359.2905	341605.9871	328899.0295	115979.8189	112529.6979	116419.6318	188139.1787	173920.9012	177496.7424	135645.8105	134138.4473	137979.9107	172589.2508	158397.5895	155242.0473	95461.57476	88450.83588	98081.72481	71309.17134	65449.09024	61505.59042	68565.81942	71013.17299	64723.53208	50818.72729	56721.40846	39598.31112	49676.2953	47212.1575	45995.20912	79726.03718	80515.87413	82863.57892	141235.1109	124165.9869	134916.8615	100764.6262	102759.2652	106716.7289	96530.39083	90510.50948	111965.6747	105442.4848	101024.8319	315564.9271	309207.2099
89.05951578	6028.415809	10342.25042	0	397933.0665	384712.6556	382250.2881	131067.2755	138489.0014	139894.4304	215058.1224	204615.0252	205522.2987	145735.6377	153003.2699	137502.2194	195793.75	193448.313	188057.6381	99585.31712	93735.31259	84866.99999	70262.68987	59672.45346	67092.46157	66520.05992	70211.65783	65111.85944	46110.93989	51218.8008	43460.13243	47243.1923	43141.56002	36778.78971	85711.86661	83438.29274	74772.64258	139001.142	132920.8872	129002.2178	108182.9418	109971.4634	103108.2121	92302.28573	89404.63317	115154.219	108015.4856	97909.25739	337616.9259	331598.5992
89.05959056	33467.84882	30041.02137	26970.15587	718857.4696	709637.0097	713995.393	236611.7449	246384.5894	254537.8409	368491.7935	361159.9881	377383.3983	288029.2646	265868.9971	282420.7891	361940.8745	347016.3166	332586.403	199465.5601	200551.8611	209824.4865	134808.3287	135296.1754	145901.9105	143256.4103	148550.3521	141191.9149	110071.9066	105952.4207	97975.79501	107355.304	105108.3844	95260.5063	186872.8051	164559.9285	168609.8089	285603.1503	278509.0889	269853.4612	225539.8363	235416.5634	218802.233	190230.5032	186151.197	249712.3519	210708.603	226297.5715	612413.4951	582987.8884
89.05967244	294894.2671	285006.535	243121.318	2884683.974	2835390.857	2866742.877	1214568.997	1271330.553	1336019.228	1804845.775	1705174.914	1801608.609	1583134.59	1535961.925	1492091.414	1812658.153	1755507.982	1673378.008	1093151.9	1063845.869	1171939.112	878994.8728	848208.2048	843643.3299	893585.6038	908491.8569	895594.0357	668310.6082	671993.8924	624989.3538	734593.8308	709390.5698	764615.1104	1080154.161	1000113.142	989934.06	1511122.208	1436062.542	1418746.564	1245102.262	1248332.488	1228987.976	1202808.818	1108193.096	1369569.431	1310387.155	1255326.15	2787360.889	2697805.119
90.05493762	1539435.61	1326709.696	1088607.418	435206.9067	433577.4156	415117.8602	510341.9735	500157.4146	500096.9009	602794.9365	578544.393	560537.2954	396948.2493	385697.5432	384398.8447	499822.4253	463197.6258	424979.8847	563748.079	544040.0077	595462.9641	584884.4763	576359.8875	564674.1494	889236.0658	908400.7505	881609.9715	1119819.599	1034592.813	908173.1263	860589.941	751764.7121	797414.9289	518678.6251	461075.1716	462521.4871	304488.9609	290945.7602	286852.7172	329530.2075	329521.528	325445.0635	450671.8051	427564.4297	615188.7902	583645.8713	586719.2709	166363.9144	150688.834
91.07460964	2715.552346	1234.715733	1665.197489	16665.53399	17225.9168	17739.94011	6459.120796	6236.247176	7733.642613	9458.537915	8329.931826	10114.98147	9509.776671	8968.538408	6895.454868	11715.84397	9959.620768	7596.743038	7203.389906	6264.610112	9855.689168	4898.424456	4711.894568	2037.330227	5129.773624	2294.740629	2295.056737	5062.824378	5054.952844	4793.493172	2544.66017	3271.548828	4825.272926	5312.970638	4346.245557	5101.889944	10154.1554	10615.01456	7312.341783	6875.579421	6164.758025	5374.815861	5702.005702	6129.468354	7357.593477	7529.238951	4936.2585	17644.8368	17302.78474
101.0595108	150074.6456	124610.7313	93638.37311	39112.47555	39003.31844	37700.59726	60414.97353	62022.44488	60165.70368	52528.69967	41999.78062	40089.83508	43778.36357	39760.12568	36228.93999	40749.5779	39970.07246	40411.57933	47395.97014	55575.02913	45645.42862	61094.40908	68474.08304	66536.70802	56734.03139	53086.67184	66134.05069	65151.48493	59654.2989	53760.27113	58690.47017	66983.16469	59623.05962	48647.17594	35322.3398	32114.70678	25792.00783	19074.71416	20532.45364	42507.17544	35421.62245	36143.27047	44662.60452	39396.62612	42877.79864	36997.98547	28023.98926	18082.37392	16215.45486
103.074955	13476.50467	8900.458242	7381.44841	7049.590676	6235.029013	7137.334982	5972.384377	6138.557985	4911.883827	6085.253888	5461.908363	5844.671911	13648.43445	9510.054023	5819.931631	6918.336886	7503.209151	10197.56188	5303.498365	4661.667481	5989.203945	6803.88964	6081.670286	6516.784581	20619.9432	22927.89526	22960.68761	15367.25493	14330.65757	13402.12576	23843.50032	23090.47015	27088.27721	20901.79471	19385.56579	15269.75532	9750.780409	9300.157187	8994.222383	3045.557866	2433.519155	2025.548459	17785.37537	13214.73743	10492.03242	7386.971187	5322.360447	3639.653167	3087.296163
104.0701564	99072.49923	90803.44785	78701.17546	24015.61946	27784.34866	22567.54625	37873.63189	38702.37967	34155.65488	39760.28159	32507.17435	32839.32483	25489.81133	23714.48745	29229.44515	33571.27459	29803.6014	26660.93448	46059.72908	46262.35453	51855.98011	50300.97242	51942.28405	46040.94983	44670.89688	41238.70058	39149.93994	57955.78029	50553.25096	48420.81434	54470.15294	54780.01499	59700.60429	31031.62597	30531.00735	32259.79069	24814.91161	29199.99357	25671.24556	28735.4293	30387.10322	28694.75263	33000.99655	32364.3453	23390.54625	26640.2731	29274.3395	18245.91586	18370.12197
107.0485285	23576.76933	24854.72393	17851.92011	7289.735835	4453.460481	5771.839369	8621.078037	9706.599483	7681.817824	6952.462883	7932.18835	7777.304143	6429.538986	6809.7967	5711.546536	5855.57412	5615.150103	6980.202033	11103.00703	9817.624029	11933.41634	8956.233447	10804.23681	9033.524485	10797.20723	10040.61924	10192.35334	12188.66321	11320.06936	10284.8779	11218.33565	11791.72984	13406.49915	7030.930079	4533.606221	5174.215671	5624.228376	4019.455405	5140.862882	4607.109921	4984.284648	4202.207459	4772.724019	8925.813609	5378.262525	4640.362891	2657.320475	2937.130713	3264.869216
111.0436926	4214.691604	3938.638927	5298.621905	723.6652327	300.2827812	825.216628	979.7271095	693.3754105	1016.787224	2083.446966	3175.325787	1417.218347	1940.24587	1986.064796	2168.376898	1625.579699	2289.474728	1792.580181	2965.546434	2889.688151	3653.442272	4543.761061	2999.412976	1924.88004	4200.144266	4023.90036	1931.137494	2885.723375	1469.758796	4147.771672	2239.628844	4698.054761	1770.263546	1313.809025	2543.604775	872.4402193	984.2897383	1430.177259	1564.419056	3265.643305	1647.129448	1538.167962	3206.682215	2808.08351	2359.003722	2242.974445	1956.761207	71.35110559	365.9912695
113.0346993	14132.14585	17032.22523	8826.964326	3364.258085	2750.957061	4209.90777	5945.070541	6290.128787	7955.38098	5648.451379	4232.238076	5059.301471	6647.212062	7008.819229	5552.099383	5338.536801	5588.366891	3885.900155	7856.553861	9243.614276	9173.147706	6672.236136	8010.316105	4393.834868	9760.734097	9410.937863	8250.068174	7441.212929	5979.021387	9037.692867	8059.063374	5742.824185	10069.58638	5087.110974	4948.595462	3735.611494	2758.228554	3424.381493	2812.961887	7933.250761	6000.559581	5567.350973	7398.22866	8761.276109	5965.740977	5858.058713	4767.613317	1259.03534	1663.788225
114.0656401	124199.5405	115781.222	82251.19088	33490.96186	34511.44198	28319.43445	39371.55889	43308.23596	39856.54089	53329.34799	51265.95907	47928.5669	37999.72512	32279.34844	32858.67863	39763.39648	34246.85181	34156.9631	48820.23737	47110.17175	49360.36227	67253.15239	46771.71156	59079.36981	75551.51255	71849.37683	63756.45651	89899.75407	73964.65133	70856.71763	74117.0513	58572.5341	64737.58585	40188.92975	37818.82304	38073.49646	24548.61827	27497.61146	22390.33962	28922.89124	31256.91362	28302.85844	38393.01733	36848.35268	42042.27757	34979.39449	40621.8405	15880.0666	14381.79175
114.9502226	6918.928693	9341.800091	6851.753772	2356.407504	3387.14686	2991.788537	4366.218744	1986.524079	3624.046411	3059.372894	2599.960389	4417.780934	3414.814123	2403.355408	4801.258246	2900.73164	4923.030325	3304.477373	4259.499748	7877.388727	3735.283624	4241.129218	4172.983226	5986.120942	5904.25778	5366.930233	7039.72264	1069.019872	7262.881445	3788.013038	7515.276101	6282.372919	4174.262692	6513.359322	6786.156676	6675.563214	4058.197706	4757.205328	3272.228071	3804.937888	5693.237158	4978.65171	4532.604429	4698.151353	5536.107683	4016.369385	6325.719814	1822.610826	3088.145793
114.9515553	1279.515364	261.4593624	1403.715001	558.9248514	303.7254996	785.7901068	190.5897687	574.9543788	316.9014135	257.3695918	819.3311896	461.3405663	355.742088	1091.402644	381.6099422	534.0718896	823.9530522	1867.491844	1240.722753	932.4684086	1757.096366	1739.422287	771.9576194	846.8543245	1958.567691	1698.104097	804.2118387	1148.053125	1482.380067	1265.772418	881.267934	2917.463636	3367.747113	488.7800969	173.5506395	989.8310455	395.7711744	232.2320902	297.2862426	144.4312899	612.3775798	450.9606233	574.4347292	1884.54629	574.7682948	2458.864658	765.0131373	773.2638408	588.9713321
114.9519185	534.3462028	1593.810529	411.8972951	646.7319433	769.3088474	1725.17132	2224.825042	786.665254	2004.043307	437.6441885	692.1570621	665.1267199	472.3119125	1092.84084	373.9041051	84.05927918	1239.122215	746.3557234	2031.161233	3224.39334	1316.557427	424.5399145	2897.185548	1852.916929	352.4201215	2071.582938	706.8416654	6523.210281	3155.369739	2772.161538	3238.559057	3426.617271	2335.168406	490.840637	1703.76795	1687.795571	615.8941276	1311.942405	1447.725893	908.8318241	751.6299192	1373.602237	1503.147274	1769.976136	459.368891	1002.887157	1394.321345	1140.432871	1814.907177
115.0861219	31925.86793	34711.38767	25703.68204	9399.827826	8597.311198	7702.843182	15189.94528	14882.80215	15326.35112	10076.56255	9488.126991	10381.29305	13591.99473	15023.8218	10224.73022	10204.25645	11187.1118	8327.549819	11724.33953	12526.23301	11006.95449	16678.28636	15938.36763	16015.29398	13067.90377	16710.04715	15820.95877	19750.41965	19311.00898	18253.86449	16248.57031	12203.56567	13924.09499	9912.3684	9099.274186	9497.327243	7208.760719	5241.570333	7982.568319	7184.933888	7569.08827	7288.617748	14025.63837	11156.00335	8161.232347	10128.72691	8499.603863	6181.978282	4413.623855
116.0703827	545022.935	510811.2732	423168.853	146128.6261	141185.0298	137902.7153	203070.0697	215567.8979	223782.29	199345.1818	182079.7506	176498.9292	154509.4307	136694.1153	129915.1678	167502.6576	161051.646	151262.137	202128.9414	201812.6873	207808.7551	236091.6933	246143.7699	231340.0341	246027.8996	249687.7347	219713.4293	281519.9015	259719.9095	250105.4039	263615.5709	265654.0869	255671.7389	133536.5974	128223.2125	121713.7392	110285.8272	109352.393	100124.0189	111485.7033	111538.6957	115290.7288	181691.7213	174449.0811	115191.0768	107246.6593	109234.3557	76806.53371	69588.4805
117.0907085	12261.07079	9404.449514	5256.454114	15339.38203	13579.2109	13478.05259	6933.371917	5877.138434	7481.367692	9613.521131	8951.977269	8435.601724	10753.9189	5619.070847	7094.262973	7587.440061	10296.82322	7157.280688	5477.452115	10027.25373	7226.397078	3801.428749	5958.041468	4204.577231	4110.861658	6177.490458	5050.038711	4265.456018	2524.477246	5409.32364	4151.488394	6779.929168	7017.84912	6174.828443	3393.132871	4309.154867	8508.45967	6282.95601	5584.109791	5340.120315	5640.036961	1801.567041	3817.974878	4518.52076	5385.091936	7056.749871	5088.721724	10916.70572	10105.54377
118.0301848	8327.571636	8042.399885	6499.546157	2992.395736	4645.498611	4700.70715	4086.826945	5671.26112	4217.685206	4117.640252	4682.410393	4899.969189	1334.676902	1612.630198	1965.969361	4443.922432	2355.361276	3401.047017	4617.910249	8238.229348	5160.376307	3991.171054	3299.498266	6076.635912	4263.328203	7452.779853	4829.467169	6751.377292	5181.278792	5751.045018	5525.626119	6343.474183	4480.899438	3180.094721	3084.226776	2396.201018	3092.95943	2658.479252	4747.742277	3456.042695	3834.548968	3533.120374	3420.322195	3830.451443	4183.280849	3041.466025	3264.670167	1490.027686	2407.026025
118.0639894	802041.7744	719630.2682	614149.3881	232876.1194	231729.788	198792.7861	307584.3081	312811.8274	302697.1803	314814.7096	276247.004	272489.3327	195112.8495	194657.6933	203488.2258	269239.7978	247627.6031	231041.0099	330983.2727	318989.0409	339822.1696	394113.6101	353527.4392	368019.0826	388248.5311	406898.9034	395205.8402	363341.0671	373358.8334	359595.8688	465782.081	460480.3649	451093.3402	252332.124	237527.4848	257713.6157	191610.9309	196809.1703	190864.7219	252490.1007	261311.25	258330.9841	287544.3237	255901.1858	233398.3677	235702.849	216766.2595	113785.5622	112186.1233
118.0863108	20345436.59	18478940.63	15184863.55	3620305.988	3426828.254	3237550.783	5643199.268	5715325.183	5708818.814	6602758.126	6338730.784	6290765.662	3066192.636	2966827.979	2903264.261	4090236.083	3895079.432	3644712.118	6454494.569	6156511.228	6281150.702	7538015.702	7312873.763	6766565.368	6530599.945	6444244.448	6004934.273	8773473.419	8133277.903	7196899.37	7598296.575	7069679.869	7027077.011	2840224.603	2727655.67	2662851.55	2353500.993	2365098.903	2297369.684	2433756.661	2539800.254	2427358.513	4639886.466	4480428.901	2365193.555	2236443.768	2208815.751	991223.1243	975970.9441
119.0507713	655.9373963	312.2276744	788.3657237	267.942607	329.471061	868.0181783	878.746808	1052.297593	1036.357531	874.2722523	836.2209614	1104.750886	1141.543937	1181.362353	1002.528956	1472.452648	1890.556514	1961.758246	1226.329811	1798.428228	1246.73339	2434.226561	1927.602214	2323.869355	2233.461391	2637.308557	2205.659481	1022.865502	868.9461823	1693.108371	2738.127797	4239.8014	1373.590932	1696.305229	2033.705628	2558.761808	3379.058913	2226.661286	3256.815211	4305.28617	3328.50489	2889.980681	1550.883403	2935.495047	1134.957721	1504.380244	2152.383875	2111.175413	2461.110994
119.0539322	2058.487491	1504.822615	1018.317961	233.5603214	549.799496	301.4924989	754.5939805	964.806338	1348.153903	1018.226806	1160.854007	390.8237958	681.2661119	10.83650628	1662.267468	1184.971971	2293.210283	1750.274004	1000.757832	1122.853507	1129.222017	2220.077917	1549.727351	3911.441616	2237.975463	1422.492793	1851.758467	1605.752599	1895.589792	2215.286833	2164.638239	2529.449128	3795.583429	3127.433958	1794.793246	3649.906427	2312.07498	3560.424915	2535.424742	3233.924469	5718.824678	4437.751718	2306.641676	1793.82911	2834.172549	3127.941636	3274.490645	1748.251523	3575.231657
121.0626402	35660.993	16080.54513	25285.15633	9520.093519	8966.974358	8862.363031	12596.229	12376.15793	13079.63994	16455.68144	15241.63661	8909.867904	6035.59501	9150.740547	7735.804645	9393.561932	9487.537214	8650.445671	13448.75734	12807.35751	16980.03967	18894.38886	14319.51066	12779.07657	15337.31589	11889.06768	15703.26766	19376.64604	18651.19542	17140.54169	13045.4324	14784.27584	14529.89124	10468.86782	9502.39104	8188.818904	8473.309685	8031.650807	8161.229833	10258.53822	10612.65568	8212.643744	8601.295634	10262.45142	7283.973139	9432.838927	10788.65633	4067.315855	8477.048659
121.0643771	14303.35374	16900.93999	12110.0827	4247.06688	4146.234775	4827.590186	8374.150129	7110.096848	6840.935912	6676.88032	5668.646856	5065.735651	10376.83339	9286.046964	7109.17574	3905.886527	4454.442495	4464.204805	9661.531508	10631.31241	10475.06603	9295.119679	8116.416443	9756.670135	3597.646972	3227.619076	4651.255301	6488.960754	9546.740892	7118.811955	12495.46708	11657.90655	10038.91971	5859.807578	6791.750303	4811.256393	4343.910035	7505.393405	6062.806351	6016.5656	5221.020717	4051.85587	2971.316164	3312.118738	3030.637653	2179.797676	2297.74083	2604.419125	2090.260859
121.1010313	11378.207	1659.336829	9183.908986	5877.592741	5445.03107	6364.907421	4365.459637	4712.48764	7551.263851	2563.201004	5339.127505	3580.145671	17476.9106	15876.94554	16167.55921	11710.68879	9270.077769	7267.198759	5306.544923	9517.610345	12768.96092	26113.71121	16032.53514	21345.62868	14231.12514	16649.24186	21709.33687	30223.66288	34271.65943	28135.44681	28747.46058	28191.59302	45322.09173	27308.4905	33561.81922	29725.3179	29993.43271	20014.0479	19513.94444	20283.31804	27321.9789	22367.02803	21392.66624	21889.59867	14100.36984	20515.07626	11750.32722	8905.94894	10761.20621
123.0437277	78517.9844	67605.08122	57328.37241	19997.53574	17074.74702	22326.95465	30382.01546	32098.78916	40557.76029	20301.97929	23917.87574	23650.58174	24516.06575	26773.92405	22444.55092	23206.73506	25110.99701	24955.04373	34670.17248	32676.80194	36991.14314	27775.20401	33304.72794	30082.37024	54314.4158	57570.76342	54964.17818	41226.04419	35715.99896	38033.59193	36430.08396	43507.3329	49077.93603	35980.78046	25810.39709	23268.54265	25221.17804	22111.74518	22241.54855	24637.61101	26977.70913	28938.53921	30418.89469	35892.6201	28871.41119	23222.33675	19391.8575	10779.01635	10440.49136
123.0546333	159843.7612	154691.9275	129590.6011	39559.79194	38278.68074	39579.72972	69159.33699	67436.859	77304.14597	58490.70391	57439.22776	52131.28783	59992.66956	53937.92846	52983.53979	54288.85326	51134.01768	54111.12717	57201.86542	53702.13198	55394.66397	73291.91615	80103.00916	70385.28099	111529.5737	111195.1875	105490.1471	98394.75376	100536.6884	83816.65104	72931.4815	75652.05894	85623.00468	51727.22162	47718.13761	49849.89229	41409.53881	42069.39613	33494.21563	46160.3388	47190.07106	48256.6056	106425.8713	104883.2839	62713.50455	55581.503	52097.03621	29839.84676	28385.8898
125.0954508	48287.5218	40913.95679	34234.61839	2767.078942	2383.211912	4180.295451	5032.652693	3759.129554	6506.019995	8313.643239	9112.111494	6287.505808	4061.808345	1413.129826	2616.428602	1868.106825	432.8834211	564.2317346	3485.187219	4086.023144	2938.400521	4792.629545	6947.138486	2516.163112	1340.852155	0	461.417305	56834.47122	50864.59873	45872.49378	3742.689251	5966.74442	3973.920886	1528.692772	632.5927082	0	255.7634579	505.9739585	0	0	0	133.0963999	739.0314134	1141.735859	939.8777513	0	1112.044582	159.059449	0
126.0215055	15394.34766	16358.16388	17268.8962	6527.887102	4902.501532	5514.876495	6193.523057	6423.629603	5861.483098	5772.508339	6267.984447	5893.439296	6239.454925	4735.669351	5095.702551	6398.682348	6161.666354	6839.958798	10559.44709	7669.04513	5376.197453	10760.26935	11059.30411	9493.206607	15405.76123	12881.09899	12310.96786	17913.72545	14818.67549	14062.32443	12311.09731	11754.17751	12136.91517	6527.57551	5925.093415	7319.195537	4665.111102	1883.197978	4484.300457	4694.23485	5741.178265	7771.213672	8333.000602	10634.76113	7078.599658	6407.031561	7105.657924	2463.059241	2883.956454
126.9366896	0	3874.176368	7297.058078	2816.451783	4521.246035	4453.867326	4443.668284	6063.785015	7451.416766	4369.64416	5134.620121	5648.539544	3208.007601	3446.85681	6304.90179	4963.371636	4303.192263	6926.800717	7062.65244	10657.55724	7592.323091	11519.98554	6379.947843	8385.570545	7429.278926	11482.86361	7326.409528	17184.29937	13688.02432	7107.044847	11070.56009	10798.73142	7419.579901	10524.43121	9920.669846	14835.4586	8126.835188	8678.96133	9690.823328	6661.206446	8893.751643	14946.0383	4235.692109	11782.35168	5063.530202	9781.786096	7985.897672	4356.079048	8940.383918
127.0382258	53365.57779	38840.8523	30978.86708	12126.93637	10683.7662	10439.28411	18439.14725	18054.25296	23352.01872	17114.13953	16651.53004	18636.11758	13311.91623	13676.15551	13556.85543	14321.14026	13677.96645	12838.90775	14838.18217	17836.93927	17566.11322	24492.39073	20632.11872	22774.19969	21940.67904	25059.95074	25193.98624	35244.25274	42534.43125	34256.44153	39611.81684	39389.24439	41093.03802	19295.89342	17452.70434	17272.00839	15548.25984	13123.97271	15581.13415	15252.04599	17191.00923	14808.48835	26173.89629	24474.7368	15198.46749	15321.74099	11273.35283	9269.15888	8714.72515
127.0385272	131861.2201	119399.7346	96418.12493	27433.55292	27928.47898	26172.60125	54532.57441	60980.43919	73557.87981	57094.95535	54064.35673	63278.86717	106067.1661	97584.21909	98580.093	82000.74835	80195.62819	80727.28812	68740.0406	69464.69914	82604.65648	115140.4926	117574.1336	119992.3693	117811.4828	124957.4937	115981.0623	111693.4608	109772.7774	108800.905	115446.5007	114829.3711	130645.1625	117223.7239	105464.9039	109357.8547	89865.87369	96067.87817	90510.71974	125451.6573	120610.616	117689.6127	126113.9934	117722.5872	99898.9322	101921.7481	96780.41157	48699.50465	48222.12548
127.0496376	35042.64649	22744.3884	28078.17091	6925.937853	6643.451842	5994.392796	9372.488245	11355.62811	16158.09607	11393.77009	13292.85458	12699.96325	10517.84975	10447.845	10169.9102	8962.033508	9940.922074	10137.92748	13571.00016	12360.28368	11489.71154	12819.44375	12198.59936	15127.92838	19080.73569	14704.01386	14397.81108	17013.14374	29252.71244	18988.92073	19360.20524	22851.74229	22562.00971	12392.67303	11310.78023	9742.378113	7364.890154	8213.523672	10632.38274	8033.07985	8996.228999	8514.069252	12922.8705	11684.94865	10359.3265	9281.790383	8705.273306	5414.234168	7073.73063
129.0537343	4821.096101	671.5451554	1521.140262	1567.101667	1399.687028	853.62321	516.0718333	1971.379805	210.3896487	1600.467417	266.7449311	1007.117465	2915.767648	3077.459086	2321.207278	2443.033164	1912.35924	859.0373873	2219.407449	828.8921219	609.6851609	2382.460066	3334.165636	1638.608507	5551.008254	2884.270687	7038.981576	3419.891109	1984.730953	3306.981604	2605.318854	3934.226259	5976.159077	6358.58575	6829.889169	1044.434054	4664.835719	3057.264834	3298.343901	4708.520915	3233.781021	6112.265872	5385.007863	4846.201366	3005.919383	3233.522896	2546.31139	1346.733917	1283.277593
130.0499288	1312132.543	1124165.42	998686.0294	305773.17	296669.547	304931.448	524041.4806	535056.995	561753.8684	448695.2699	428148.156	456658.364	481172.2412	468976.8478	471891.1567	441414.1574	416227.4714	395001.5728	491380.528	481371.5822	526753.6156	670696.9925	662788.0545	673696.7531	631763.7871	655537.8037	628987.0794	796376.6625	748928.3471	642357.0154	646827.0823	610485.7694	632619.6872	437251.7908	393532.703	395094.5568	281115.5878	275693.6498	273170.887	342868.6246	342920.2883	331648.7241	479696.1754	465123.6457	325729.355	326668.012	328625.9731	174460.6873	162446.329
130.0857525	148417.322	145282.1834	112093.325	42580.91719	44065.34478	39076.29009	60622.23519	56546.30461	54854.41933	62659.60823	62020.04348	62291.72644	43742.21511	44297.64499	41641.53533	50179.00167	51534.33639	45379.61525	51497.51375	50077.08666	47833.64437	69430.62244	65039.41992	66824.00817	55396.50317	58590.24865	54479.02282	62380.57213	57531.47785	54496.79829	57177.5355	50853.16858	53729.29381	28929.94302	25264.44609	19207.40846	18598.69245	23576.59378	22140.0336	27227.45723	27167.01447	26862.37977	44646.9022	42556.61419	30439.38425	31211.21701	26459.39947	15260.02758	13617.61958
130.0860147	427641.6895	401978.0363	321701.7406	114859.6115	105065.5406	99376.18317	178781.1427	167279.3255	170922.1185	150382.2504	146411.55	141340.9478	124626.3295	112521.1483	117223.7576	143820.1189	132508.8727	126236.365	155773.8851	159903.2602	152512.2669	194496.9321	203947.5982	198661.3315	192161.2577	186855.2583	178943.7168	268601.6532	241380.557	226717.3187	221556.52	239685.2759	226203.1506	121908.7295	119649.088	115383.9296	85628.73484	85770.67613	83665.94935	97166.87159	91150.25075	93737.6268	151994.388	134733.0166	120300.8283	114372.2954	105774.6247	57802.43103	52229.83614
131.0699934	11126.16361	2037.224136	4324.688198	52172.84282	47448.35732	49559.39445	13249.18905	17150.60076	13291.54457	25992.50003	26351.20803	23346.61225	17245.72586	19800.44906	20207.95322	25682.21063	22698.04836	24443.91579	16318.4874	12938.30458	17291.11294	7737.463059	5335.413765	7968.692991	10619.56845	10733.15048	6736.244517	2766.003636	6705.945811	5285.509517	3527.990643	3622.401166	2438.06647	7486.302112	10629.39993	10571.3977	20395.2663	19216.70971	17445.36527	16281.69059	12088.412	13758.16468	11876.8758	12632.39242	13663.38257	11999.60632	14703.14844	42035.23903	41820.55007
132.0769106	4593842.317	3850255.335	3303939.18	1369753.853	1353273.819	1316848.476	1582922.877	1559896.013	1551124.782	1944840.369	1855070.48	1815813.018	1310487.555	1271860.325	1251996.023	1637583.363	1581509.462	1386340.875	1812066.909	1758224.597	1915117.908	1889604.993	1866271.879	1813679.588	2823590.102	2890098.032	2821687.945	3665175.141	3337016.008	2923724.548	2817576.008	2367909.146	2581280.506	1678149.793	1499324.015	1543586.774	1021526.025	973634.2388	939932.3885	1052294.038	1080704.909	1040441.441	1465054.67	1390703.616	2094131.032	1991603.412	1976410.977	605633.3442	575862.3344
132.1017017	431912.6539	386767.9651	340798.1289	26786.20992	28883.4729	22409.99424	104621.3961	95360.40844	99617.76314	54412.50818	50379.01541	46532.91527	30374.38516	30898.51669	27639.81187	36365.77735	36602.05588	34356.15272	57188.39186	60642.83388	64503.5387	118261.6699	120465.9067	118172.4891	36885.75886	36362.05837	33606.4618	90317.6283	75691.27313	76383.05621	54684.46047	39289.87065	52292.73371	38121.89836	35337.93139	34058.07667	13696.51525	17646.69488	15194.30652	16048.00795	9996.128154	14820.58728	25411.3048	23933.32926	15698.23288	14548.74436	18065.96061	6203.985811	6910.937326
132.1035826	196053.0395	171989.881	153017.5174	52228.89462	55851.9724	39149.84105	62118.4328	64096.52036	70154.05435	55243.61383	57231.34965	60548.42036	38942.67189	41099.24289	37502.00551	46919.02965	37692.30267	38395.0925	71904.7205	60570.9431	68393.65437	72100.8363	55747.09773	56237.09544	72753.44976	66475.76331	72581.4395	79761.64802	74136.57437	62433.52854	69292.02142	71727.62669	81577.77503	33215.99766	31949.66509	33071.26127	34061.00294	26253.92089	38593.51116	25307.11853	30263.55742	31663.33548	48304.22941	42596.08384	25433.95337	28121.22214	24534.93896	19378.69078	22416.66902
133.0596694	7137.136063	3202.802159	3710.408823	15749.22056	18946.22754	20696.06464	7662.786344	7706.942577	7451.751065	11165.20158	11578.12449	10846.65592	9366.775071	8688.705199	10287.82619	10938.34951	11930.09532	12570.07822	9292.009392	11089.71693	12207.61719	7188.387469	9346.627617	8639.502169	7572.418497	11835.86393	9774.427838	7567.855069	8300.429277	7873.882401	5966.195636	9661.955126	6565.672972	9491.028111	10700.3583	10483.0788	14353.74063	10948.48156	10985.53722	9640.251696	12373.94898	17621.88556	6478.235773	9644.944769	10505.55646	13393.537	13276.22802	19064.80823	19128.05567
133.0627145	699.8532225	1241.692081	207.4398859	11393.17693	12528.91493	12638.53895	5267.718385	7715.69224	6768.320541	7517.022673	6838.058009	10945.82067	5234.682294	3310.658823	8799.441455	8973.785149	8554.846521	9893.425935	6170.34329	6406.047767	8463.238746	7254.008458	7020.65391	8282.163106	4389.776804	5752.157698	7119.936491	5290.48555	5362.522334	7815.231894	6637.594993	5355.474048	4977.869523	7637.746785	7166.093099	9092.707855	8638.596591	8134.804316	9757.426355	7527.082986	5584.411492	10288.67186	6150.607387	7409.69194	10426.3134	8326.501391	9142.843418	11569.14577	16011.4911
133.0655709	0	0	1478.046985	4313.867176	5894.858342	7024.196259	2999.913789	5851.845868	5000.58109	4064.963104	2283.043788	2890.831585	2785.667475	2104.819829	5046.369224	5182.294918	3535.362834	4610.21171	5171.630698	3975.707038	4234.83791	4088.957725	4746.634105	3323.188703	6250.598155	3294.647436	4198.194424	5670.255479	3580.222736	5232.418418	4588.31789	6791.468515	4013.780596	6524.057457	4657.254112	5033.676573	4036.359513	2702.326636	4182.207163	3650.830094	3371.397208	6379.228263	4479.676449	5434.941606	4459.2127	4637.017628	5822.2787	2769.851363	8069.244256
133.0659756	947.3720416	567.5375952	571.5587468	3758.18194	4318.007349	5714.944811	4511.754395	3444.560385	4865.781566	2859.815618	3953.533372	3169.617808	2932.572717	2541.700937	3347.915293	4565.679263	4365.270487	3618.703976	4826.987315	4300.70493	3480.354915	2044.134657	3894.888056	2993.889589	3724.130584	2982.402566	3006.609436	4514.012314	3041.566203	5081.364994	4309.163665	6485.710478	3676.041912	3356.058238	4014.843705	5455.062497	4019.87825	4282.430469	3952.356557	3778.401497	5555.116114	5259.44342	4017.050498	8103.648969	2053.136518	4294.808202	2755.801254	5562.983237	6680.091271
133.0668633	0	0	1078.483203	3136.71997	2722.786176	3018.347655	3650.045384	3101.883421	2518.921608	2053.377764	1943.580349	2809.740035	1502.302718	1582.041061	1113.156094	2870.626039	2379.300746	3866.713532	3707.26403	3416.348475	1659.648512	2495.974608	3179.462037	1102.457869	3351.581211	2982.176977	2614.81859	1620.07321	3362.191084	2653.823752	1770.092889	1820.322428	1476.338037	2384.751833	2082.482168	3241.053836	2418.629507	1229.336539	1535.785326	1930.67392	1978.778883	4615.595559	3588.922948	2703.335867	2217.178324	2747.498977	1967.231073	3496.581698	2646.98432
133.0854573	2588.342241	885.5603345	0	175363.7889	172654.0229	180575.275	65003.80725	58874.54078	58108.36375	90205.05805	85809.26094	90952.24369	70453.62599	60815.03911	60558.96666	75866.59466	74971.41734	71913.80124	38271.13716	38941.166	32170.47827	29903.97758	32175.29418	27663.04152	29940.59123	31318.94421	29816.75194	21157.67822	20156.24132	23783.88684	15890.54248	17059.8883	15672.43052	39733.32553	32259.59153	29706.85194	56790.92407	53037.79578	57175.48005	42611.63031	44564.98059	45988.26256	38572.5119	34278.55213	48658.69135	49278.38454	41159.82095	139365.0904	132560.4549
133.0854942	0	2670.852566	2482.740913	119836.1988	119412.7597	117993.7423	41433.49582	37362.32986	38494.43967	55464.53851	60316.41737	63110.2483	43569.80366	40136.20048	37967.54764	54259.45989	48686.53558	45919.34966	25706.47072	22738.05641	22131.51516	20969.74157	18291.6653	21945.16806	13560.22337	17994.29319	17042.02836	11621.5243	11739.58613	12662.13823	13778.39568	14491.63161	10924.79382	29350.8634	21972.19256	20980.92728	38307.84641	35628.85572	33244.32209	28813.16402	31750.24522	28728.43554	24937.01413	22133.08362	37349.24957	30377.65598	30120.56781	80605.21061	72810.7468
133.085505	0	2005.617114	1278.758696	181453.6759	187709.2973	169672.2102	64217.82001	60532.82439	60707.25814	97428.01653	93284.91723	91296.48408	56333.42009	61379.64573	67289.09144	92261.03557	90898.13954	72435.98713	45909.2508	46213.48703	47920.94151	34246.85721	34033.80998	32310.29457	32396.64193	28920.96394	31760.96628	25888.07546	22203.62259	21365.19336	25432.598	18633.0048	21738.55284	37274.73913	35399.05085	35428.35465	64094.09935	57700.35393	58588.4001	54698.14427	46763.60655	48335.52222	43121.3996	37621.07227	44944.36821	51326.39713	49106.27514	137302.5196	153218.7689
133.085696	2494.733122	9392.480005	2660.880861	316113.3831	305647.7018	291413.0755	96582.10464	101196.5756	97761.83589	166911.6583	155231.1466	154155.1243	102722.5895	105925.731	100632.9181	137061.8661	129312.3302	127836.3217	72921.81294	64974.38771	58343.25686	51756.66206	47148.9607	46549.95653	63698.38157	43804.21874	41082.74173	37403.37282	28861.36277	25724.15802	32147.47922	21925.68555	30075.18772	54264.56757	52993.5219	51843.56374	94758.34305	87535.43845	85407.82556	72048.6164	69208.33519	71519.69589	63748.18573	62164.27924	77211.8622	73357.11075	70016.65447	257225.1695	244586.9706
133.0857111	8636.723488	4588.121957	8952.560378	533578.3137	527886.0317	524034.3692	169925.98	182429.7727	170718.5266	280497.6051	267802.9979	281810.5076	200510.6962	199302.0439	186444.4159	251886.4317	224756.004	237218.4643	111424.8207	104866.1972	112069.7905	85772.31235	86304.81221	87080.86535	82144.04667	87061.12215	86885.16399	61866.24949	61959.11734	50633.24352	60568.06533	58362.20994	59034.52498	103646.6122	94645.84152	100379.0157	168052.7045	163556.4425	168056.7118	130482.9129	130934.7701	130225.6941	113650.0315	105558.3855	151856.2389	139363.5187	128959.7759	432707.8957	433869.62
133.0857543	17440.3126	14247.84379	13311.46403	612774.8003	573253.7447	566935.3335	190985.6671	216447.1673	200551.3672	311505.4897	281361.2111	294667.7817	209206.7978	203073.4689	188494.0998	281845.9883	254785.5055	244896.3313	148468.7352	148291.7187	145385.2814	108882.2684	101764.6078	101780.1128	97168.28057	105526.3443	99683.32654	69506.63303	64117.9033	63065.95542	67828.60592	70166.51259	64364.64254	124946.1902	116543.2137	110054.7874	183063.1487	185587.2449	186906.2809	150116.4848	147003.8913	146283.1501	132966.2797	120755.2037	169373.0369	142905.7838	147124.9528	461666.5267	447949.7582
133.0858158	8322.929554	12954.01216	11206.48629	657802.853	657777.8962	626137.5989	231403.5571	238234.8731	237187.9457	370883.6975	353850.044	354931.5305	255509.0351	255339.1139	240900.8965	327735.9542	334856.3658	314586.6955	147903.8913	152363.6027	129924.5694	115213.8465	109070.216	113091.7455	114421.3703	110575.9253	113809.1074	90244.67729	81122.22392	76272.22435	78682.636	77816.25263	66644.78571	143222.591	142726.3743	137066.3835	241127.5819	244395.8627	229370.5951	191481.5262	187960.7877	181634.9897	163186.8427	152568.9963	206467.7543	190449.5085	180342.2214	564438.2239	559214.0712
133.0859351	64900.26264	49715.14951	48428.64489	1414028.3	1369727.122	1351063.594	459148.8591	480509.9285	468493.1943	739057.0471	729143.275	736124.9363	583214.4052	573661.7715	567788.5998	710476.7448	686295.3116	680009.3672	388381.0031	374006.9362	406973.6118	305962.6366	300261.2997	284416.339	317344.2806	324191.0428	304195.3353	217180.0322	216797.7566	192752.2382	214131.1404	214020.5229	226659.1524	368213.9831	373706.3312	368537.9904	584431.3012	566347.18	560964.2336	488470.5935	469399.8188	473844.8865	420438.9128	373775.8902	485876.8048	482413.4318	437178.9592	1268758.029	1245991.959
133.086005	111421.4219	106298.2936	84198.68981	2484186.71	2472745.325	2450704.377	856323.8846	872631.3494	931877.2639	1331827.834	1268512.43	1307056.192	1006214.309	955488.7655	980676.1101	1263818.984	1240354.792	1171553.169	700806.4052	705102.3713	758907.8122	508664.1513	494860.5654	503354.5267	485768.8619	505905.8678	508871.7963	376773.54	372394.5905	350102.2355	364348.1675	370225.7627	398985.2034	652806.2418	577228.2471	578349.4569	996574.0117	978953.5736	952622.6375	815806.8116	830681.5446	783559.857	690712.4237	685610.0364	871677.1241	798983.1802	813522.8733	2135069.438	2030707.385
133.0860206	561369.8464	518184.3598	426790.5893	6090625.62	5973631.176	6007642.595	2571768.395	2724414.051	2808068.972	3824400.396	3667117.479	3844739.784	3344514.633	3275012.991	3185931.713	3858055.494	3710617.406	3542379.77	2317126.344	2311299.944	2518389.863	1903525.844	1835162.784	1805836.407	1920664.715	1897807.531	1854301.684	1407837.778	1384920.188	1303611.404	1564178.403	1504503.664	1508866.42	2250477.386	2124525.977	2059539.269	3208713.682	3162660.994	3036557.561	2678328.156	2657850.777	2636674.022	2559223.594	2365083.991	2910348.482	2846005.519	2678667.906	5878725.62	5763018.558
133.0860533	216159.3734	215711.2858	175118.6114	4161977.273	4049576.634	4071255.901	1549377.847	1578748.944	1637738.17	2354304.652	2382080.506	2383256.532	2030247.087	1855352.095	1771772.505	2292484.013	2210786.685	2180131.01	1302648.539	1221840.117	1298573.982	974375.5704	938804.0061	959151.5234	930170.1676	1010171.317	944290.5798	721176.2856	674925.0325	666758.6194	738116.3494	701340.7765	712832.2437	1186685.589	1169439.189	1141692.408	1875441.091	1822896.385	1871040.616	1482211.826	1507286.811	1472904.461	1322005.619	1292985.124	1661448.074	1524392.533	1500209.37	3733390.262	3731153.728
133.0872915	4691.260304	8894.646364	12805.82876	4016.44689	2367.613874	2237.845407	3264.827492	2221.712799	11347.95011	4511.337707	5853.215025	247.8827018	2979.39549	1950.755714	1517.942508	4207.786814	2188.95521	3335.049447	4989.797689	1884.515583	6585.386448	4747.40445	3530.877975	693.2408838	4687.380675	4504.252711	1711.34027	13716.09517	11843.44194	3506.804411	8084.555145	4208.183355	4763.034402	2870.588183	5325.153854	9822.277198	9693.461989	5251.932183	3044.861914	6134.161807	9411.574745	4699.94675	3945.21548	3901.519565	4513.661266	2234.497286	7401.993686	1735.873752	3951.857254
133.0954378	0	0	714.5842482	1270.628353	840.2300645	863.146445	1363.249378	132.6977793	389.1632572	1075.794778	520.06918	899.54402	1156.326816	103.3586733	992.1774571	335.5129868	2269.854725	1323.39961	1262.889815	1901.682165	354.899974	546.8324337	2003.582525	1394.543861	1132.875469	964.8067603	2047.927318	0	1206.185944	189.609312	176.3083866	18.80182225	564.0854806	1037.283378	924.4560043	152.4571404	2177.357331	872.870633	595.9872509	1098.66819	1362.085338	1748.219289	791.0387427	735.332757	1277.816896	2256.784504	811.5817452	1851.159418	2778.056922
133.0969931	0	0	0	2212.435626	1359.893345	901.0959864	1089.50066	2877.468731	601.2190127	1115.784979	1251.350106	1792.666285	1675.689522	2025.557137	1030.057295	308.8166124	493.2278934	685.392626	566.0662855	0	0	0	0	989.0341563	992.5034083	12.21531049	0	0	427.6096755	0	50.59573052	0	1167.056735	1597.477474	2147.342925	726.6354178	956.2550423	2146.349533	1349.797931	1327.061536	596.2041282	1302.765807	728.0880453	954.1531019	329.2636816	546.8114969	1431.803706	1642.041343	1346.590673
134.04694	5807.83579	3870.984085	3912.096583	994.7888106	546.9562018	759.5957317	1597.813362	1303.40645	1075.773198	827.8580578	1049.625006	2073.688137	1450.716129	810.6496392	1121.979372	1326.059346	1351.02799	632.5881536	1871.854474	941.5429898	1315.390307	2057.266216	1008.43782	1637.3038	434.0821168	1833.591264	605.2721707	2723.829447	1676.394746	2097.899739	3612.925298	4946.218771	1571.866587	2754.944036	1285.229313	1178.463824	1135.868542	872.0690774	1064.794138	1815.643407	1879.291639	1752.318064	601.2788225	1030.688483	1540.656467	988.5901911	1099.680011	700.7412953	1100.460541
135.0626364	1529.218937	3759.553016	1924.607497	549.1807269	1138.375378	645.9876178	2099.911265	1075.080557	1882.682467	2014.716618	1349.819207	2691.861112	1949.019516	2913.503695	5013.400265	3344.382803	1350.584328	5265.168769	2785.022394	4115.05777	3883.143031	2664.148322	2822.379372	6168.208141	6063.243186	2123.127454	3874.193713	3586.901316	2137.718416	4513.183697	6296.847112	6165.493608	1979.845085	3575.064788	6878.366877	4880.15349	4140.177571	2921.64164	6619.976255	3131.9939	6633.650138	6652.621869	4487.119427	3165.502119	4833.833	2359.034821	3970.296464	3316.427598	3740.53827
135.0801294	76052.50015	80173.03949	86291.23925	34684.91073	37752.36815	45436.23328	111796.1268	120158.3928	155414.6762	118623.5761	132584.0148	159711.0968	348488.5081	338622.1438	345545.6256	241283.7234	254977.3811	257799.1105	117609.8751	130826.9508	167904.8416	271947.11	291818.6287	333684.2493	302939.3569	358583.7389	380525.3609	233457.7515	240528.8046	289345.1622	286982.1768	312138.9058	327819.4985	450009.2225	453078.6621	430696.7137	356519.7648	324758.6727	366429.9337	490940.8729	456219.1411	471404.6565	420596.8397	392898.1929	345719.5506	360430.7376	357419.0511	185082.0737	187624.2561
135.0802944	908.6917407	1788.482092	0	3647.949369	1829.862605	3119.440377	1047.251521	1601.312628	1803.486885	2609.795256	2392.049916	1804.432692	3260.507801	3522.158295	3685.960665	3771.153678	3713.116109	1810.121877	3669.240191	3022.985902	3879.880722	1167.342698	1263.623642	679.3075166	2528.549108	1247.571314	4425.454057	1991.931358	1644.907624	3739.692077	1028.205257	1734.559693	2400.317365	3759.248438	4445.827565	3953.853679	2643.295283	2898.952762	3577.685844	5514.426311	6194.587379	7915.859329	3150.153757	5050.278156	4197.576243	4027.204273	5429.255614	2927.424016	4161.360796
135.1162664	6934.910814	7288.643574	14509.28305	8692.037539	9308.949787	9978.789682	10736.98499	8132.406713	13181.66206	6640.80587	8107.524779	6394.611135	20087.38143	25325.76539	20541.97131	17218.91631	15265.75946	10329.29108	13285.77811	9218.049739	20769.1874	27133.68043	21022.69399	28012.22756	20078.03104	20347.44018	26166.24023	38172.20536	36159.42346	36755.63808	35091.23892	42732.04256	55189.33043	41731.87702	40543.0654	34473.68797	32967.67291	29220.74913	27209.78602	27583.60667	37854.52443	26384.85664	28033.3039	27167.01856	22063.04356	32831.85105	14750.29913	11347.88529	8909.361892
137.0695015	52867.44525	57128.31648	41932.05596	13704.21972	9427.610568	13542.38417	20135.62339	26149.67834	27171.57712	21476.99144	20859.16796	23667.92224	22691.2228	21527.76801	20128.08022	11583.60765	14451.48416	11696.44872	16516.74943	13540.64878	16229.81984	25031.33672	24915.50441	24792.57092	25625.72829	39868.83247	33536.81389	35687.34163	32581.09901	27812.98206	24952.36283	29105.30667	27735.63386	13998.89784	13227.65079	11705.04913	15406.65184	9034.090143	11277.40288	10232.78712	10349.48246	9092.985976	8802.82814	11316.29369	24350.10545	23215.46738	16098.5086	14363.23174	14299.27464
138.0548511	150294.1278	124091.1003	114068.5799	33456.8552	29107.97815	26228.43673	31748.612	33277.45668	30846.27287	26540.99248	25951.06667	25474.36304	21678.45146	18940.09587	21912.63813	21614.83581	20849.43457	20017.74283	26586.77617	22565.55609	22322.59065	46580.66644	40869.7152	39286.59282	18454.97614	15049.67783	16844.35043	58206.62175	47903.71017	43488.82554	57373.09031	47550.28526	50121.07302	20102.74798	19872.59869	22746.26192	10615.20719	10659.52943	9652.284895	8461.27401	5855.553566	7703.597599	13485.40715	14477.02071	24812.85506	21605.25754	25649.9127	4332.913475	3867.323566
139.0497983	57332.27296	65055.19995	54961.12453	15257.62046	13730.13802	12706.14822	21728.10638	22769.80782	21433.44436	17264.57847	19614.99621	21942.91761	11480.25096	13184.14281	9685.435464	15099.35052	17591.35128	17188.91488	19503.1165	19121.17967	23293.26555	33853.62449	25169.96812	25368.16512	22219.30968	21593.3816	21680.73185	26677.43743	28964.08509	27609.96715	27183.75204	26123.16122	26667.19216	13330.54208	11465.55241	11338.84189	7002.415357	8819.851477	7036.695899	12740.05823	10432.34118	12165.01478	14372.65549	15572.51675	12381.99538	12345.72664	13297.8587	7388.735241	6029.04456
141.9917265	11246.77101	3617.231096	10434.35833	989.9261485	1766.995213	2600.417157	3151.924041	1461.013095	4250.979877	6729.412757	5682.228913	1578.875262	5085.24781	6397.890939	2639.183964	8454.418557	3571.787118	3395.366629	4329.921854	7679.695117	10252.32406	7623.971594	4084.426758	6097.287274	4625.268229	4263.558011	5014.972876	2904.820573	3296.465843	9299.68202	7978.817711	4078.995117	7313.632856	4566.039222	3051.155054	2333.173669	2948.093538	2722.725774	4905.942041	4664.967413	3758.844589	2475.088093	2842.557975	7293.217042	4612.621053	3964.819354	1338.545961	1772.813343	2861.943041
143.0342793	41711.46811	39699.36478	37541.82772	9549.263702	10542.60336	11147.54366	20181.98962	22713.37311	22479.7391	17234.17545	14856.21448	20316.52847	21005.36018	17591.67496	16833.50151	14561.88075	18998.09914	13353.38886	16352.14593	16574.76824	12664.98663	28765.43931	29813.45766	19604.79099	22620.8188	9075.069177	19900.68262	24347.51873	26952.03799	28092.31707	28657.80758	28985.22443	20015.84247	16160.35822	16531.68588	13334.81409	13588.55114	11691.88868	13086.53327	14510.31306	13820.0606	9957.27527	15380.73867	21366.63535	12558.56384	17828.18482	13042.43249	5742.721012	5110.426892
143.0347564	36433.95392	28987.7565	25706.34038	8330.607857	8947.150858	8694.945492	13104.6408	13767.85551	15264.35761	12908.6312	14886.23831	11502.68904	14119.68473	12585.72025	12513.67722	11299.36125	11788.14494	9899.174874	13105.13716	8942.285399	9631.115964	17275.28536	13854.20602	17650.67552	15803.73682	15732.69311	16041.95124	22772.71471	16342.27312	14808.91943	14252.02723	14821.32863	16421.28285	9931.730235	10978.33889	9138.989078	7604.151162	9632.842158	6230.729419	10829.38218	7862.081179	8617.235118	15149.50913	14154.32749	10811.5948	6095.482562	8844.628764	6038.937754	5753.001974
144.1020146	5564707.109	5091688.165	4359497.46	515793.6691	484624.4512	450475.0556	839840.8604	820441.0304	822045.1175	437971.3947	415360.8831	408067.6302	251884.9844	220673.1394	223754.2608	415918.54	398384.7826	347623.6577	820845.69	788042.1101	947530.7454	1246961.422	1178081.396	1110741.361	555980.8908	557860.7285	536313.9078	758888.2804	724338.325	616276.8136	1239259.76	1152403.836	1249042.101	870571.6196	782564.8825	777344.5372	289575.7252	291624.3034	264997.0332	230002.2123	220680.5513	207500.8033	818240.0245	762620.9228	459829.6625	419052.7156	415349.8475	56136.15544	54697.32997
145.0488329	2045.596304	0	62.98440259	234.6607335	667.328742	1087.740899	1083.542296	851.3478066	2816.360098	737.4362022	4622.539525	2881.555266	4484.396662	6883.34036	3679.123592	3488.074925	3345.2766	3551.260382	1725.758815	1072.255484	3752.968059	2763.525051	8539.993076	3128.301305	4946.637375	6844.416909	4121.161911	2859.354314	2198.60115	1211.572616	5368.85278	6461.977999	4324.569258	5888.370241	4855.285091	8616.09454	7221.08911	5361.141906	6259.920348	6660.924791	5631.340549	10763.22012	6705.320532	8999.268444	5991.795577	7514.64948	4919.469405	3490.750176	2105.74721
146.0601179	2147514.337	1909149.202	1571152.961	602774.7934	563458.2818	550566.234	746069.9881	742929.2326	716532.1485	763099.1276	704253.4287	688283.3351	452593.5156	436890.7701	424207.676	631055.0779	598125.2787	573345.5612	746121.9456	744941.3745	817650.6059	925684.3264	877817.8336	833708.0272	934795.6687	948186.8957	874866.121	843628.6381	836286.7558	737263.8998	1093351.312	1028160.332	1167163.821	557708.6716	499153.9763	491186.2115	405281.7257	390284.1727	387679.6558	522619.544	524629.8996	490607.5836	632190.7074	560897.9185	482134.3394	477594.5158	429312.2463	229418.8664	217246.6978
146.1174429	115465.7935	101758.9881	97246.54238	31819.83426	29953.21505	31237.59483	42002.09929	40387.43946	43631.80451	75021.0493	72850.27892	73351.87969	38467.87589	36032.46407	34181.06562	40473.41565	37926.22195	34881.40783	68672.08875	65664.46875	89632.72492	62391.60152	61643.81494	53948.54119	77958.15142	90542.72253	71033.74172	55132.15997	55358.2781	48174.00195	46166.50089	39616.45158	42175.97573	39161.37089	37886.20043	42735.90083	23870.83484	21881.91875	22221.38889	22565.93147	22166.61233	21426.58453	45070.91573	38652.333	38601.2235	36092.05372	35556.54394	12422.08757	12243.3805
147.0737497	3659.626368	1557.783201	700.063863	2774.491771	2292.559488	2498.366611	3283.099732	3760.431605	3330.910196	4772.798138	3420.918182	2632.403922	6450.922735	5970.037831	6614.226718	5856.270165	3781.915247	3953.47141	3153.387765	4820.573237	6206.39322	4402.674942	8147.608027	4909.21913	5198.716364	10122.98952	4620.596456	3852.603723	2260.613122	6879.115156	4209.809706	4182.760408	9731.199558	8536.017834	9040.397669	4533.313106	6235.487917	5437.503171	6533.262876	12332.72705	9986.646129	11640.69567	11818.45764	17029.53865	3794.249965	2850.118986	3437.245533	3047.136306	2653.110579
147.0755538	258796.8258	250994.7545	218322.951	71076.13529	71550.51366	68537.2766	96926.24372	95671.42681	101530.5285	95974.6265	93603.48342	94543.78505	85328.8201	89768.32251	84120.96694	85990.8915	77464.93824	77816.56292	99144.55024	98914.05139	109977.6425	137823.4477	116800.8442	118378.4268	126418.3535	116330.9371	100425.803	116105.5636	121619.6604	92735.75902	121053.2662	95278.59577	109817.3856	69776.3854	66601.84037	62516.66784	51833.47775	47630.50651	49481.53263	65773.96833	65486.48243	56005.61367	76315.64783	65955.31588	58552.68469	60654.98483	54182.99166	36641.03619	31803.65152
149.0592409	268961.8077	237297.7485	197163.2808	73535.41452	66210.01036	64608.86916	99910.76501	95377.59786	90523.96802	89594.59945	81882.90669	84240.45755	73222.17464	62051.27817	63075.31002	72576.23582	63693.21227	65204.26535	92205.3246	96124.27874	99545.20624	116947.8619	123512.6658	115883.8472	117345.6166	120653.7149	118716.3889	138564.3038	142986.2512	132294.4866	132339.7183	134093.2257	121100.9841	65379.178	69188.55978	62676.46472	53903.22519	54398.68064	49773.02805	63326.92222	49040.93818	57985.07168	82960.06085	84417.72692	62375.75	61172.30464	59773.00116	30681.16554	27553.40512
152.0591828	6630.842128	9445.08405	7198.403293	1735.689049	1486.752705	1994.32108	4186.403922	3435.161357	4022.633457	2135.745608	1703.748107	3647.951355	2944.318058	3426.899699	2418.328768	2492.744422	2746.29086	3198.953184	4850.462049	6372.24182	8491.546745	6537.880039	6173.125625	3587.413924	5814.915345	4335.84126	5563.889679	9159.591626	7803.873428	2936.183241	6578.218723	2978.119319	3485.244028	3354.670675	2394.33097	2074.777412	1673.22955	3956.834819	3209.893366	1985.141304	1135.262841	790.5380713	8690.487768	7208.339496	5840.50028	3451.912771	1391.348753	787.84311	1200.771342
152.0693301	43970.67128	46093.28233	32644.57172	9283.022627	10136.55818	9875.715573	17683.80075	14890.12494	20418.53738	17385.74076	19109.93225	18254.87481	17916.84096	16241.03532	11383.42827	17683.27611	19534.79422	15194.52835	22610.20721	21542.97065	26088.82503	27557.80689	28384.57222	25975.70131	31360.67147	31981.40492	30250.51209	37378.3375	39799.50342	33903.40796	27200.33538	24355.72925	31599.04926	15832.97332	11175.4354	12955.35537	10052.7897	9263.298596	8283.381931	11501.20826	10072.49604	10495.31537	20718.77969	21446.97338	14506.85877	16013.10208	18701.9973	5659.292743	4685.102399
152.0696142	7689.90757	8208.289058	7168.478131	7577.952186	7257.310348	5926.070437	2739.866159	2663.509105	4010.716059	5678.041736	4077.708133	4718.100215	6897.7063	3719.971019	1042.643129	4462.293269	3829.46564	2633.014724	6604.502515	7827.356458	6051.386555	5581.154297	5488.452416	4115.280567	5121.493653	5378.237474	1656.310501	8282.367201	7863.587409	2581.028891	2070.251663	1887.855268	3529.012262	3413.531807	1639.819557	1247.462932	1288.041912	1778.460522	2060.461596	1761.322573	1846.533531	1218.484337	6612.34895	3089.924344	3732.813086	3868.394587	2156.2909	4774.206019	4306.897072
153.0402372	1577.443824	3285.848098	5612.227652	738.789715	799.4735591	845.6589408	719.4632575	1294.334397	1202.943813	915.9760185	1192.053239	530.1797977	544.76933	1142.64909	928.9688348	822.2575383	601.2682994	1251.632871	1473.588762	1516.758711	306.8792853	2113.157329	1026.69668	1210.774255	2327.985504	1900.022956	644.1961616	2652.011491	2866.871913	2655.887919	2197.937475	1668.773637	919.5433487	431.5270328	638.7420034	438.9610587	624.6988085	2122.989794	458.0218019	320.4008583	418.078226	593.6378669	1372.061978	281.3654312	1014.163914	282.986758	1043.774368	221.0318914	100.4716688
153.0652747	116932.4839	111684.1333	94018.32579	22882.14788	24829.51673	24078.3366	27856.86723	29706.54974	34812.26309	37117.96006	36547.42871	40037.59624	23317.38368	21572.36914	21609.89867	29165.88484	26558.95471	25958.6308	42463.5138	40532.93777	44536.95635	50048.36024	50451.15203	48953.30745	57092.21692	65109.65575	62385.73651	60841.14691	56208.39211	47446.54962	55473.67262	59239.23532	60910.62671	18766.70403	17705.5741	20110.33708	11202.74974	12800.79969	13109.16948	10920.18796	13272.41825	12533.96279	17122.58243	18713.91803	33924.15651	30198.19207	26946.77884	12062.66355	11135.19843
153.1270958	0	0	1203.023333	0	0	834.1450036	1596.746738	692.8992995	4422.954969	454.2804702	819.7429362	1278.996633	5525.109247	5082.399559	4695.342985	1885.224424	1998.154372	4322.495632	1147.653252	0	1461.23659	3479.571378	5839.553651	5038.997554	5248.279707	7552.275696	3887.442859	7381.193524	3540.988146	8080.69455	7810.336656	7310.756355	5637.042823	7166.007186	8397.206192	6104.32374	5254.023246	4484.415565	4418.676526	4405.711572	5984.945046	5116.438834	6351.888659	6247.117006	6481.823044	11112.77854	2753.836867	2211.364617	2559.341517
154.0495358	99306.17115	75512.23716	60996.39887	13448.29812	10905.55059	13245.42906	17021.18784	18807.53387	19556.10746	22684.84257	21660.72392	20109.0312	14577.35891	12076.82242	12203.40511	16975.55839	16447.98449	12137.15203	23413.86115	20354.79401	29089.90538	32141.09868	31665.18812	27459.62215	35616.19196	36426.47778	37325.91251	31190.305	37440.11606	34441.2119	31077.18897	29724.58868	33980.62644	12743.88569	12047.266	14007.84628	9896.1214	9622.344132	10245.96368	4988.594274	6694.614341	4374.721358	10629.72422	7473.279104	22757.6917	20088.15926	20359.08458	2654.31809	3628.521278
154.0842893	7534.833866	7157.423414	3449.707872	966.8968039	771.281162	682.8794298	1284.556546	1347.78511	1956.976651	2202.984873	1331.106705	1872.035913	1487.624457	977.0087599	845.5730126	652.291307	1404.593409	880.4735368	2469.21505	2662.508639	2933.842776	2245.996676	2849.803655	1797.42776	1571.577677	3177.681475	2114.117663	4535.8304	4341.78851	3878.910543	3068.601358	3100.235865	2333.330726	943.2928122	1407.846324	2185.745391	932.3557284	701.3095429	134.0066509	846.1713118	123.3864314	334.11369	736.6615165	639.2396597	324.1568099	1255.92066	404.5229866	108.8222241	1.281494831
157.0780997	10743.5241	7642.987675	9963.942299	1051.723293	2028.890662	2252.804627	1775.950405	2069.527126	3050.992845	2176.311377	1448.6745	1615.267557	455.0272134	277.1908098	201.5846172	496.8337075	2746.500869	1097.853437	3585.908913	5025.375651	2794.287223	3194.282269	2578.690149	1458.56463	1579.325787	2038.397959	2344.052412	6692.703881	4449.674389	6877.829576	3743.02782	3312.173168	5084.908669	671.7748924	1140.613309	2073.879724	1209.657181	0	333.4243132	831.1331046	1614.687893	173.3578104	1175.917522	1574.615612	584.7022653	499.8814628	358.6234187	402.7924247	361.1759796
159.051732	4970.309083	3780.177192	3955.3739	2117.273876	2507.256713	1955.954399	2374.751339	1924.456004	2843.700324	2295.272361	2554.630593	2656.493239	1502.906169	1602.272836	1121.767639	1949.043516	1886.254376	2358.452642	4708.892003	2477.351317	3958.224631	4202.232776	5643.186273	5541.876369	4182.935299	2206.581338	3957.565022	3195.605805	5150.52953	3055.32547	4455.248106	4361.144181	2901.314422	1929.999587	2428.08493	2730.689359	1535.437755	2019.666552	1330.114108	3185.746666	2333.107619	3637.604241	3002.803337	2675.516306	1484.90529	2393.192246	2878.198786	914.7890197	1342.338388
160.1332886	2967903.215	2597823.65	2289808.299	764809.5593	738122.5162	747083.921	1207675.232	1180033.371	1244175.073	889281.314	825945.6352	812199.1437	679547.9285	677823.1325	644481.7119	819993.7574	863658.0986	742314.9346	866539.1922	848011.9742	929757.3136	1293652.249	1284248.906	1218782.859	709820.3876	737282.1747	698094.5521	1150792.023	1051322.717	1000235.263	1023887.705	914611.9339	1020553.671	582125.8441	552648.4749	580467.2864	356240.6046	339179.5159	327662.6951	597386.8522	565515.0939	570840.8598	710548.3891	643819.4546	466220.2343	432312.4963	440203.1878	285150.8847	270909.1088
161.1161953	36048.6873	33400.29642	31365.28491	8183.385854	7137.530715	7741.492532	8226.605162	10405.42756	13405.60876	7697.244632	7180.877377	7889.48475	15744.45359	9523.820787	7448.226667	5899.916887	7469.177945	8162.695954	11642.76191	11402.06146	9343.440193	15745.30234	15949.3514	17927.23851	17608.57669	16931.31784	15669.48781	17597.78693	17159.76248	17180.00197	22982.45548	18763.00653	22569.30079	16938.95428	15934.684	10314.59475	9505.976441	8638.125568	7302.290896	5737.025502	6816.888352	5185.078394	13993.09728	13092.04525	9922.580114	8746.421702	8041.451876	4603.173741	3438.328198
162.0557767	44843.17793	38676.04812	31831.01268	11015.40452	9895.774164	9867.781119	13543.73814	10601.60711	17264.49689	15020.39995	11496.10315	14184.22538	17979.68564	13898.06868	16573.21445	15240.56564	17892.79503	17955.20586	24661.25855	23861.84224	35852.01694	32730.52936	33728.51348	32260.81528	45613.15749	40338.24948	39637.18655	18569.37983	16983.45105	23103.00095	28138.15243	20656.66601	23834.6832	16028.65413	9689.706219	10743.82108	11915.07292	12843.21842	12522.30394	19606.78243	19119.3175	17585.22642	33433.11372	39403.39102	18663.86804	15276.38024	10116.71074	2821.103766	3213.750753
162.0785063	33419.05832	41688.63386	36676.03236	13621.72749	15452.6929	15257.19204	23906.11542	26659.47659	27459.1125	17919.85334	16217.41879	14824.55858	14734.00359	15233.70942	19761.19917	19894.1411	20238.32093	17003.2598	25173.70376	25934.03853	24528.332	22792.4559	31345.00861	27707.85689	24138.59455	23408.49971	28713.25622	22338.80219	23477.84802	23209.62272	24643.90258	31112.35022	28134.06098	16306.43512	17371.16901	19512.95939	10198.85886	12840.69173	13645.75963	14199.23829	19227.11821	17227.30366	19215.60171	20377.50584	18084.51185	17322.2182	21394.45065	11427.81597	9266.31806
163.0417116	0	2913.688797	402.4414442	0	389.8837835	26.28142698	398.4289057	661.6962848	806.9941304	0	418.627295	0	360.1549634	519.5133048	745.3598772	270.9290411	271.0934468	337.9490845	145.9608841	1233.781276	2505.90895	1007.604574	1529.189836	1634.190737	1030.28305	0	314.6107218	1610.71915	515.7447751	2054.895853	2985.655896	1690.417659	4064.022214	136.0135266	272.7358461	1781.46306	253.7120282	2066.492241	1186.0537	790.0491161	988.1320723	1353.776488	670.7178893	2461.831087	1534.394734	1118.982409	0	713.7613226	0
163.0743785	16797.90051	18355.38093	10961.65879	4090.676291	4813.723007	3057.232133	5191.755261	5486.398877	5637.576958	4046.739076	4947.734566	5548.172452	10281.07411	8600.36652	7871.028689	5817.405691	4345.23305	6091.647624	10787.01944	11643.88589	13493.71887	8759.011672	10077.41858	12006.24248	11120.72502	9289.189645	13352.84202	15449.91086	15203.76156	14959.02498	17687.38205	12188.04156	14858.92479	8668.964925	9206.539431	6730.463501	6052.372703	8330.472043	6565.770321	8004.062063	5834.690179	3510.7127	9727.680931	8839.146982	8717.030212	3825.905155	6501.41328	3902.931283	2570.01148
163.1477685	51897.15541	50175.46362	40359.79174	30981.56816	33264.77643	39348.37409	32692.08877	41115.84445	47433.97073	19364.25697	28170.03161	29535.58566	99202.41123	93654.67792	99800.47035	50545.57492	54754.38885	56036.17199	42588.99776	45185.94956	60515.58146	107299.3834	103317.0145	105060.8336	96728.47938	103189.2215	107738.5721	131341.2835	139277.5549	151545.0052	153342.9878	160683.434	172611.7523	150815.7526	139652.233	158308.7078	148515.4758	129459.1067	132583.8155	128715.3083	119100.8096	125329.3148	119493.4871	106617.9311	86704.12628	90578.92795	87378.44926	54025.16923	53338.13554
165.0545642	89655.29066	86361.46216	73357.04723	27409.89351	28518.68935	28108.66771	64035.5185	62460.03198	74867.33813	24799.59123	25675.11255	26309.91258	187824.3347	116440.738	104566.7616	44959.66239	45074.06771	49766.52844	70588.4539	63425.18951	83370.93027	95940.18563	87745.35985	87511.3089	64774.92832	58880.09414	68824.18359	65235.39671	67646.61136	61860.19074	97742.14659	78219.43864	99835.5153	104976.7714	85208.00378	75751.72471	64162.15355	66495.1797	59772.70751	69902.912	62849.32602	52518.89265	53350.52854	51977.35658	49824.03005	43286.04175	44504.38223	32594.08823	29454.75288
165.0547015	151341.5831	135065.8795	109991.1104	36874.15452	39332.64093	38673.60185	57295.12416	57216.13151	64315.2773	44938.039	46469.90496	46228.54225	53873.70405	48776.3489	50078.00472	45447.41947	41247.22266	38347.64083	61667.2064	52265.57119	63683.31643	62189.63995	68792.69849	65045.87572	97083.8471	100546.3357	108097.8952	67069.42295	64125.78618	59057.71443	84920.48734	63233.05855	85565.47907	54509.98084	45079.30029	50476.28908	48319.30853	39209.18496	43174.01921	46464.88443	54629.43087	47701.03329	77133.27117	71349.27119	52601.11241	45831.5215	48025.17231	27645.46443	26705.02902
165.073709	176.0549723	1439.470164	231.765874	7547.845038	5508.367113	5482.310239	589.0390877	1124.143737	133.9861027	0	116.0806089	0	5674.742834	2803.104618	3004.198071	1634.867136	822.8954285	601.5765292	5493.802883	7004.19004	11168.62199	5126.790976	2064.750556	0	3474.746198	2720.8633	3450.277059	4911.191372	505.0827685	4631.03374	5085.21579	1287.35867	3778.55124	6739.099749	5597.796169	7082.702521	1891.025902	312.6263128	3299.453481	7831.49581	5120.215834	6075.3876	9068.735775	9903.302986	5277.77575	3647.362557	4604.69612	1231.542061	452.2812853
166.0705657	3118.654459	3146.115508	3231.310272	611.5878403	1049.313277	1341.565359	823.7109844	842.7598961	1909.944647	2008.979702	1159.685327	890.238055	645.6343985	1325.09453	567.1724537	238.9172954	1173.591998	1218.653219	2796.703865	2314.397827	2592.977641	3647.992003	2689.150101	2654.553898	1606.317926	1945.710766	2408.266815	2738.525047	3310.637479	1927.674516	2631.435129	1817.589479	3694.911807	841.2153857	1134.82388	805.1646985	912.0772109	1275.007815	1089.749321	1201.035105	933.3641556	313.081507	2565.261967	2001.490039	1349.881381	428.2606355	98.74395321	76.24788047	293.2702315
166.0719366	972.8612358	1192.800969	560.3404342	372.32976	0	1089.762106	691.9283845	286.9879459	909.605066	471.4372841	229.8035125	758.2390112	1982.38714	1828.113599	413.5358915	1005.917705	914.0764404	746.1123462	1176.61145	0	0	1313.144654	743.1259824	52.45513856	3882.010269	7575.022791	8210.936346	1783.993161	3384.580234	3188.943447	3377.96237	1232.273191	1967.359361	1057.723351	3425.527153	1733.814527	1681.045325	551.3890363	623.5511761	1367.170099	1605.304656	1562.648918	1032.144824	446.3554844	1763.966188	1837.502138	1126.767408	14.88193402	208.9881207
169.0345779	31590.4179	26780.17737	28475.8498	7333.701722	7606.76547	6063.905324	11686.73078	16267.43982	13847.86257	10305.80336	9933.193925	12247.62285	19325.67402	13342.27396	18046.58769	10317.10102	12608.85183	8878.151432	11156.4782	10799.62003	7314.545576	17333.68501	15509.53398	15155.99022	24671.16495	20862.89411	21680.77901	31807.26309	32600.52173	24931.65415	24732.61358	26795.41099	23941.12987	17181.20397	14078.81662	10707.63419	5272.695383	18025.06212	9136.075586	19900.74277	18002.53865	21703.94496	44244.14701	36244.69174	18704.6972	18224.57702	19143.02911	5234.655005	4776.998647
169.0347147	1566.186516	630.7300589	88.08662463	401.4374003	2081.834354	55.50411717	1280.191936	1777.976994	2309.629018	1968.887046	1200.923367	1765.461588	775.423837	1074.948365	1026.062373	2699.641452	1582.025926	2865.238738	3002.082086	1014.571221	880.2512053	1126.474569	1534.864618	1432.34445	2682.969495	1651.950896	1360.687374	2004.815786	2430.125983	375.3158759	2252.641939	2550.033344	2081.352163	3597.627602	949.5551721	490.0806922	350.4055807	120.8064522	1120.349431	2275.032822	1433.802533	2406.299445	2245.316816	3249.275852	1550.895065	1289.983761	3209.440275	1788.748544	2541.296064
169.0506235	45911.55939	43576.10414	36711.98744	377874.7069	377025.262	366234.0726	171182.653	178845.5601	187184.1549	264716.4134	259321.4914	272163.0323	242699.852	247500.4846	225870.5404	281842.407	242289.5056	230903.1521	145759.601	147201.6281	155018.4236	108341.016	108102.2034	110237.9576	105444.7325	109734.5766	112643.1634	75500.20362	73703.85149	70252.93877	90866.68151	87906.10718	92679.98642	159855.9156	148381.393	137879.7051	211616.5902	202991.6513	205326.5806	193651.4016	170981.0184	169846.2564	171210.1523	153861.1763	206095.2507	190990.4582	187930.5943	357105.8168	350853.8225
169.0584506	498676.7718	447415.8848	358583.6793	139804.3655	134666.4544	126306.4004	177793.8369	190502.0959	186034.9998	178824.1606	162783.4244	166748.1962	125211.1382	125093.1844	114985.9172	145223.0247	141100.8065	135148.3556	179674.712	157443.8189	173450.4217	208196.6111	214947.6874	199441.0754	188899.2179	201216.5449	191060.0796	206720.0679	190567.9908	180218.1161	229446.5444	210638.0463	216413.4617	129478.5456	113249.1189	108446.16	89728.07834	79405.40814	86760.20648	106169.9809	104706.4981	97197.34273	122620.0163	109998.1951	95420.74447	95864.65417	88649.7389	51403.75177	49549.63365
170.0923866	222076.8369	208462.3182	167308.8187	56838.90016	58290.80773	57453.37012	99231.0416	103490.3752	105496.2801	77781.28883	78556.01936	72367.87844	67288.1505	62401.57615	54359.29336	75610.11811	74535.376	72093.43462	96533.29711	85547.74001	94633.67579	141348.2392	121255.948	111033.7973	101072.3799	97045.72669	91475.7433	123838.5086	115227.9554	94834.04754	102999.9986	84316.65488	90535.63031	47801.18145	49646.86846	49581.29472	35314.01223	31752.68267	35831.72145	44868.16007	38510.48705	34920.4547	50625.88735	47743.86413	53891.88612	52625.71152	46345.59879	28793.65104	24234.29293
171.0771281	9397.395885	10598.69379	10357.37214	1699.232665	2076.662118	1688.989467	3829.896356	3657.308159	2940.754237	2221.108221	1550.21977	1611.774923	2940.669739	2255.527733	2812.180815	3646.414221	1686.136204	2342.859964	2675.696458	4718.362632	4085.143569	1909.804071	3547.006933	3359.347524	3171.265122	737.9656698	1090.761015	6688.280982	4552.675972	4999.876927	4554.495059	4340.565172	3995.280269	1774.833951	1749.074588	554.2821611	446.8957517	1656.481062	1089.11205	1127.811364	1771.720753	1406.176526	2734.61743	1708.047119	585.3681988	254.8521468	2177.848932	994.899265	875.3511124
173.0223417	16518.72098	8471.401725	7044.539766	3625.284208	3977.509146	4146.081111	6222.722408	6472.785289	7182.725419	4784.663218	6022.523047	7058.373746	4110.90667	4803.013862	6032.584216	4479.823106	4916.095351	5854.35366	4381.813391	5481.56152	5286.112444	6364.900838	7720.957728	6562.867868	9084.88388	8874.874393	7938.736868	12152.55915	10314.88195	7963.481744	6175.59701	6987.217721	6461.770236	5034.827299	4881.392822	4874.107181	3455.199589	4546.765976	4711.616497	5138.669377	5871.005995	4340.715509	6055.978378	6939.323155	3851.300522	3995.58636	4602.069415	5658.182609	5754.828969
173.0785965	153146.8143	130797.6578	112622.844	326073.1223	321637.0439	311776.4193	229454.2402	225654.6562	255955.2385	268127.8891	258650.5987	255838.7739	344886.5133	324011.0993	314788.103	319556.046	311259.6389	282693.1435	192337.0971	187628.0731	218649.8761	166316.3307	156499.8735	165687.9342	181344.5364	187703.0146	168892.2123	139980.5523	130702.6213	118773.938	169778.2586	152538.5178	209991.5167	218801.9544	186696.2982	196583.2686	266675.7201	252926.3661	254866.5125	258814.7396	262892.6084	251426.2799	223875.0376	212365.1448	242689.1603	225523.2444	221142.9222	535951.5145	495717.7231
175.084821	30281.97084	25082.05586	24848.92825	12833.97553	13329.32536	13218.10132	13353.69647	13253.31491	11947.88939	14977.79332	13120.50815	12698.47786	10335.38527	5956.127476	9290.067926	12473.21964	11138.54356	12481.87688	14911.97551	17038.47312	17961.22634	16621.00931	14873.36993	15134.11603	14159.30995	14579.35723	11100.0107	23781.74192	15346.6379	15464.00242	12502.71274	16292.78621	14759.93828	8098.774389	10223.76508	7856.925483	8466.912303	10523.85221	7470.163888	8956.569739	9786.315385	9398.877786	12516.48864	10572.81099	8262.697853	5056.730282	9016.682316	9714.004327	10785.97826
175.0946909	5340.273727	5844.140881	4653.166223	36772.66394	40643.04446	35331.69562	17639.06213	15804.68773	17248.835	25036.30801	25109.03869	24617.33899	22206.49765	19815.16748	18660.87379	24038.33382	22195.68705	22473.55629	17827.38635	16602.8674	17203.78501	10515.77494	9534.232127	9985.517111	13491.66364	12607.58612	9188.233758	10514.05814	12718.23567	8778.050563	10574.38249	9028.032959	8583.259638	13672.28289	14386.19948	13512.15483	18744.98585	17403.24642	16715.87099	17795.72683	15518.11502	14447.59229	14013.92603	14724.40692	14307.9075	15486.08353	12098.52502	29304.91819	28389.96738
175.0960115	6008.16305	8399.386681	5775.076504	74798.74493	82593.03184	70443.20405	29011.82927	27048.20959	30160.48494	42558.15514	41697.1201	41785.27167	30839.9693	29245.19654	31147.64562	38474.75932	37628.97942	31314.32883	25628.42871	24175.92488	27753.95644	14435.7266	15907.68579	18565.32372	12774.68872	10874.77039	18389.91341	14957.95613	14671.18568	12650.50194	12068.56906	10343.76402	13311.45388	20333.10147	23435.30889	14265.96384	32083.53048	28900.79436	27773.36382	21929.69664	23549.20501	21471.31577	22763.40106	19189.38263	25513.56714	24569.4964	23154.32282	58316.5503	57273.32557
175.0960337	1890.769263	402.4890253	388.8681079	43840.44373	41292.83208	42257.92034	10690.6499	15099.96561	12678.45855	22404.34116	19706.62628	21652.77463	12758.53757	14248.89203	9594.024949	16070.51264	15929.93923	17773.83832	7672.923447	8250.773285	11980.42376	3525.865006	4323.249093	295.4275942	4174.236773	4060.353096	4092.919389	2949.421663	77.25950484	5201.097336	1562.166446	2881.974282	3357.845572	5375.54865	8509.507915	7208.242289	16992.97749	12639.75245	13685.50112	10552.80059	9509.022137	10176.47733	8833.489788	6595.480568	8672.076155	8315.303664	8832.79062	37101.07072	33627.08401
175.0962581	1674.96725	407.9776467	708.8143918	60438.45876	60652.18388	54816.22263	18241.26756	15002.66862	19375.04092	30068.35737	31907.1295	34123.00015	21309.22705	21270.88909	18232.40625	25039.77652	25611.41935	27898.65352	14286.22147	12635.8979	16072.62079	7852.516071	11069.75975	9031.097511	9171.521156	12226.59431	9857.670327	7586.618311	4090.514145	5837.909698	3298.841146	4475.946751	5554.01795	7535.687851	12444.99595	10974.69732	21840.63514	21524.8047	20717.80437	14650.65959	14108.08131	16897.51644	18800.1155	15977.05285	17000.81243	15093.61674	13156.01975	48528.77462	43380.47273
175.0963812	0	0	0	19151.62778	12686.19599	17347.00943	2834.393685	5390.569235	2178.536715	9448.995422	8541.524376	7315.488474	4554.781251	2443.243327	1580.228099	7469.212715	4438.245417	4706.268509	444.8596041	512.6115173	2927.382255	782.8310762	0.747157877	0	163.2028372	493.5585539	881.4126412	399.8117583	418.8651677	0	0	110.0035523	497.3886161	12.13929587	36.43796599	996.020257	2901.82999	3447.000629	3548.037467	964.9634211	2164.210496	0	2168.152877	1574.577392	753.8860095	2275.80553	570.1950858	10968.60634	9309.947336
175.1189585	1189534.852	1107351.743	912504.3063	350076.4764	326357.0903	317907.4886	487053.8237	505980.6553	503268.9135	490537.338	449052.2054	426655.2012	339041.303	326964.8752	314959.1677	337623.2172	331324.4436	302870.5027	383631.3955	356325.4175	376832.9411	474524.2127	458997.317	429121.7929	379095.6415	368036.7686	325282.7759	627672.7397	561674.846	516338.1362	537219.3461	503824.0875	497965.1859	244465.6872	250651.6505	244838.7623	158074.5762	151272.2034	158035.4771	261284.8483	262092.3467	255626.2432	376667.5693	329130.4895	107784.028	105392.1744	102314.4018	143264.7803	133747.8765
176.066194	126990.6104	108230.1075	94288.36132	36900.47165	31923.29778	34515.39616	63384.43911	59505.35212	59237.50914	48378.37726	44011.52085	54546.73123	45978.93832	48941.50032	50687.23605	32478.47758	30524.13069	34914.44373	42438.92086	53301.39619	47066.54226	81555.74701	66202.85757	70503.09973	86405.52548	70716.98476	74357.36814	93039.23369	91791.33658	80145.81424	79745.54399	83973.70975	85447.61476	55409.13886	44001.65513	55364.45969	46891.74545	42091.62799	43434.90722	37955.65064	37110.4218	41799.15322	61268.25585	52826.92913	30977.54356	35329.81592	34436.73251	24614.10059	22690.28459
177.0531311	2938.080144	4005.490497	3916.385648	6218.51912	9208.199346	9099.590734	4500.462078	3375.413851	4872.864421	3968.293692	4438.28334	5282.147766	6493.862134	4148.109319	6213.159191	6813.77261	6988.174015	6590.4118	5090.828786	4865.980963	7181.842084	4635.333193	7148.780483	6168.388914	5661.454352	5025.033421	4765.782651	5700.903841	5332.154284	5012.259546	5563.125278	4136.122218	6060.183375	4307.597538	5799.723898	5645.382915	5411.155075	5703.499644	7207.279948	6454.373345	7227.366388	5864.341742	6077.093804	7644.163673	6403.815181	5828.6001	7128.802105	10136.49603	10798.35173
177.0534031	11421.14872	6326.483526	6027.548443	5081.538551	4707.440133	4479.782132	2699.612135	3095.450147	4761.257624	5448.545649	2970.058834	3879.592451	3592.62326	3734.895739	4230.005143	3711.251732	4043.966165	3921.404523	5529.377982	4900.710467	6142.053789	3720.050725	3624.907279	5339.975021	4829.444024	3696.53491	4340.878535	7596.356463	6922.258975	5575.062275	3764.469974	3585.416513	6335.30221	2782.294358	3639.019324	3347.844858	3038.250413	2873.818865	3074.536877	2864.934263	3970.270969	3766.268564	4678.34648	3371.174726	3566.721509	4358.299339	4559.801328	5753.762509	6619.076302
177.0879057	155.8224753	0	199.2886171	6174.528625	2151.643251	4472.938849	1855.865334	5177.552415	3525.950243	2306.501853	2271.762188	1415.274655	1224.776292	2697.826346	694.3901395	2689.846337	772.2569482	2192.377348	3156.91876	2974.411715	3107.37401	2646.66424	4132.853837	3549.327567	2804.122366	2458.663303	2766.423347	4338.126585	1627.206963	2932.089559	2850.661958	3094.370907	2932.186143	2046.988108	1778.962083	3307.410148	2185.115423	4408.745868	2377.191801	2209.343917	1960.426781	3673.615717	2729.630651	2567.199938	3480.749214	5088.321173	3159.335949	1863.167007	2583.963989
177.0886024	343.2020411	0	49.85610763	1571.231483	2350.633273	2941.515144	1647.538719	1405.635668	2250.995716	1244.562396	2270.111923	1471.155156	818.558621	1818.420568	2846.874227	3335.727267	4045.049548	1148.298011	1778.95109	2507.861972	1503.763617	2592.269059	2402.102495	1995.299508	2072.570087	1379.400728	2072.821662	984.0449553	1301.983678	748.0514227	1783.145378	1486.530778	1118.36341	1501.484558	2366.337952	1959.082805	3410.50228	1182.30074	2367.069435	1898.826925	3351.856983	2090.171736	1264.308448	1741.945579	1183.528433	2984.011251	3211.975382	2879.116933	5003.363688
177.0892803	3661.105404	2875.239857	4392.105593	20322.40478	24026.10459	21744.25358	15410.54378	14705.40326	18392.08295	16109.7353	18417.22408	18084.00402	31463.31211	21483.01964	21101.56692	19510.49833	19630.9439	27878.70299	17924.77885	17328.23621	26332.15838	26404.45334	30204.26596	32430.23932	24752.135	27905.88065	30103.76741	17927.84865	18485.89714	22926.79594	25892.10298	22886.26925	28970.35373	32928.44357	29712.46262	37633.24125	35367.04634	31414.66576	32100.29022	34089.79774	39872.50785	34286.3658	32296.92977	35148.9226	23875.66378	32405.2116	35579.78458	27073.30254	28036.43583
177.0896227	0	0	874.726451	3032.570983	5483.414762	2362.11136	1312.671263	4167.403285	1553.017203	1736.02348	2781.564194	2330.829257	3686.756938	3270.85454	2417.333968	1906.473294	2384.389656	2139.963766	2518.905573	2272.467145	4649.815392	3311.289801	3483.335517	2197.863428	3895.29794	4119.453558	1337.251549	1062.475273	5526.510184	2378.947654	2500.977548	3274.262299	3129.467773	3517.179371	4901.864018	4176.264356	2983.411017	3110.92959	3941.689028	2639.134248	3609.256828	6530.311494	2376.644097	3347.480226	3739.275955	9136.076923	3343.763006	3291.973105	9720.684037
177.1000809	0	0	0	539.7142901	999.2817211	1139.752997	520.9280622	1012.279578	3795.3775	532.2889443	1387.178178	1401.91689	1898.004695	509.9716571	1968.748719	511.7723046	2748.379228	5012.202482	1949.566459	3625.226675	1368.951091	711.8890204	2665.705734	4407.951545	2875.060671	3965.380952	2324.561867	914.7958086	928.3878539	1187.857504	1719.569577	1913.919261	1544.354692	2029.621155	5937.951345	4725.108067	2682.541688	4084.303286	1452.390535	2288.921387	3516.920896	1042.469528	1832.198714	1515.72113	1590.386496	956.3505717	4516.839463	1219.50076	5723.482072
177.1003651	658.6134476	233.6631635	3268.94729	1288.642018	432.2589598	1150.364567	573.0056582	604.8365642	826.1091846	813.072237	948.8364861	993.9746049	0	586.8209878	674.293346	410.1500019	617.8934294	641.819853	1171.499547	326.8278802	1962.214465	9378.210608	354.1782219	7299.985001	435.0895058	1501.673389	619.0218877	917.1487851	513.0877968	453.51572	1503.167366	774.9708386	1170.683113	414.9880259	707.5383795	415.3387193	190.0842963	367.1785773	499.9018551	118.1645809	814.3202943	983.3902084	56.816873	730.5923214	25.1860059	1199.43751	753.7234745	790.9369095	433.0252365
181.0580783	76740.79672	73269.87122	59870.67746	25415.89537	23171.37062	22384.79033	34395.62828	37540.58075	35810.62213	30353.28454	26822.19429	25458.56515	19659.43721	24580.59904	27092.8881	25429.30749	22340.96196	21347.8269	32579.07892	29278.9057	31576.67555	42610.43765	35191.03768	40071.10482	31890.36181	32452.88006	32473.87533	50906.28758	38953.03398	35928.7291	41118.7849	34717.44323	36581.60904	20006.37407	19818.65682	18669.77433	12720.19914	14417.55433	13603.4345	17468.73938	14891.21726	18382.22045	18664.80642	17047.60292	13382.48533	19021.3488	14170.88292	11113.08714	10631.6013
181.0996129	6238.125465	6195.02367	4114.286689	2475.659584	3246.108813	3215.934372	3881.398532	4517.199005	4131.305372	1761.907106	1897.201465	2109.053222	2756.300044	2107.785805	2952.33053	3510.883435	1982.47668	1973.795835	3073.346207	3264.337405	3659.179414	6286.183787	6107.869746	2525.389881	8662.369854	10903.03824	9826.742175	6573.536304	5276.00809	7345.973667	6618.759058	5887.983882	9126.740322	4653.094547	3200.284812	4717.624068	6370.556984	2655.217845	4435.033204	6027.432797	8571.594188	7809.694419	9752.690508	8592.101742	7811.58334	7362.785605	4462.761062	2116.666513	4123.119742
181.0997089	72366.3777	74542.96895	55886.5072	15819.28212	12225.93854	18146.15295	21427.35422	25980.96257	28175.43643	12387.98761	14906.62586	17456.49271	24803.13645	22763.62001	26048.81791	18831.30379	20156.12413	18550.70881	30361.16201	32704.08392	35474.16085	50167.72248	45014.87373	53809.86926	50197.98061	43826.75345	47630.69127	60053.47109	62777.60574	57171.40457	72109.10771	59923.56738	90718.4262	31371.35882	28893.84385	30171.16887	33177.29419	33772.78424	33092.40888	32617.2546	37929.05576	33845.66506	52428.88042	51079.7728	40080.31627	34427.4434	38124.34056	14656.96977	11220.14663
182.0677283	2803.163192	6672.987754	1920.43747	1333.910281	1220.407114	1474.83143	3432.763492	3064.597639	3432.638081	2423.291866	2634.319271	4657.661526	1521.016114	996.8821031	3395.455564	3926.831719	2180.454253	1180.989164	3179.491868	243.3185104	1827.352537	2354.492247	124.0317333	464.3317997	2870.548465	4858.790958	3386.160231	5560.178925	2741.039981	994.6576238	2988.994759	2521.764087	3018.14241	2687.851549	4966.259207	1732.98151	357.5044845	0	2692.525181	2369.780999	1519.936562	4517.906302	404.0898301	25.20173288	1571.57691	4524.374635	38.28665919	2019.839949	1521.229775
182.0806896	102462.7007	81223.91559	70337.76373	21374.12706	20340.97073	18716.73232	35562.07622	26482.6523	32621.21648	25346.08321	25947.79896	23962.7954	24904.02947	24964.42179	24297.07686	17419.73956	20651.27955	18312.02566	36957.15836	33559.88302	34611.40686	30901.80243	28785.0913	34178.74654	52665.63611	51474.3443	55637.67957	39624.47373	38539.7732	28179.97927	42181.60283	43159.68742	47453.30785	23901.09072	24862.42777	23193.90666	16960.11146	18407.73678	20737.18736	18531.97918	22720.30344	22508.31179	31332.90347	31273.77193	19270.95395	20987.73717	22040.78024	10079.8919	8986.544136
183.0774023	15863.43566	16791.24004	11893.997	127496.1851	111896.2458	116890.6295	54035.93267	60313.03335	60363.21454	85620.3982	81545.62758	84066.25375	72810.82474	75163.23704	68620.77128	75323.50797	68435.66033	68524.3991	58128.89338	52761.66091	50248.77943	42236.05305	43943.42376	42216.77444	47299.66143	52087.32266	56784.47987	36791.39795	30179.68015	33334.84355	45214.76279	34135.61758	38534.37874	47100.228	40461.12561	39188.92305	60436.28263	62185.15902	50925.03211	51343.28775	52653.18675	49533.96495	57140.80733	47187.97345	51779.57895	53879.63713	48555.0612	95493.27499	98475.32282
184.0604232	1303.82214	1.574404977	0	326.5384362	8780.793525	0	465.3460888	539.5076742	16338.94448	851.965256	152.5936774	199.0408599	146.1000752	16.19104013	167.2019517	309.0902529	126.3001627	0	2331.283505	281.3080516	0	724.6875846	583.3219521	363.661766	376.2968327	463.5623575	11166.44768	0	0	544.7955911	0	920.4643115	7179.929942	195.9453503	520.6346848	1410.382997	207.9116143	173.5157118	4.290887647	0	827.1059525	36.64678345	125.9531308	291.8385153	6672.666509	0	569.3996185	4016.308432	175.1960854
184.0608315	201.6532464	0	2655.784702	104.1301581	145.5787018	54.55860419	121.3725422	63.98707006	0	2073.892807	2073.540567	0	193.9336219	173.2236187	3506.975456	2201.168843	2618.78311	0	2520.952397	0	0	3633.931031	300.8460695	848.4073813	3255.769262	3034.358085	523.3166631	1056.241075	134.6045752	309.6510864	6695.789476	2204.678156	0	3585.594015	0	971.6897168	279.7613522	35.88340701	4.438731795	0	128.9616489	333.3219078	215.0728005	0	483.7529063	188.7215285	0	0	1707.514668
184.0944869	405698.8484	382949.4052	341468.685	132542.3603	127705.8828	124632.6147	199118.1466	201204.9339	208506.3327	135460.6401	136928.2594	137930.6975	151143.4281	137533.1962	141765.3477	174509.4833	173683.257	174416.3599	147881.3989	148671.0413	162003.4292	298093.8562	284388.2435	279806.5648	143714.5625	156885.471	156429.4289	188320.4086	171376.2811	165959.0301	170215.8998	143560.0927	164125.1199	134957.2139	130796.4501	125169.0254	70967.98836	76043.83089	68149.58177	83402.90601	85055.98214	83260.53562	94700.64328	84657.76685	125571.0167	119709.4994	119210.0648	49450.76077	49517.11132
184.0950405	304.2586263	0	3899.263767	531.381049	45.31216049	1043.977942	2513.748864	762.2957778	3445.465938	1492.374927	775.7443939	2108.929658	1807.346395	2141.516753	1069.886756	5867.785558	2151.122572	1878.464138	521.8436093	1238.653353	454.3884312	361.0332841	3682.376457	2523.755593	2742.08052	7407.482183	1432.517036	3934.385879	7247.368098	4831.722619	5883.428431	5524.675389	1662.194547	1750.033366	1734.279575	3282.255755	787.0178471	3393.449364	802.355609	1636.676655	3053.20679	1567.51031	2907.81669	1898.052029	4510.749152	586.8555268	1406.06902	727.0054765	1959.407012
188.0708196	7044740.376	6232274.89	5090534.682	2001382.505	1863656.863	1747665.603	2391505.732	2401558.857	2409383.853	2475100.568	2320366.807	2300935.813	1404914.671	1288932.916	1268209.972	1943490.97	1878206.288	1674800.344	2229194.581	2186732.011	2571890.725	2832106.587	2807990.041	2642603.887	2853994.091	2798918.798	2663210.003	2472986.462	2320640.499	2045311.084	3413411.446	3138283.217	3653010.949	1543259.103	1381350.349	1385636.915	1109896.096	1111076.038	1046357.744	1463041.764	1510826.323	1399942.134	1791538.457	1702871.706	1356570.938	1285279.261	1224589.466	603541.5349	569471.4229
188.1271701	98410.96627	88484.37815	69881.93051	15035.86854	12497.00055	9306.085295	25682.98152	25950.81574	23737.19672	21474.41493	22443.58893	19561.93083	8427.563979	9290.036387	8878.962693	18615.74681	15881.39357	13591.19971	33351.79066	32817.23894	36956.6888	39054.00677	33960.89509	30298.88867	43033.63835	38155.02916	37581.82782	95165.0676	86847.47781	71924.44162	63945.10309	51449.63469	52818.61464	16567.38739	14927.42282	14531.58352	14796.74699	13978.43176	12104.06381	13647.32238	15349.58453	12975.8805	14394.66372	14203.56905	18312.70844	15171.17151	15022.33684	5125.212891	4753.389448
189.0843429	14463.4035	18222.39784	39612.50485	4777.801202	3189.324803	3199.344852	17399.45876	7616.693286	12931.19099	6814.297515	6396.944352	11699.40605	8091.920768	12215.95079	3587.142714	7710.799875	7952.444555	15549.76178	17887.12743	8935.636072	7172.825825	8470.222763	9241.058393	20368.53735	6056.375067	8890.535863	8410.467226	7327.104538	19220.17985	13747.17825	9923.573116	16655.32814	9144.839492	18431.79459	10969.64306	10128.65014	6601.62956	13917.58786	4618.348239	8009.414376	6940.052895	14387.01756	10230.21224	17125.68684	11105.8632	12799.86752	9246.050466	2243.506098	3416.730738
189.1238246	42372.9826	36147.84208	31237.49002	11542.72649	10953.26511	9064.465953	17557.59363	16141.28359	18527.32249	14470.11224	13778.0958	14172.99143	10855.29041	9638.196053	7855.41202	13090.45505	9465.7875	11879.34399	21696.13156	20809.25293	20334.33952	19072.747	19244.05242	21312.97215	22074.97721	19080.12706	21565.90378	33424.55211	23817.85309	27769.74222	27962.55428	21644.34437	23983.43173	11608.40942	12485.38295	10016.57418	9294.57842	11578.21882	9779.332848	12115.19591	8175.269453	9822.583088	13360.24161	11485.53224	10983.95904	9775.612498	11167.32812	6646.175492	6641.979078
189.1631044	0	3323.668817	0	557.7125966	0	749.2527748	0	0	2113.359797	0	0	1330.239056	9597.5758	9877.563452	8108.482781	4624.777722	3020.855629	3175.236301	1459.657385	0	2757.607788	9074.453048	923.5154244	10869.27345	9245.654282	5918.190837	10872.30205	12776.05029	18746.76708	22812.202	13111.5728	23418.44075	17237.78402	20455.61714	9712.47946	18128.86799	10032.11247	6741.560077	6838.499	14768.11846	10538.46009	13786.68829	8093.231255	8340.926894	10169.81834	13452.5117	8586.982518	3396.023165	7712.70148
191.0892781	3797.283285	2801.816735	1642.468726	1744.77778	1476.140937	1300.015627	1696.725567	1072.268774	1568.148577	1372.262204	2009.274574	1277.033233	887.8992056	612.4485202	826.1725957	1830.534349	1275.500516	700.9607822	3935.923838	801.5545701	2007.580063	1772.835252	3075.560277	1257.832084	1778.228596	859.3048347	1604.447391	2774.031639	3692.140315	1451.806941	3168.967446	2720.14299	948.4378596	1458.308034	1557.909652	1758.389342	1299.420291	930.2841747	1366.64469	1602.763619	1442.921647	1554.374044	1820.971922	2388.308847	1206.553914	349.8320305	1097.775788	1302.25561	2083.935212
191.102876	20800.17298	13311.19024	14640.93262	6020.281395	6395.760991	3789.23809	6322.400619	4583.039371	6571.643216	4688.746904	3280.727789	4859.355206	5916.396326	3556.689361	1286.731064	2847.777015	4531.26559	3055.300192	10404.32773	11569.056	9131.844116	4839.178683	5634.973191	3549.998971	3621.239472	4522.080552	3963.830947	13845.22944	14428.04277	11297.0484	5787.703242	10278.58415	8468.294141	4906.902501	2673.03828	926.8311264	4544.844407	3498.508454	2272.69108	1606.29524	3817.558879	3804.013882	5343.29073	6267.112219	2346.908182	3173.730081	1955.676064	3652.37984	3002.208198
191.1054541	25306.09144	20019.74755	18083.15965	6486.570521	5664.490558	6817.727259	8233.823998	7579.168061	5321.828513	5455.811132	4505.304935	5069.348914	4742.474292	4401.752313	4927.349795	2256.917375	4008.27627	3293.246587	12621.32233	11421.53811	13440.76176	6890.326568	8959.963606	5757.236987	9904.883425	10005.79231	7618.712468	24802.24781	23819.04089	22568.70642	19659.97966	17096.10739	18243.67718	6463.366432	6206.702618	4832.427694	7300.738492	8622.559682	6204.145445	6274.934809	3056.71591	3041.614982	8879.583799	4920.585949	4018.742944	1576.748119	4628.170026	4056.677176	2592.71515
191.1791029	0	7989.795027	4603.135716	4980.917999	4934.179593	13161.48315	12970.9504	13858.74859	17082.00378	3386.770008	6947.886369	8455.383566	36616.22373	38983.93229	29382.1383	15974.07	20288.07593	20012.915	11463.36996	7245.523308	24129.31659	28116.8889	26093.20567	38321.30883	34563.00357	30173.03905	39575.37287	45396.73697	42042.04543	44647.75601	48557.641	43611.19378	35689.03459	43061.72866	44795.86296	35047.27908	37429.5112	40979.18317	38266.55117	22068.68347	48583.89159	31397.15095	38107.03493	35417.42145	26823.74203	29207.0336	28361.25411	20180.97321	20619.57272
192.0644587	146056.5584	119334.2885	106631.4836	39954.12663	36101.8763	36358.11261	55308.04152	61055.37185	59159.51056	51433.3066	44745.4846	47270.06122	43858.2881	35054.37131	33210.24451	51153.69384	49436.0057	43286.25103	57386.18928	59520.44177	60573.33973	61841.92809	67581.82881	62691.68993	80406.72441	74821.64499	83940.13605	100196.3326	99184.51813	76221.99191	114163.1787	97809.97682	102760.7475	50341.41236	43415.86594	44714.84965	36024.04523	34066.56659	30335.76745	42287.20422	36239.17021	35360.19157	51725.66873	39089.35577	40697.67773	44137.58981	44092.84177	25396.7672	22813.1269
192.0659009	24304.36528	16826.49331	11775.00013	4707.628847	2222.076801	2390.887461	7680.565081	3532.502791	5944.448227	2653.864277	3741.082572	2788.333955	969.9019488	2796.648726	990.3913969	6092.873507	7450.463851	3338.691162	9231.143315	10008.14044	7658.079156	5544.078307	7107.239893	5118.539891	17817.64282	18681.06802	13673.42662	16728.21123	15815.111	14807.23146	29016.45715	25373.39179	22364.3022	4179.05214	6964.188811	6515.817135	5868.737881	6453.279724	6156.144358	4332.071325	4635.106214	3994.193077	4432.035365	8158.223107	3368.426257	6910.021433	9166.157855	4557.140208	5077.521006
193.1580079	6338.226927	7136.599702	6550.858281	6438.077554	5335.229698	8171.15826	3682.191098	4923.006942	8079.816761	1365.806835	1275.584147	5257.896694	48869.91223	46103.41633	44874.31072	15994.96196	12497.92235	14341.88138	487.136087	2096.591106	3468.752265	28067.79024	34288.98133	48897.19696	31950.63219	39860.85883	42656.6366	81146.33499	87448.26107	87267.63483	70033.97901	85433.38787	85416.62962	76528.00513	67186.88057	69925.03677	51271.76373	52347.42726	55615.14699	48356.84288	44795.66519	47370.2172	46681.49785	46011.35716	42166.02047	39144.77652	40117.84817	18581.3713	15381.06383
194.0806583	111987.2025	94230.15483	91326.91627	30737.31554	35565.92034	34632.27048	36234.33591	36778.77409	43727.30168	29348.10454	31751.03425	32911.15835	27707.96759	30652.8533	30401.69208	33481.88615	32652.57455	35868.44585	40716.24488	42552.27945	50266.59106	56362.79669	54055.88001	54647.01528	57928.74462	56141.6801	48527.03211	68923.52683	62607.88293	55375.6568	75010.23682	53166.03874	64722.13399	31530.44015	26259.25498	35842.46466	28622.23299	32085.12768	27540.15634	28717.80404	35132.34565	29866.99526	42480.9838	31682.43049	49776.08334	45639.45667	45663.91423	35625.62624	40191.38199
196.0636782	27434.03991	24131.80008	19451.49814	21817.37493	19545.9944	19865.73772	19371.74959	21047.34119	16912.74072	46500.5227	49837.93939	42225.92103	20529.10758	19829.26526	16664.14152	17894.83606	20637.17766	18602.17111	27453.85704	20917.01306	21574.14449	18193.62415	16341.08503	13668.53281	24721.70205	17005.08006	17474.70809	26691.51656	19271.21836	21526.47589	20961.22157	18146.54681	20191.77776	12586.84986	14300.20106	12079.86976	19219.52763	16846.94853	16442.14049	16087.64193	15006.65948	16317.94424	20606.34242	23971.31199	20058.51343	17192.08455	17758.11762	48969.24624	44854.1373
198.0850922	862126.6159	734466.4217	615545.9613	240303.3099	242319.2877	226333.6036	387520.6293	368771.7781	369319.8417	288951.04	268192.5119	250081.2607	244720.4864	254588.7233	231290.5046	244883.9587	239498.8109	212712.6866	298108.5759	279617.4407	292064.4962	401915.1388	382871.6233	374133.5511	291011.8914	287533.4117	275279.7915	433498.5707	393584.8144	354579.8516	374056.4057	301188.0486	333248.7809	215025.8277	204655.9789	186704.9139	141583.2322	131639.3812	120598.5105	156603.9853	146254.6903	145739.4608	169504.1859	150055.5416	157761.3972	136011.5812	146120.5103	105426.3552	94261.6346
198.0903945	12203.38807	10814.39065	6036.096116	3201.706408	3185.683628	2523.448123	4101.96725	3896.245322	3912.640402	2753.311696	2291.933002	3310.689394	2318.712072	2332.132866	2141.955091	2580.625192	2703.640822	2349.642692	8465.899816	7787.129691	9466.21689	8272.855215	9819.016357	7045.161046	13084.03317	10010.94824	11999.89485	18117.88533	18042.84773	15318.49914	7659.328845	7526.482836	10394.14641	3552.190587	4161.56073	2575.54831	3548.001938	2914.480853	2643.733268	3817.396939	4705.926824	3362.883301	5723.061991	5666.536659	4626.688109	2899.681955	3975.912548	1233.20758	684.7676618
198.1142837	29294.24217	33152.77717	23967.37794	334.4802525	0	394.1027853	673.2622064	1251.293407	0	0	244.2869974	0	76.42414107	0	0	0	0	0	4639.047817	3763.733063	5177.259003	564.0143738	1272.240006	227.3001239	10615.41969	16942.28688	18019.5455	7388.963236	9689.746057	8222.489001	22072.92887	18527.90655	21065.14124	2490.731583	2698.191173	334.7830328	0	0	0	147.3588104	189.4450215	0	2904.922819	3062.644584	437.9282313	0	0	0	0
199.1718103	45653.14687	34423.56123	32493.26582	12067.84899	11186.54693	12846.18014	19967.06132	19309.44064	21651.67273	17418.47533	15953.41508	15783.62555	29065.14436	28573.18015	29530.80692	19063.49182	21600.15306	21145.79908	18229.55528	18972.09466	25041.32972	34393.0382	38444.62127	40143.35964	35950.81492	38313.48868	30428.00647	47612.34761	42006.7156	47776.99299	53180.5556	48687.74617	55399.1922	41138.68489	35215.58261	34380.0477	24003.79899	29972.3295	30884.88109	33902.3399	25774.02301	36725.81207	35304.36441	28508.43839	23022.83987	26073.18793	24586.12145	14051.53013	12290.46478
200.1280556	43011.79811	37049.3983	26437.90157	3324.890234	2503.258277	3088.06744	10196.0496	7287.208123	6843.968962	7450.790837	6301.412272	5181.723145	5158.556438	6448.366001	3017.346515	1086.250635	3808.353707	3199.762867	18273.54607	14273.02486	17911.51869	7675.121724	11584.22259	6866.772331	8941.121652	8168.497073	8343.00305	12063.54283	14066.36015	7761.071278	12199.67111	10166.57036	8796.559794	6009.357518	2860.212349	1346.190137	3005.098294	7764.629035	3585.479243	3334.377475	406.0150717	2783.50957	7822.234682	5053.509918	6564.993019	3369.054492	3838.978345	1028.106767	252.8465987
203.1524153	141143.2826	145586.1758	120257.132	26661.62725	24728.4192	24319.3005	41563.38757	44997.15202	51755.69144	45895.44439	48763.98683	51220.62669	35679.76733	39955.11798	31340.27404	39126.40513	43589.18507	34800.02973	43548.32668	33186.66548	31297.66054	46743.73616	47033.31547	39113.47976	45661.6095	50917.8622	30343.21733	61294.65941	46997.93192	43620.34835	48068.66893	56475.88664	46913.50395	15743.09779	22280.56907	23467.07229	25194.58449	21314.02148	17069.59765	18983.12449	14043.38361	13618.55313	17983.3583	28720.89345	20010.68067	25135.36132	19210.56844	8524.804394	12439.48167
204.1104929	56609.5949	61137.82097	53368.17524	12672.76846	12101.38531	10400.46718	23146.90917	25921.86705	21650.23704	13242.51593	15546.3442	10826.72393	48593.95699	32022.55302	23610.65655	18579.22851	14909.88382	15688.4607	28913.58638	25693.60842	33031.3197	29398.59008	31417.57592	29424.07139	19015.09487	17299.91566	18784.06556	33973.7735	45959.19863	31445.08974	31792.8275	31277.82604	32715.49456	31542.59371	25402.68934	20549.43457	15362.63903	15564.98287	13744.01103	16401.53693	16872.5536	13167.17019	14874.22524	13100.67438	12589.72126	8126.837795	16160.11722	9049.828403	8184.655647
205.0144758	0	404.5456969	297.6638094	10795.47641	10330.27143	9178.068723	3992.211451	1658.013437	3299.609869	4856.759385	4906.058138	3217.516206	4274.442082	5213.162618	4929.546714	5835.031119	5872.180775	8172.687731	1479.202948	0	1701.770094	35.64936812	1997.821899	0	0	0	0	0	330.559402	301.8256106	43.5560824	0	0	95.97818393	2280.197344	1881.093435	5770.583761	3077.87051	6862.208863	1815.641099	1164.561089	3333.804957	461.3302039	0	4777.960651	2489.731815	4291.023356	11182.55409	11171.23203
205.0964958	655956.7243	559510.7125	453315.7833	172976.4512	164919.3215	162062.5318	211831.7592	219786.7217	225940.4637	218960.9051	221178.82	217769.2058	136073.616	117368.1852	115515.803	183137.03	176812.305	149958.7638	234856.051	236474.6031	261156.3451	248388.9533	243440.9941	240307.5243	267172.1564	253771.1106	239598.8815	248324.2015	245010.1168	220438.2458	319703.4892	314353.5592	339789.1419	152064.2541	140657.7024	132350.579	102160.5734	106265.9129	105164.4734	142255.2787	143013.8687	129793.3255	171004.3661	155465.5611	134373.1178	120783.0463	121313.413	77325.06342	71924.93264
206.0643416	9810.882373	6657.740771	4260.017621	2313.57597	2438.137458	1462.722118	3407.449501	2571.861153	2586.201451	2862.44236	2816.821045	2756.832121	1638.407547	2109.446647	1740.650471	2166.271506	1880.278565	1643.901235	1841.378825	5160.171259	2947.415588	1890.305664	4328.457382	2272.588664	4284.235	5682.77862	4361.149292	10017.39605	5063.20685	6406.378431	4760.043868	2576.592319	6180.535118	1504.294336	2182.693434	2899.341487	1250.164488	2790.019483	1795.271071	1257.839328	1736.10595	2059.203625	2445.374509	2488.775201	2175.522492	1444.686658	2464.837221	1227.072041	777.90335
206.0820845	160021.3263	136983.2446	115459.7393	37479.33747	37069.1653	36726.19776	49434.9006	47973.73862	51491.55798	47649.02169	49138.10793	49417.70676	28977.48648	26325.79065	27327.50438	40770.59749	37079.34029	39535.39205	69687.16119	63041.69412	70992.97649	68574.77608	64376.68096	60901.74066	74779.59886	74103.4044	67257.94608	101495.2782	92781.89551	85186.494	106334.0022	97456.74482	106349.3788	51454.40923	43042.97155	43014.82909	34035.75087	32016.59598	34618.62601	37691.77067	41140.64908	39266.81335	50205.72843	50646.73824	34376.56273	36978.92784	32525.25451	25805.10199	26913.19045
207.0524067	27649.16826	30762.00738	19721.05074	10066.04107	7873.173254	7290.672316	9774.144698	11476.57466	10287.22591	13251.67054	13488.63896	10940.83957	9606.626027	11489.1772	10793.72289	11631.92595	8533.241422	9737.438381	10761.09494	9633.246417	10553.47611	12637.84521	12459.05554	16042.11492	13516.11481	14459.04895	13140.31874	19251.51255	13520.77502	12796.5323	17537.10678	14884.26507	17302.40816	9004.193775	5917.479745	6768.822849	5533.737032	3653.486077	5642.172326	8762.132579	7260.514776	9404.134664	16385.32671	14371.34487	7573.918275	9471.307018	7476.701087	4594.710787	3205.229143
210.0794525	221468.1526	196941.6613	181060.8449	421985.994	397604.3996	380114.375	394622.2661	445989.0132	430812.3116	587070.7405	561856.1947	546519.9418	392688.9472	369173.8475	346517.3118	565321.5	534649.0806	479948.7995	399966.7286	397486.6536	400878.9181	291033.2863	283726.1719	268899.4631	355098.8651	339222.6291	337521.6508	262716.2481	245145.9037	218959.6114	233415.1218	216190.8722	221592.1599	287368.0234	266816.8153	254560.3292	568798.421	539048.3933	532521.1386	363898.0156	383118.1718	363325.7841	424123.482	394822.1211	441272.7699	425274.4139	403379.195	1314842.66	1290056.791
213.0564514	13392.01128	14237.85246	6393.764954	3592.837181	2719.727331	3597.708664	4015.326251	2994.426824	4969.059008	4484.632924	4566.844819	4234.644049	2391.496097	2552.731423	1599.791675	3001.970415	3282.869263	4125.230996	6339.833072	6423.750325	4200.007719	5721.701432	4107.21344	6544.184053	6191.012582	5306.264068	7818.622391	13084.99	10553.18909	6248.144221	10367.16422	8851.367286	6662.684293	1894.352594	3257.245407	3582.505655	1317.838439	3787.822083	1267.852874	2675.015615	2796.909178	1068.878559	2568.924427	3184.190687	678.9737722	640.9998805	2544.509357	1982.374127	1137.138679
213.0771663	116433.3238	113455.2237	85916.63972	1409659.253	1379544.394	1373280.909	795526.048	788921.8107	858853.8336	1131279.802	1141023.899	1163491.396	998866.1752	991977.9832	932606.2251	1134743.223	1076253.887	1007463.28	652448.7991	626555.6423	547251.6761	480273.6854	499592.4804	493015.8099	479698.3231	470020.2416	467076.7211	359953.4683	332996.5935	324969.4574	390892.8513	376441.8009	325975.8707	652057.3894	624192.371	615534.6196	894613.5283	793576.1711	852002.907	755396.5571	710896.1814	702623.4948	726633.1702	640977.9097	823963.2397	801412.1907	739547.9761	1182420.669	1158131.363
217.0645908	73143.74709	65255.04437	62851.53876	67476.96524	78228.12932	89794.45589	83210.95237	79139.66827	70799.94078	62372.04915	81783.68581	79972.21623	54074.27691	60137.14128	73639.20653	73294.07296	86699.15373	90223.32737	112037.6928	114778.6632	104463.7793	96193.4118	100686.413	96656.42893	82672.45284	82620.85266	82997.84673	75192.93859	75792.44059	68910.42029	81429.29871	84382.18423	79113.00089	80008.73134	93014.48815	105861.2696	84192.21582	91907.75184	91017.43912	104978.988	115544.626	112104.5038	74644.17987	96557.94413	90272.52401	98206.24407	108753.0187	92938.99642	113266.8031
217.180812	0	103.8221044	225.0399545	7572.573244	5575.248166	4549.469617	2701.277409	2168.693426	2449.851926	4487.186045	3455.296053	3031.241243	4357.612855	2787.035048	2747.678826	4035.699561	3049.68484	2942.669113	1467.260395	1220.115342	956.8237852	563.037189	0	590.3421528	993.7016519	1153.993502	911.8672827	443.5654685	926.008109	299.8225267	576.8980208	564.7216483	422.1292856	1598.771719	1558.72076	1532.127148	1920.816825	1416.294376	1225.215478	2108.845581	1331.543868	999.6154973	1105.391483	1134.113528	910.3482004	1119.300765	1054.410993	2966.146954	1850.699261
218.0456139	23366.12098	18365.52378	27920.53738	17187.73465	15488.76345	11840.23205	15436.67643	13162.12514	8337.810455	35014.78405	33521.64465	35002.83458	8158.01053	8231.803134	6909.388799	15733.82422	13270.91755	9899.310432	13049.46108	11728.58462	15048.98051	9197.195617	15727.09737	11134.65712	12470.68795	4586.465554	8843.454074	13511.94127	18013.3117	14057.6555	13614.10212	9079.136273	10201.47723	4887.103728	7814.104464	7517.409071	10700.25591	15255.9259	5561.891129	12297.44814	8395.178859	8819.315482	11704.55378	6050.06283	10174.06306	6550.381121	11715.45398	30665.54955	25551.11189
219.0819919	188671.4059	207202.0534	168088.6231	55177.56013	49224.13149	54829.67842	74874.10386	111600.8151	103712.8117	95532.85143	91563.14244	90784.56322	95159.00386	92700.06935	92479.76117	74251.30664	67084.24086	68522.96143	71407.50427	79143.20712	103294.4161	92371.05203	95973.35793	108981.5379	107771.7345	100480.3094	104789.813	143722.7601	174615.0134	151921.4355	142111.8756	144713.52	153140.8875	81172.174	90532.0709	82892.50375	55836.16154	47195.29828	52894.91161	71988.99805	73081.09381	74421.63017	117107.132	107982.9109	44972.1576	45380.74373	37027.53802	54485.19597	48399.64119
219.1201445	24607.20678	15420.10037	6479.356721	79061.20229	74892.28895	74233.05966	33744.81507	35911.76832	34673.82875	55733.32504	54748.76319	53956.08392	36072.96922	33753.14286	31912.24767	49304.83407	47519.44884	44171.25226	40989.83797	38503.35178	45131.24863	24654.67887	25009.85548	24408.28063	36704.61229	44087.70439	28550.6958	23946.87694	25405.271	23217.96547	15643.25411	12380.21634	18544.92747	26632.0723	22384.25086	26284.1794	37834.32958	30890.7301	30172.38044	21399.18863	25670.91825	27512.59224	25873.1929	22071.74588	28838.49491	30934.90556	25935.09179	62850.58037	58724.68785
219.1218036	5924.632084	4391.343076	3421.424286	35116.94238	30301.64063	32359.55821	8703.840246	8649.867913	9550.444089	17204.84643	19721.41345	18620.40559	7904.003322	15087.75167	10958.88087	14497.6125	14735.61804	17767.3171	10123.80714	4748.5203	10623.93058	1582.359257	3885.148729	960.8604447	3895.685324	3588.692943	3476.551589	7989.530955	602.615806	6151.704318	751.2200685	4854.398036	2840.864768	3197.79731	4612.50914	5660.135739	11866.40518	12246.04418	14057.25021	12393.86821	8308.114559	8616.871957	3767.590219	1735.023149	5257.781655	7301.349758	7029.149339	27212.66186	25606.41602
219.122852	10785.24752	11501.95315	5293.485459	24335.19643	23701.35711	22022.09557	5617.245678	7325.892406	6708.747965	13331.25274	11265.84983	12203.39109	7432.396083	9091.641733	6233.549404	11593.27308	9458.76609	11745.11193	11324.24706	11236.95394	13888.51291	6484.85286	5799.31928	4707.327936	2967.314581	5446.204757	6946.304812	2682.67399	2582.505474	4426.675111	3368.554887	2090.165331	6823.444509	6389.775195	4605.240142	6672.802742	9668.28928	9958.26005	9935.22232	8901.012668	4060.867851	4972.044004	8665.713012	3650.266426	6537.402719	4020.39754	4716.038458	18610.14323	17302.85689
219.1376727	91092.12924	87817.52518	68828.04348	19764.41345	17171.49791	17950.66673	31145.65086	31272.03808	31656.84228	29532.36377	27943.61759	32354.92406	7686.981745	9931.35519	8034.708708	12559.30917	12244.78006	7905.966719	45489.41036	44866.34647	52985.98386	29466.50757	31337.01916	25205.61991	5595.833921	6283.264355	5004.873902	35796.54865	38055.37785	33125.49988	44593.88159	42492.19228	41706.28717	6384.919932	9915.099411	8229.617688	14254.24146	11403.7639	10669.4204	8419.869386	10699.20033	6457.900691	9522.665928	6900.539666	1719.440261	4051.355412	1846.52086	8887.738269	6193.06227
221.0895762	66931.43447	65653.97862	54282.11582	20947.97084	20321.75495	15890.54377	26171.83488	23302.37099	26199.14863	26783.85972	25043.23972	22484.35491	14933.21892	16580.17644	17959.63745	21399.99864	16826.37203	17721.5854	35662.47816	30843.47347	32843.80165	32429.23413	32135.12903	31911.33893	30013.56017	26609.78175	25160.91926	37586.16864	35106.62231	23333.74977	32685.58526	29180.62986	38508.15283	15187.79391	11217.29919	13508.64169	15730.74071	12597.9581	12426.55864	11499.33545	14655.36734	15279.28447	16501.10267	15529.6253	13660.83245	10560.9185	14560.29209	10057.01108	10405.07509
221.0944288	885.3231165	235.5530417	739.948666	9439.091721	11423.45193	14258.63894	5494.046491	4481.928534	4517.111045	7583.827773	8494.159372	7376.968557	6282.045822	5838.003834	6067.19977	8539.921999	8055.341922	7119.694321	5119.19925	4601.16078	7126.832735	3940.949874	4043.013947	2355.118489	2174.298607	2932.142567	2569.695625	3484.403452	2580.022592	2152.203861	1939.957141	2868.39508	2325.740659	3999.093313	4066.469503	4454.311597	5784.691592	7604.899445	8414.454991	6182.766053	6020.945206	6731.471873	4758.036911	3998.948428	5554.338781	5034.090058	4394.755326	14250.31207	14673.50696
221.0946418	4827.063533	4011.373194	2460.324865	3223.466906	3756.880525	4492.031156	2537.987106	3639.028245	2990.997703	2177.836291	3007.210945	2582.827118	2146.340958	1617.800919	3289.265056	4090.432665	2690.223224	3060.555258	4049.951446	4924.030435	4035.14282	4508.030993	3490.567454	4614.529403	2838.918408	2945.191321	5219.723523	3882.097947	2580.95325	2784.45164	2565.202195	3667.254208	3583.189204	2507.519296	2477.205701	2312.223708	2198.835487	2984.296795	3936.71194	2217.990198	3112.607163	3285.408387	3199.213807	2744.152346	3208.110763	3442.68673	2129.811846	4848.210491	3137.3072
221.0969548	0	0	0	6005.945174	2565.271626	8117.253639	2060.877398	1626.742953	1849.446078	1727.566576	2477.62572	3073.331031	1533.353755	1423.465626	1750.577611	2559.952679	1303.479754	2456.906606	1965.499141	658.4565864	2391.734731	1144.535421	2695.484906	869.2241254	849.1884472	265.0553822	416.5752699	1790.070077	1216.683745	767.5356144	973.0182202	1777.753954	259.1062621	627.717287	1990.455471	563.4925586	2004.440273	3037.281784	2262.054152	2547.769692	2113.981301	1870.35596	965.8965442	1917.686339	1294.056551	1667.992354	1785.705992	3392.43197	5531.840527
221.1090592	0	0	0	4089.915073	5989.981974	6068.420894	3278.482663	3863.577143	3985.019214	4073.539682	3327.252897	4054.210181	4065.998235	3209.428434	3862.895033	3010.158107	5282.450113	3388.703344	3826.832427	3668.19303	3863.666856	3399.758836	3272.847072	2719.589813	1749.268878	2835.588389	3920.475976	2369.619537	2637.492511	4548.208924	3092.326524	2996.963656	1388.000392	3672.808005	3501.706154	4005.467092	4446.716281	3722.564317	4264.07489	3908.65676	4646.056861	4845.988155	3888.318942	3988.028158	2621.591901	4095.098226	3729.522055	5910.504862	5042.525827
221.1121528	4429.655933	3508.312008	3553.906714	9004.142627	11779.49879	11901.9586	8850.983463	6946.34746	6857.417403	11095.43023	9220.729047	10921.76711	7774.31721	9418.341047	7991.877881	7568.86275	7647.651288	9664.13006	10911.56108	12857.89732	13097.66459	6263.935743	12072.69471	5546.667958	8804.808168	6021.394246	6964.041152	6980.501154	9426.596333	10293.83036	7518.219552	10138.31134	9043.003211	7081.007406	10563.81554	10340.80865	11823.71127	13318.63234	13423.96528	14324.87931	11196.4558	14330.27866	10044.48713	7426.786968	9804.503943	10694.20904	9654.686779	13125.98877	8751.734643
221.1154235	0	0	0	2686.984603	4151.418242	1555.580413	5537.434378	4548.097294	6652.762337	2812.864341	2509.14218	5455.168209	2425.759265	3902.887493	4403.654083	4051.220596	2917.112038	7308.178875	5696.778843	5059.130582	6528.528018	3842.264269	5167.631419	4436.835343	5223.413093	4287.430335	3030.085256	3967.171255	1850.328015	3773.170367	4398.509259	2959.897571	5275.492978	4822.220196	3061.256482	5137.381225	5595.415667	5516.385585	4511.469023	5649.605473	3599.714954	7998.70726	5312.421621	5638.697871	3705.568621	4507.22173	4875.2622	3239.326624	5972.292233
221.1156341	49778.49129	43212.07538	45524.0661	19258.86356	17278.81523	21053.86918	31252.35073	32264.55117	27055.55846	19395.11875	21532.65831	25114.58049	67081.59841	43535.24836	39288.8915	24634.04906	25504.52433	28457.61994	48888.87485	44358.26599	49233.3458	47990.16699	48086.3256	52144.4078	27915.01264	31709.95384	38047.71933	44153.9148	46039.4589	39864.3221	51650.29683	45915.00943	39144.84888	46790.48565	42108.2551	37054.84181	31742.11924	39451.81719	32838.56331	30412.64244	31289.93522	38870.13073	27118.961	24916.43445	28567.7942	28242.19762	32889.99312	26407.0065	27766.99128
221.1522932	0	0	733.9108298	3843.926248	7681.843292	2803.150155	470.1316829	1718.884351	1573.176911	1340.800866	161.823211	4189.249066	1170.707087	2117.768598	2055.505583	1244.149879	253.6607957	2033.403848	3236.859929	3499.803711	1338.198337	711.8548486	1999.814094	0	1265.207636	1723.604395	1425.759544	0	0	1908.328934	741.0235242	501.0605147	104.142585	1403.960844	2464.822266	1231.423125	2479.571602	1797.030345	1046.084002	118.0730566	3029.515867	0	182.478201	2015.58691	3423.642434	1500.85359	675.1118559	1175.278755	3847.304739
221.1526914	3648.585167	5744.127973	13465.60987	18333.97301	19690.35928	18646.17316	15691.63643	19083.15866	19891.43812	17531.96382	20173.98589	19039.8496	29956.42528	30339.24481	27927.37574	27143.56133	19775.67545	21462.24879	6587.816111	3529.787591	21455.62296	29850.97637	34683.67524	25509.7123	41147.91167	31072.84524	30741.93626	31100.79123	32441.18233	39609.7769	27623.87219	27889.36586	33682.96645	27568.58851	33638.02015	29935.62146	32659.28245	32532.66824	30552.01187	27792.97379	30157.10956	30405.65766	32503.18787	27174.67593	26566.67986	30381.68321	29127.32955	32017.65606	25650.55286
227.0789671	448492.988	405220.9322	326532.4269	123064.8892	116854.3625	104458.8015	147248.9388	150136.6376	154007.0601	169259.6718	151527.1439	146617.6455	81431.04484	77426.96187	76639.8588	102556.0627	115670.3692	95902.97073	135240.2245	122592.2984	144939.5543	165221.2472	179692.0302	153156.4789	165845.0082	164663.5987	169883.5941	174993.7389	158902.0621	127715.8838	204027.3086	174466.1074	230912.7262	86322.36527	76216.09721	91270.16549	70616.32936	59238.29012	58739.206	70658.41162	86364.2159	66273.288	85781.11851	86503.9181	84666.73006	75197.06421	70268.27266	35049.5577	33089.56092
227.1037953	3810.193806	6433.816112	2450.064387	162301.3582	152788.7632	151130.2557	69320.40693	77704.03137	77964.79601	117343.5208	111287.9087	113660.77	100984.2378	94812.1746	92900.3647	114270.2163	113494.9441	98876.42614	74052.1278	67226.55003	71491.47622	58057.28436	51988.79829	51132.4298	56307.81398	61785.34592	61040.07899	39422.21815	47986.89043	44976.34325	44367.97681	41495.22885	45381.80984	73310.93385	66909.62936	67875.67229	93133.75313	91689.88252	83843.47215	73206.46606	77218.13665	78000.49787	89112.37061	77237.18198	81866.95523	84937.78612	78616.70622	147475.7878	143921.2703
227.1059022	248778.3373	189435.6624	153076.1401	42978.63899	35545.972	27967.55263	61475.61044	65904.04797	63419.03987	55242.79519	52729.51403	54355.07381	82458.35751	66641.92349	60455.95559	57121.30296	48942.0262	44917.58752	54253.76914	33318.29403	47020.95637	77777.24075	65018.2381	74131.40382	69885.80521	68802.89704	66529.03637	97638.20206	72927.05268	79538.4211	88824.59996	70504.97512	77593.28351	41102.55078	36620.46248	38609.40097	29019.32202	21863.49673	26245.93159	30842.05591	29070.20895	26996.52134	62819.49492	40594.32578	46544.12902	33936.4478	30608.6028	17423.48598	14508.7508
229.1547721	790756.1244	697266.7805	596958.334	127556.7022	121678.769	112047.2904	312179.8944	315357.7474	319875.7831	196621.84	186040.7415	178893.0028	205750.6364	202764.8755	188084.3236	201872.4328	192201.4079	203371.2991	232183.4476	205716.1464	235321.1354	375337.8105	339409.2959	322379.3601	828680.1334	856122.8605	754790.3009	974276.7891	861676.3853	763613.7369	524324.0294	523802.4122	527275.3736	252371.4534	258012.6588	239885.8507	117594.0782	101429.4782	115842.7876	175290.7439	174699.3425	192049.3622	284795.072	259470.5345	466749.1316	474785.0082	448907.3566	58178.96587	56426.48746
229.1548963	1834609.046	1635455.246	1400295.334	91596.67812	87451.24328	90577.30393	261645.3531	270810.7221	268018.2663	189453.4919	181645.1903	182494.5363	161579.2033	167844.6284	153532.7723	157115.2471	132779.3629	132641.8999	227835.6053	207027.4267	241400.9765	388854.7235	361391.759	333532.7469	804573.6337	787928.4974	756266.4577	1083294.859	1057653.512	924637.6388	701773.3958	626521.3291	686495.0783	198368.9483	183752.3422	184364.3333	81170.42426	76838.60748	72556.22408	124304.6372	120431.7202	121630.8895	238999.817	222253.0897	275546.4976	256312.1336	253914.1667	31017.89731	29997.27501
230.1371432	32203.43741	21521.32342	20808.11218	5969.446763	3870.61128	3159.636847	5688.780378	7002.282659	5137.12445	5512.000323	3103.238662	5094.939	2608.035999	4410.820277	3494.024154	5748.106231	3198.734677	3961.697939	6064.606119	6835.544721	9085.660543	2799.662636	4257.210435	5231.178212	5101.036086	10909.37555	8730.956185	5336.472135	3499.356098	2993.374668	4627.054652	5575.575963	8633.097686	2567.636257	1142.085318	584.2180529	2297.777003	2238.940149	2234.622249	2513.303085	2338.110268	2096.926258	2882.799657	3106.697802	4168.643454	4414.754646	1920.323195	1324.250231	1300.685785
231.0833622	166664.7912	158594.3447	139377.0579	107445.5168	97334.4705	91848.85525	96007.52286	107033.3288	99708.38328	89008.41814	86060.06192	83746.44353	95633.11545	93210.00145	82417.20038	97041.20555	90636.23217	100742.9653	108971.5772	111104.2576	114489.4301	116437.2968	104702.9637	116121.3992	136338.6448	123728.6774	118375.5427	152483.9798	147327.2738	143268.4874	175895.0427	179750.8445	167621.8452	78516.66229	83826.56109	91763.68073	82586.06647	87578.33577	75496.10909	76540.05235	73712.42014	74598.29647	109515.7043	105283.022	85114.77024	87615.98668	93874.35728	100768.5072	100283.6888
232.1286344	0	0	0	21687.69037	19219.42393	17500.25371	1912.846878	1166.421732	2356.421145	8501.552877	9879.206636	10033.64996	2290.206624	4906.119067	1153.700059	5788.019108	5694.3824	5285.904859	0	0	0	0	0	0	0	0	0	0	0	0	0	0	0	0	0	0	2317.374443	1661.471448	2561.68578	0	0	1198.320707	1031.637402	0	1404.987008	1522.890908	0	8117.654242	6644.891937
232.1289792	0	0	0	54317.83264	51116.36533	47795.10765	28276.03637	28636.47418	25351.30121	40923.38297	40823.56281	37809.82765	29293.1029	23529.80173	24237.48094	36775.05019	30411.17349	31854.41125	18484.21251	18148.18867	18999.93596	6068.409383	6907.578413	9642.318815	9940.899963	15786.62478	5087.679739	0	2666.890267	1199.563976	6190.199677	0	1257.082548	13976.9576	9705.146204	5317.868889	24036.21965	17598.99279	21508.3895	17905.90742	16681.25433	19065.98431	12362.66756	18540.49143	16899.6484	18703.36222	14263.2268	34381.05325	36491.67226
232.1541908	14812.9691	8540.243946	11268.47823	1305.695083	1372.88656	1048.150341	5518.896461	2529.645224	3165.76071	3120.459775	4105.863848	2282.041972	4690.038868	4229.961183	3409.770488	2706.774697	4048.612393	3308.669918	7112.433401	6830.361962	9878.089951	5710.040288	6514.204169	5363.26824	6672.797323	4079.17357	3243.930946	5770.854343	4112.283541	4642.142733	9949.536753	7415.778917	10642.37493	6048.235372	4091.269071	4491.104191	2789.040334	2452.974313	2709.471459	1865.599045	3724.28042	5265.914033	2362.679541	3360.189516	4359.407407	4149.025401	3997.848609	103.1410174	439.6442663
232.1544504	1384130.326	877490.0886	684315.6464	286682.0538	259137.3463	227217.7736	303159.9945	306579.0077	309974.4898	257092.0925	218803.0697	208503.0346	184368.3223	162842.8189	176285.3108	179125.4299	188413.0667	131609.2563	359736.7864	374886.1578	955717.2989	268303.5935	275784.2758	258713.8629	192974.1793	216806.5203	212505.4215	290312.7275	290772.2228	233008.7005	665871.0081	364917.9422	1309956.158	250546.8462	174641.4406	191863.8827	113627.0796	119785.0235	106037.1534	295389.2642	303540.104	249896.8786	214698.6208	207245.7292	257118.6537	204311.8247	213593.8937	35821.62714	30678.31132
234.9887551	9322.089421	9685.853055	10416.40853	1168.617769	2084.007495	2619.851142	5186.635819	2626.452847	1245.307622	2385.162827	2980.407955	4391.367071	8755.869068	7203.188911	5958.7277	3256.633004	2146.45571	2935.0408	0	1011.797575	977.2968921	2715.790624	6377.432628	1171.273755	3839.074299	10785.64287	5.731210267	3892.673711	11471.26043	8746.661418	16881.88747	12827.35629	13304.70203	5989.230584	7148.692166	7982.173635	4559.047119	852.1286736	3359.206232	11084.34567	5680.240125	9465.513193	14216.44251	12059.44359	4947.84335	6190.984091	6753.642635	1613.523843	424.1384939
239.0909787	18697.98573	20743.7488	19549.9192	31633.93762	36424.13577	41783.51905	23516.59054	23072.50452	25207.02433	21527.11685	20968.98768	27490.62741	17719.53464	19383.5625	19991.06362	23186.78032	29263.64407	33352.83332	32487.7089	26141.52315	42268.33745	25951.47674	24717.17947	26824.08142	26189.36435	20893.56932	23998.80734	25255.76983	21545.19403	27640.00427	26179.92047	25070.3951	32690.56324	22358.57768	23792.84882	29229.86181	27764.41396	46755.44038	46099.87713	37826.30178	28653.60449	39738.76742	36741.87531	30097.23281	34475.53098	30750.19795	27812.56457	49688.78338	55713.47098
241.0305193	54949.18724	50687.22649	40629.64259	13990.32094	15104.26073	14162.97709	23765.93954	19238.99119	22974.86815	17827.46973	17451.57779	18237.54633	13112.12893	11755.76273	14969.79838	21834.94406	16780.58945	16319.80372	29681.64517	25954.63082	28940.42808	24188.89296	27093.34839	23450.30447	30545.70532	28415.48377	21171.0846	21931.91374	21945.57449	20948.91582	26566.21693	25603.20019	24504.89396	11766.14263	15676.06924	15096.28815	10474.31616	10964.48261	10287.36092	9639.525443	9513.41633	9619.443286	16766.05292	11465.9528	9583.47829	9722.59569	11567.17586	7954.366649	8505.434786
241.1276487	28160.07295	27059.98023	19844.60896	6704.843513	7074.989996	6884.6378	9671.232998	10111.79385	8299.116644	16112.9349	14286.87652	14420.38865	7411.243793	8601.711488	6144.441983	7754.72294	7159.595285	6345.76908	22799.334	18212.82937	16002.18059	14749.02098	11367.54904	9214.697096	18580.20678	20244.07644	13714.76179	49230.3996	43158.41129	41894.17846	27261.63136	22426.54155	15707.11809	10431.96204	11138.01815	9039.410096	5287.857318	4403.949506	5623.196166	6820.152717	8845.552439	7245.01389	9248.656919	7033.470232	16346.40466	16626.46664	23134.38647	3266.328165	4739.345422
241.1279116	0	0	0	31325.34807	32037.08095	28496.25379	3166.422319	5900.422117	2505.764373	14280.59855	19373.99455	12301.58185	6786.453486	3249.187868	5198.362733	12961.94664	11990.36245	8517.487077	6135.995777	3385.066375	5707.941857	1762.120982	0	0	1003.17952	0	2310.012734	0	1328.002573	0	0	0	770.9110853	3364.29402	2158.710257	2152.854387	6944.629091	5212.270312	5690.623403	3883.252291	5256.848605	3849.736922	3567.411289	0	5477.862949	4293.722284	3637.142974	21398.9805	17263.00992
245.0761457	15193.25592	11481.7406	14229.99939	5421.969251	5450.627207	7486.9177	9080.677888	6033.344258	6688.445807	6527.548782	6559.528011	5776.241287	4497.40809	4915.518525	5548.984741	4565.074277	5345.933923	6406.579561	7292.620654	10220.33571	9298.828421	7941.89878	8584.803117	8132.144858	8044.771278	7758.235533	8745.6145	10913.49431	12031.52845	11428.01196	10878.66048	7738.233419	6407.605298	4934.839047	5237.585759	4314.066618	4268.011244	4471.58877	4852.372204	3840.293117	3583.101772	4467.826784	7255.525747	7971.848741	6476.445128	5458.970863	3190.0246	2683.783984	3292.116363
245.2384221	0	898.8264407	0	358.6795725	758.5062573	1265.376788	661.3831372	1892.895064	322.4496312	0	622.1329346	4.838765705	2819.993329	903.6721533	1359.427128	1303.198461	730.5345009	673.8312584	594.2208733	2301.083253	0	832.3371067	4016.806688	2461.500904	972.5000021	921.6598206	3301.124961	2098.422534	3207.212817	1036.556338	2674.795834	5503.783394	3675.485446	2685.379781	4130.314002	2832.619771	3552.177356	3530.33938	2092.261421	1190.575789	3136.499967	6927.319004	3614.503767	2085.808917	1319.778893	1023.344261	1202.383292	1473.100354	2279.436012
246.1047724	42608.51649	26310.12117	32410.05312	4227.293205	3225.683945	3426.327639	6968.149861	6740.953973	5804.118822	9062.546282	5932.3461	5440.548341	17076.77627	17797.43935	15055.55998	5074.109171	9614.420215	5011.219272	21131.50216	22213.2214	19037.04241	12521.45839	5769.765711	4630.571988	20301.48507	29183.98204	25405.76581	4766.72709	2307.483595	3026.586703	16075.4285	25163.18181	20780.67489	2783.292408	3118.549052	3977.526741	5802.144778	974.3952131	2804.689261	3604.533854	4917.975604	3796.025404	17408.92567	13747.25888	2468.940753	3318.219341	4028.172483	2462.61686	2120.139504
246.1702038	1188114.077	1276410.168	1055229.644	159600.9793	155517.5096	143933.0342	291140.5105	293981.0768	285934.5057	367896.7796	336618.4475	331010.4924	98644.597	87021.55244	92740.37349	261350.7931	262308.9645	215215.7749	366705.0192	331910.1115	163847.1108	257347.639	236541.7248	217823.377	195605.772	199027.0103	165798.3338	221408.3566	201643.8882	177241.6541	269872.1846	292139.353	161765.2534	133244.113	123945.2224	113620.3742	79864.77556	82406.51692	73376.9998	141252.0069	152971.2141	134996.1066	159215.4718	157932.87	145632.0863	126364.3599	129034.3798	31418.86187	25101.19493
247.1074773	23964.64922	18660.27949	13776.43217	4510.766265	4732.326681	4614.066829	3847.437748	9942.275324	8499.604016	6749.190573	7649.949186	9961.021015	10279.48696	8166.740092	8284.71925	7425.316512	6332.751963	9296.282828	9433.928436	9747.889298	10363.08334	9891.375846	8025.738101	10471.45147	7159.275209	10165.42395	10977.22484	8872.218262	9956.834117	13344.80026	9305.955467	7932.744542	8155.190475	5244.961386	4104.834823	3758.20755	6306.387012	5733.311658	5305.388105	4698.436452	4127.138017	2388.304054	5344.525062	6364.55909	5583.614002	7142.642712	7383.011102	4915.317824	5804.239704
248.0333832	483.5257758	1254.790156	931.2900299	15372.10888	13939.58588	11522.97877	1438.315521	1040.568311	0	5748.792845	4510.53961	4154.238688	2183.069971	1838.710465	49.47505918	5098.019591	2921.935445	1331.531885	942.2157708	2127.848419	1334.013735	0	177.93614	0	0	0	0	1163.603821	0	0	841.2425466	0	1711.4324	0	0	0	1020.712771	699.2539072	1351.063192	587.575202	420.5303818	0	132.1333444	0	1357.284844	334.8079673	13.1971951	11223.826	9781.56236
248.0336911	0	0	0	56827.16348	56386.98477	51497.05156	23415.88052	24621.22353	22426.60332	43959.26134	42900.40619	45378.91807	39331.51682	40158.53353	34300.67259	45777.65357	39177.88639	36954.56694	12137.97405	9823.84035	19271.12999	3818.184944	4878.383087	3366.817506	1304.614261	5211.104073	8805.230041	2001.708492	4150.108307	1207.487917	3316.505957	4818.027057	0	14507.42234	15935.5872	15524.14298	35654.86818	31090.01254	31426.34871	26471.43185	21698.10487	24527.42927	19945.70815	14184.43573	24262.76776	24545.63017	22912.12354	60849.5135	57408.45983
248.0344107	0	0	0	74948.08189	69284.24055	75209.65436	30433.12985	32141.89876	34257.12398	53705.04627	52754.43865	53348.05732	55217.02073	55345.80945	48633.69881	50354.78453	48267.52413	52205.54164	25018.55113	20759.76838	26918.9523	17655.28606	21215.33584	17104.12676	22255.34568	19785.39752	18250.72387	6111.607971	5011.634807	1563.404141	13098.44991	13927.98721	13004.99385	46408.17298	42933.47301	35921.81208	48799.23606	44218.75187	50399.22753	48281.32385	44873.97887	49714.83721	36958.83318	35288.14671	47809.32584	48803.47255	37196.90485	75827.25068	73421.85292
248.0344665	0	693.2506258	0	15455.01525	11094.93274	10660.01782	465.7568611	1543.26466	1132.301939	4586.250429	4187.759972	4805.546662	1039.037998	3502.547567	3276.288935	2324.772004	3286.193727	2600.659904	1168.602791	503.2837908	10.31333542	0	0	285.7898813	0	0	0	0	0	0	0	0	0	0	0	292.9887583	1952.604566	2160.483199	2700.322195	1919.161629	8.886934721	1239.683897	689.3712039	1287.697382	3118.12341	2395.368868	751.2915129	12536.25028	11804.79449
248.0345741	0	0	0	52475.3229	49148.1288	48620.56631	9758.985819	11652.06219	12665.18265	29546.96527	23790.17922	28587.81337	20250.52171	16868.20076	13695.62405	24709.26019	21374.72639	21743.66447	1073.450241	3272.633555	4227.138855	3260.526345	1346.666122	802.9159617	0	0	0	988.7565967	0	0	720.9145921	0.383300616	0	928.7977982	7350.081795	3291.772036	18818.16069	16258.50029	20026.20437	14937.98641	14190.60076	11013.45261	6898.829944	3337.563543	5153.219831	6195.87828	7241.15785	50567.48479	42243.71078
248.0346813	0	0	0	21148.72194	17015.88076	15778.13901	539.1788244	729.4431567	1128.377933	8170.614748	5897.472982	2261.879361	0	2745.211846	917.2845578	4392.194056	3367.650009	4608.416574	494.9081304	0	0	0	0	0	0	0	0	0	0	0	0	0	0	0	0	1264.309653	1357.636178	1628.444201	1938.323359	494.2002435	1024.085406	783.2379669	0	0	1227.869496	0	0	13172.43569	18909.04537
248.0354954	4907.817416	3510.49451	7148.924667	26893.17022	26963.24372	26104.93622	30339.51054	24603.56008	26702.24332	41906.4966	40384.66925	36470.16837	36835.00877	38666.55673	39931.71485	41636.94345	41009.75342	40260.03079	27520.58514	21940.54662	18568.9458	21557.53208	19104.33793	23458.70644	24569.51525	23378.75736	23657.82938	16301.08823	14118.92544	12456.55033	13122.9367	16350.26258	17790.31869	26826.91557	23411.09476	28010.89144	51666.111	41645.01104	40690.97684	38609.07933	37824.05813	32390.88337	47581.83405	49262.16108	38532.40056	42536.71003	42626.28841	93756.7777	85126.0807
248.1493336	218705.2769	172987.1348	148025.8859	36643.0118	36495.93861	38757.6739	83386.93821	73998.46164	80299.23418	62555.69908	63662.47311	56173.93211	38647.19624	38288.98953	37801.27188	59462.64791	59846.83703	45833.2142	63858.74497	67347.55568	72668.37839	78760.1588	73074.02036	70542.90705	61670.8569	54417.17252	57869.72146	154332.4286	138830.8637	130050.1611	141219.7993	129039.7117	139370.1587	74784.64929	70494.52901	75157.56299	39402.53447	32540.86029	37917.29396	59747.06706	63126.72456	60100.56298	75070.56332	65593.43335	40198.41518	39636.97426	39504.38387	26700.13954	26217.35711
249.0612504	445112.2339	400112.9786	325106.2856	114194.7853	111669.2884	101654.0453	152983.1083	155768.9979	149635.7646	156696.3195	153412.1949	148257.5178	111969.0284	104529.232	109107.9313	116969.3636	114392.5087	115401.4175	120485.1056	117093.6156	120924.3642	192915.4778	183429.3848	180642.3267	159014.6298	153740.7987	158572.9703	147230.6972	125627.7191	129532.1514	211076.8677	206901.6988	210760.7584	105249.2273	96771.502	102628.5859	76402.80663	75670.08411	66423.3696	91012.33143	92848.06782	95072.14851	104852.8591	98282.66827	85493.53433	79198.00984	81208.08466	38857.91856	35977.75194
249.112606	8260.028061	4783.901835	7739.158412	1750.798646	2381.493166	2139.67451	2927.829073	2576.641657	2445.222368	2304.727695	3148.753269	2080.429715	1132.237751	1448.372779	735.3759366	1466.880977	2065.902241	1761.646425	4433.817261	3195.455847	3533.28433	2570.4243	2900.736888	1941.514706	2510.369306	2918.44609	1604.63226	6990.921442	5130.158512	3428.985257	4906.571918	4566.992452	2828.720316	1587.683262	1837.644243	1400.683238	777.7579955	1630.76269	420.708014	1644.898456	1216.692065	1729.296369	2232.94939	1288.991109	1214.436683	780.0701229	1542.060358	592.1822912	896.0225985
250.0342908	2783.391444	4874.04786	3319.273389	1547.125508	1692.798293	2616.879983	3795.626843	3241.547502	2478.891986	3186.972653	2295.663547	2788.103258	2023.84476	2476.685732	2543.934819	3061.915038	2825.148153	2950.412319	3885.064711	2714.095006	3710.296798	4226.206986	3270.505696	4941.254527	4155.176549	3722.45457	2676.048509	3679.039083	3893.516094	3880.856887	3282.87944	2776.155647	2484.227714	1502.552701	2571.043885	2848.531262	3449.758332	3108.873203	2584.902604	3853.493341	2451.513337	3233.908413	5764.311348	3591.680556	2860.756249	3340.174141	4723.825546	3133.961038	3264.743082
251.0721725	66555.68167	63352.57396	40033.13517	12618.03597	10469.76525	9107.865489	15045.47863	18232.71757	14108.12569	18039.82894	17842.52255	16165.28043	15536.27843	16812.45597	16813.46549	14622.63728	15557.30663	10402.10905	36536.48646	35690.99518	31112.55798	19152.34206	12681.5913	18204.77951	27543.76066	28034.42101	27433.27771	28008.54	17389.9804	17446.58804	32562.64891	37122.25846	30066.19407	9920.576017	10169.96618	6324.022137	10826.34186	3648.376537	7049.175559	7047.206535	7273.817528	8794.954376	18905.18097	14194.0689	6067.504291	6607.593611	6348.354396	8451.842776	5382.150171
251.1025086	109597.385	85766.12954	70477.3981	14735.8015	16424.94209	14908.34116	26280.11415	24123.17196	23108.16557	25800.95817	22183.29215	24312.56902	21821.20336	22223.63221	18012.96821	27467.46407	26952.86014	31100.0311	53623.24382	45540.89084	65922.27893	57443.02739	45125.93624	56524.5893	53263.94866	55109.05465	45720.64957	79400.56694	74883.78487	68037.72345	81553.54372	66230.24125	83435.8317	35582.49183	33805.08983	28576.38971	22291.7595	26697.68173	21811.22564	20973.16362	22762.43711	19222.90842	38941.13996	34237.71546	32024.18093	29915.53603	30148.98873	12788.59133	10499.81035
251.129058	22246.64299	16928.84529	11941.66655	2420.831322	2939.787617	3239.230011	4321.148728	6339.981784	5644.771344	5175.038488	4887.458175	5374.637583	3184.792213	4080.851686	4757.664862	4949.6002	3538.698553	2165.038598	8604.183383	10190.97072	11999.89445	5145.90621	6430.627552	6757.384141	5490.956038	8609.329783	7811.678024	16075.40118	14884.1146	12721.99548	11667.99379	14167.41364	10342.25572	4998.32278	2491.743498	3388.342347	3617.272724	2330.896818	1768.243501	2465.719293	3665.307132	2638.42592	7866.701044	4441.55564	3446.329305	4725.120942	7061.296893	2372.580174	2180.067363
253.1278258	78132.02455	58843.62381	51124.4335	27264.30619	25784.70427	22826.44231	22687.88304	22645.67793	28260.59665	29529.7587	25267.85275	26523.60589	17312.56313	17451.65597	14650.75493	26963.80828	18225.71001	17991.67644	51306.8848	49298.56701	50916.17074	31171.09317	29148.82347	31477.49177	35311.50201	33853.89678	31856.94418	68224.00223	62945.50372	50772.37413	52172.76327	44406.03286	49548.13588	21189.58687	17983.46689	18880.34839	18678.08866	14181.7718	15536.87982	13821.89374	13986.11237	11741.93174	28360.6341	29709.6706	15193.70415	18295.42688	18660.85829	20007.41371	18334.99342
254.0993221	55680.72184	51821.63443	44089.9434	14613.89706	11756.14081	10788.85029	17198.60594	20500.62991	18956.32853	23280.50319	20147.01025	21235.37091	7692.583355	6539.68646	5664.037117	9354.158978	9208.0676	7236.629114	22550.02831	26185.309	20591.38194	21561.80816	16840.47979	19176.66637	18382.86946	14441.03574	12056.78039	36198.90623	36944.86808	30110.06945	21726.80671	24567.50412	18784.9785	5452.647967	7466.709845	5733.475975	6555.185825	4462.955551	5638.543958	3518.280929	5948.694051	4301.53258	6467.881442	4369.915144	5680.509616	3604.237449	3598.171397	5496.856317	5591.006944
255.2317363	28671.75546	31305.11295	45300.24714	33343.87078	25180.0498	45489.25481	56786.94122	58999.39116	105216.5389	36751.68025	41207.59017	69804.22879	264970.8157	267579.4518	261378.0276	105504.4008	101589.1002	110247.7772	60880.08786	55883.81302	123618.4653	197252.5147	216444.3943	228938.6963	189897.8384	178501.6846	181329.1306	320778.5634	346990.2946	368246.4091	334521.5063	351779.4878	404880.412	274726.0484	276982.0744	273165.9546	227476.0979	239115.5941	230072.9469	234811.999	229335.1111	229442.5486	250674.8477	229742.2812	177071.8121	168265.4773	173917.2058	131622.4973	133460.0277
256.1051382	0	0	0	79973.93182	73718.63204	72253.05866	33480.14645	34576.44608	32034.31345	53896.71154	51984.58841	53585.49593	41676.43431	40949.08694	37512.97805	44864.6657	49544.58515	41424.24667	30952.65788	22608.86373	21169.17354	18217.18343	16376.71467	15145.09558	12873.2515	14184.79742	15313.92663	4918.801154	3796.018834	4663.304403	6234.361237	2014.350964	3057.017972	19293.01871	24648.32064	23211.58781	39666.56402	32943.26864	34647.27433	28825.8702	27793.33281	30965.82698	31172.08483	27834.89077	35586.80565	33072.75278	27928.81026	72208.41138	71576.24565
256.2634481	30332.39297	41250.98834	31813.24532	4991.088494	3859.573462	6746.016235	19783.71379	15977.10918	28637.34309	19960.18151	24069.86762	30175.24855	82209.06763	73896.68892	77082.90792	46786.59385	43364.89893	47624.46237	16212.61694	18339.45866	32864.51564	61800.95878	55879.22162	66038.41717	63914.53685	57723.32921	75848.76908	85930.05145	81262.24776	89831.57071	65082.87523	66802.55677	74430.64738	65758.95409	64585.10435	64533.12512	48463.94978	51205.85228	57344.22791	62659.11893	58624.80642	65013.95408	86058.66636	77454.46018	59399.40308	61794.6225	61477.62217	20520.19882	17226.8053
256.2635612	75270.88942	71296.493	61507.92795	7727.329478	7648.899527	9066.266879	41008.0365	45295.9123	69530.82635	46317.93238	58347.93912	69489.50531	174001.5149	166496.0016	157916.5901	90100.03128	95204.59407	103907.7228	41577.02192	55548.19501	80495.93316	103990.6381	127124.8426	128388.3437	141501.2567	146236.018	161558.4595	138887.4104	167668.1995	196867.8041	152480.0462	165757.9459	198723.8129	154248.1	156652.3761	148486.4348	113478.6846	118956.419	112566.6767	140162.8053	136911.0438	137998.8138	165982.7292	175562.3894	137499.4446	136741.8419	134335.7027	45864.85791	45642.92437
256.2639129	122386.0957	25272.25471	62883.38605	30117.34296	22172.55071	25284.58577	59722.26814	72406.84649	72106.96752	63593.41548	64328.62558	56093.95028	156583.5019	161113.573	172145.382	42963.4946	56115.67777	47920.84347	30253.19178	30112.57093	56188.7938	79216.23461	90255.07214	81653.00993	100976.3982	81115.67047	106917.1302	75654.11816	117172.9259	124981.9012	105630.9838	116081.6653	112304.7855	92984.00118	88333.47639	80529.3143	65078.39351	72089.09559	64974.237	79816.09047	72070.1479	78340.26724	142603.1011	141414.8341	123614.6128	129799.5216	125958.0426	58010.50726	58962.87425
257.2474065	205645.3257	73932.76863	110118.3333	32322.78613	26432.50141	28869.4596	81026.40659	71158.56463	75142.16131	86442.41186	95640.69549	99788.952	191085.3818	183033.4746	170763.4907	80867.60788	82739.15328	73411.62079	45099.46128	37951.27385	102178.7726	111712.9247	100276.7826	115352.759	156885.6205	145560.1882	165205.7296	181150.3816	178921.9124	168546.0823	147213.4032	148849.1178	152683.427	129289.2122	111619.3472	136622.9719	89340.90018	106076.551	97083.45166	108321.4366	88819.91533	96102.27289	200774.5068	179789.6759	150760.567	118666.1574	144048.7045	37975.55115	52374.73504
258.1104641	8868543.632	7916070.186	6623799.056	1839759.992	1734917.675	1633112.92	2706009.953	2698914.815	2643639.274	2115916.163	1957670.225	1892681.759	1394723.481	1319057.761	1282384.354	2357138.673	2209655.378	1984744.536	2899619.829	2743568.211	2747587.329	3959799.525	3711501.858	3425363.312	4096056.551	4098327.549	3650145.387	4500745.595	4095195.494	3476780.967	3730613.699	3442733.436	3392328.458	2115487.834	1969602.424	1921813.175	1193464.64	1163607.313	1145531.721	1460110.201	1492534.032	1411801.808	1576060.655	1473749.247	1562806.787	1469079.25	1387383.338	949276.5361	892346.118
261.1442542	423365.327	342657.2883	303980.7975	113443.7095	103562.5724	94561.82736	138215.428	142594.6522	125265.5888	137538.8142	134383.5868	132137.3144	65449.44063	59482.5801	58906.90645	71058.44442	70876.09371	60190.62402	126772.213	119287.7285	127496.0274	142063.6038	143042.2379	127286.9466	139294.1695	135766.0964	113024.0393	175383.6582	180934.9675	133495.3113	160053.5977	153877.7409	157225.8071	65677.71071	60915.16468	60753.82537	52623.53932	53866.25956	53515.25671	43763.21136	45020.11903	46190.56627	66721.96013	56663.02072	47721.65825	43874.2852	43041.54099	25709.28723	25221.38492
263.0566643	0	0	0	27399.65504	28044.171	28429.54477	13958.74468	14805.52346	14054.10405	22942.81578	22445.02459	23377.30259	21622.76337	20689.77512	20892.69076	24118.2713	22744.40174	20181.98711	5127.399555	9336.316407	6640.342331	4328.640065	1179.340916	2051.24985	2003.713486	7042.477694	1567.246062	1040.449686	1212.310174	77.73142631	462.9139676	0	2110.85342	12416.31993	13137.13692	10499.76575	17372.08041	19493.30353	16733.50048	12233.56481	12650.71902	12183.03326	17228.58654	11881.50655	15439.80715	11364.53195	13096.62973	28351.28089	27799.0521
263.1365507	240597.6858	212319.3282	163633.7843	397524.2101	390453.7524	432875.7537	373049.3485	347116.8251	358104.6005	397352.6729	381180.6259	347771.2224	425374.6391	364143.5103	308386.8946	353543.1809	346824.7541	305381.3154	400113.3758	370370.7235	394365.6703	318882.851	316350.3113	315717.051	293412.5957	294718.6046	281795.9587	288218.1578	267122.491	245190.5478	288066.0255	275776.6803	262352.5239	319513.8672	281979.4594	262552.2686	290206.261	274393.1515	260702.6995	273370.5395	276536.7572	269845.4462	308375.5149	279053.2139	271071.5705	271643.6389	255663.7289	255647.6519	249628.635
263.1422509	0	0	0	48993.21708	47221.25877	43777.764	8230.794435	7589.595668	14692.27893	22860.36134	25684.72146	22743.67872	11422.21399	9430.260816	7718.676844	21844.64226	13480.83893	19231.41311	15111.4908	10825.55289	13520.10624	2071.992578	1997.811125	1570.650051	1142.777138	689.2826167	2718.596075	1039.780727	558.987102	2920.696289	0	56.41972617	328.4419963	6041.756428	6005.666027	1583.124809	9845.087521	15011.18575	11542.02655	6365.380511	6602.01388	8639.668196	5018.649006	4478.537151	4631.70059	5247.712139	8224.019064	33170.90945	33322.29434
265.0368896	35607.76058	29293.1095	29948.05396	9127.241737	10910.9855	8191.47736	12932.84383	15097.11591	12349.04911	14663.20318	12300.6467	12879.01961	9946.06691	10069.6527	7802.86047	11039.16917	10240.4803	14889.45097	24163.244	15719.36372	16748.38602	29231.62266	28204.49131	22609.39508	24206.04907	17362.47655	15668.63196	25515.30479	29697.69556	24193.87552	23496.20284	24979.72871	16921.81798	9030.223151	18953.84373	19513.1269	6233.853299	17215.90391	6982.600823	16266.83164	10326.88977	14609.85728	22734.6915	22680.23677	9916.844459	9981.576171	14764.39044	2905.791823	3115.755232
265.117369	0	10.11624732	0	10578.54411	14455.32329	16726.12206	3404.882302	3794.51022	5152.577142	5977.748262	8089.781632	5110.277648	5963.972577	6763.078666	4835.663536	7975.734615	4130.652726	7958.324567	7084.186607	6789.143013	10589.12862	1862.664397	3662.898902	2986.736221	3037.393618	4845.584271	3699.104339	2377.359284	3169.117651	2850.086486	867.9072511	3339.088984	4296.375192	4722.646573	5478.523497	3999.514303	6803.039201	8482.648359	9250.156804	6391.842812	7705.944226	6310.863786	4877.127259	4502.264306	5482.638553	5070.86024	5200.704748	13509.41631	16291.29095
265.1182701	0	0	0	4865.95982	7466.629218	9953.90288	2064.848744	1737.612832	1788.607867	3472.014201	3327.783042	2044.216561	11621.23332	9610.99821	8121.414022	5001.756193	6852.697023	8953.520439	0	2243.442638	1047.41035	7465.166078	1182.348089	4022.811499	1668.518493	3868.753409	2800.54614	0	0	0	1629.875244	8.158110216	984.4803331	8470.935026	9250.830277	8873.738015	10731.15865	11544.52882	11201.13499	12706.05676	9685.009301	9118.088207	7214.869485	8027.854332	8451.525882	4466.353139	9757.658523	11243.98082	8509.904655
271.1700193	0	0	0	108439.6171	94352.55098	93988.1675	3807.271914	3484.357821	2862.22605	1989.307152	2135.228987	1556.186076	3897.580663	4240.561572	3164.850896	3778.222345	2673.056052	3714.647505	47503.46715	45711.07464	45741.92868	1292.35217	327.3256137	784.0631026	2521.307687	1100.216366	2432.439041	17024.07291	18177.24676	14140.45829	2001.083647	2003.182051	1490.200856	2534.868651	3875.544964	2805.385483	3377.34598	2854.383791	5128.202584	3389.760013	1939.098216	989.0490271	2004.948925	1446.000232	1699.912436	2215.603303	3650.177509	4692.806075	3633.566086
274.1764153	4455.660781	5374.011923	7367.438608	1488.239949	2592.709484	2137.72172	3918.140172	4285.707848	4461.172549	5485.295221	5114.825415	6571.298487	8442.631082	9049.305139	7853.026197	6961.759796	6495.076932	7080.410282	6985.035424	6614.553478	5620.903202	10437.73492	9739.04077	11431.46971	12052.61059	12259.79523	12777.05104	12241.91167	13654.59618	19120.44628	10852.5346	13064.72614	9729.878434	12690.7088	15846.76796	21392.37769	12621.62197	15796.03517	19596.0984	18038.20144	16361.49576	20284.74534	12591.69824	14691.61716	11516.32307	14929.47911	13145.09237	8488.841881	9737.249125
274.1788218	23680.31218	14947.96591	8106.220762	3864.656341	3068.271938	3125.282353	6233.863097	6276.719677	4882.259846	3668.132883	2644.098454	2361.951963	1311.515882	755.4570608	1507.26869	1893.952927	2654.538939	2994.640238	11073.05875	9388.198975	22227.15833	7664.161566	5111.178434	4105.029447	6754.112111	6392.77052	5806.196845	16429.85278	16559.92659	13423.85524	16888.01159	7468.272448	34525.4494	8879.007685	2461.192626	5369.087324	2185.203868	2267.923509	1685.252034	2919.187382	4378.988188	2049.383827	2512.222194	2358.839692	1511.400479	2074.923255	1753.527477	902.3645619	790.8789339
274.1843902	5522.184633	4644.176853	3878.947884	1313.181227	1722.99536	1912.894349	2788.982531	2600.650498	4268.353761	2725.833646	3280.528861	4223.956043	8523.186628	9234.397395	7148.423163	4317.39061	5127.904267	7987.666864	7502.925487	6917.359469	3836.78337	8106.646416	8429.406114	9671.069271	7044.747166	6950.418031	9145.123611	7820.651048	10050.01214	9879.727878	9732.67329	10291.43445	4770.945074	7656.96786	9967.536103	7646.580715	10600.3313	8317.90449	7375.061651	9515.608498	9232.48512	12998.33304	15161.98746	8157.798871	9024.058214	12932.31941	12732.34917	4001.718859	5787.359984
275.2013047	4386.090796	5312.713544	5080.936223	2302.871322	2704.980295	2357.868707	2898.887261	3960.817956	5231.843321	3961.033198	4289.695225	5507.33772	5562.572807	5317.47617	5186.207777	4069.539205	3912.344237	5710.458043	5263.491944	4575.933642	4589.917348	6389.569843	7123.357875	7961.413271	8919.355673	9255.383708	10764.47667	9589.725832	10346.64691	11298.12483	9210.582861	5987.423175	6209.086908	8999.971555	10050.37082	9992.899251	8167.425685	8411.659471	9395.540437	9400.336953	10008.71133	10532.17295	9644.032139	11135.36641	8892.228312	10511.81529	9389.436587	4153.544365	5350.221352
276.1188737	216594.3507	198186.3768	177330.1519	110645.2904	111310.3258	104627.2861	90180.08224	97044.85117	90485.62914	119721.5254	125970.06	112651.9562	59788.4434	64732.28043	62285.11499	99537.57579	84924.14663	76137.24745	97118.63993	92187.76885	93004.1881	116469.2278	102712.6947	98437.03334	98619.99249	90333.29919	82968.81131	90869.62651	84491.9391	69800.96874	86283.00356	88070.09319	70967.73362	65090.24085	55798.297	55651.98778	55539.38176	44273.52988	56975.37218	49209.18531	46206.54672	50242.8431	49578.63659	43712.45497	48435.12567	47173.56891	43228.65986	92638.79558	90362.32057
276.1388142	73824.38759	68349.38785	84027.5443	19544.69158	19475.76628	12337.9035	24284.61898	21437.78336	19700.30491	15473.32725	14083.77503	19985.83817	9633.682087	8706.827755	7135.542237	9471.024894	14781.60764	17543.34985	21058.45824	17661.59225	22242.48148	24378.69633	24865.73217	23991.3241	35912.3455	20924.31062	17230.77918	26414.08281	23051.11486	17586.50054	27951.43235	17779.13368	17905.81151	11634.24752	13326.18937	11862.1258	7679.020438	15619.63735	7694.291984	11668.54391	5740.986776	9396.872203	12163.13986	11086.35773	4824.31229	6731.171739	10796.22881	6645.831389	10679.2019
276.1560424	0	1365.461697	0	28594.84428	26713.40148	26080.41705	8301.707515	10007.18597	3493.831633	21110.32671	22600.7942	21413.68626	19948.35825	18302.17175	17330.11588	15761.02004	17302.64899	9583.187161	0	0	0	602.6635779	337.1342907	0	5432.69676	6063.685048	5041.657523	2040.088233	2779.814104	5042.126624	0	1170.993868	454.5180052	3974.359684	11343.75921	5230.091801	16262.15972	12377.33143	18490.51417	11940.71459	9463.41739	11472.62849	7065.075355	6163.029723	7631.391182	9031.53164	10238.66113	28030.12142	22787.07435
276.1564484	388.558427	0	0	27278.33363	24068.84986	27176.50473	7850.233329	10419.16279	2754.723847	17343.83309	14384.00386	13097.47713	15869.26841	17305.4161	14688.49111	12769.04599	12478.03675	13099.71324	0	0	0	0	0	0	776.9676967	2418.237111	2271.330415	1283.589738	1002.388804	1126.665792	0	558.9489591	2000.746994	3418.672775	2724.451735	4388.193696	9402.882008	9400.358315	7931.417549	9860.846236	8122.069107	3942.992139	0	1791.172346	3969.40422	8292.8469	3054.447653	15615.63332	23177.79573
276.1797822	54837.48649	34826.95887	29829.91437	14408.77521	12449.10015	11433.03413	13664.80827	12154.55177	12550.04077	11787.95313	11218.43746	8725.761407	4830.897389	4707.625661	2935.513033	10091.20035	8898.292266	7358.943951	10588.54455	11883.69534	22621.74282	11292.63464	11325.94549	8466.532324	5605.282443	6502.015889	7309.185701	12286.34173	13221.72367	13748.93221	12005.01431	8326.973649	19773.58588	6356.284537	5433.298942	6304.963727	2587.639799	4146.972095	3461.91918	4344.276219	3697.050232	5131.898477	6839.081573	4597.608069	3146.810382	5912.17373	3147.749145	2792.63793	2708.714335
277.1051954	143575.094	120145.0247	101766.5967	624228.8088	604950.0494	628057.8628	323161.6312	315164.6318	335761.7366	451295.3153	435356.4878	439783.4843	394683.6804	376881.3704	358025.2536	399047.7285	374031.5573	360451.0643	316556.6343	310922.2682	323897.1467	242863.2121	242458.2412	226957.1635	286464.3825	287422.3089	254699.6571	232968.8494	217424.607	193067.1958	288761.5315	270614.3219	266472.8029	283070.8987	262489.9944	259451.1638	291531.0993	291378.8117	285470.473	304913.7526	306884.8761	301995.3642	395260.383	386305.9864	331310.4838	303456.4724	301906.3023	419645.6696	387941.0965
277.106182	3322.933975	2708.900485	2236.123227	24651.95235	22355.84908	19210.19554	18676.14042	9968.49028	22486.53078	23014.44649	26528.27441	25157.26673	58407.4052	51818.80762	53266.73305	33926.32499	33628.15443	39703.58289	20740.43983	22212.80968	31654.76329	37341.64527	40940.08901	47882.25102	42594.34004	52532.82	56224.3477	21072.25634	25310.94668	35990.63043	34729.35104	46050.53934	43192.38279	58762.94475	59576.45025	53654.14297	50448.25952	51959.04035	54699.61947	64739.91097	63928.79131	60548.46948	61942.84149	57297.62885	50638.80336	53006.39405	49110.08683	38045.36226	32852.67459
279.1575288	56733.33976	45130.13792	33789.16961	14148.03624	13528.71045	12400.63347	19773.0359	21848.23791	21754.44935	12741.1222	12756.59077	13324.08196	13936.3113	10730.12231	10800.46463	14007.59889	10452.79635	9379.908029	23604.7631	23860.67874	21826.53269	23705.19947	26007.16426	23187.82646	19593.95432	22133.49361	19986.43024	34437.81309	30157.45637	23945.53969	38914.9335	28308.12745	31105.57595	18773.77775	15609.14464	13671.32577	14084.25365	10186.69709	10382.3974	13313.39785	13736.96701	10449.5232	12305.47372	14769.48084	13648.11665	12094.52169	13602.71706	7555.417856	8237.095249
281.2159262	44475.15714	33883.84851	29943.38266	16370.40716	19196.84328	22750.81237	24672.12087	29458.26311	31296.63495	22299.8293	20732.62617	21624.02595	41969.24317	50014.25368	38706.99714	34202.04358	38352.80518	32571.47853	25689.68668	30039.28448	47973.09316	56233.21327	55772.70625	59542.44493	44987.69622	62117.2451	64715.0023	83901.6319	81178.14506	70384.44713	75395.66704	71290.21865	87192.59425	61699.1057	77179.23645	70358.29001	47881.97147	59416.75276	62052.41433	61416.55358	56625.52013	71553.17021	41773.01791	52165.16826	45931.11885	61171.59153	55129.81854	36892.14591	48164.39062
281.2472068	354154.1458	415325.6582	342900.1471	178729.3878	189617.0873	242185.0249	195436.6208	265114.8436	323587.8049	168463.5095	218269.5708	257878.3423	907138.8614	844832.5596	834385.84	349930.8417	349671.167	382435.0519	233681.4239	239244.3905	420255.2101	763927.7695	761557.0224	877119.52	828719.4991	881673.5645	901300.2743	1396756.404	1474760.939	1562279.657	1372300.083	1419615.681	1581624.38	1277282.991	1206215.341	1206878.27	935151.5241	927986.9606	966188.0665	865149.6264	848683.9272	880892.8084	951421.8162	928830.6575	801555.1471	765810.2712	756662.5007	447384.4953	448371.5381
282.280552	150.4385118	3736.809662	3432.375793	2284.591389	1032.858575	2403.861848	0	3912.259436	3943.924162	1510.507691	2263.936204	6956.902063	16894.04553	22604.04655	27205.23639	1781.089511	4887.453937	7239.61697	1794.38295	0	2847.795294	10242.78753	7700.435755	12900.49944	23272.75594	10058.28099	22557.40267	7013.984187	21016.26823	17554.85576	15161.23179	12311.63293	15884.05292	30645.69499	16744.83953	30604.4844	8720.594172	6650.650734	10961.29295	10927.91715	15633.67342	19940.39057	24341.83198	25775.50793	17226.75251	10139.66523	17121.13074	10451.85149	16329.77763
283.1080855	2765.841452	3203.598624	2987.759351	8504.386306	10509.22097	8946.134894	6230.372645	6227.051481	6708.97963	5225.43884	6456.187221	6361.64194	5865.540493	5969.142167	5388.445791	6322.183402	7251.076538	7313.749196	7958.062607	6827.729288	6089.759606	6952.72171	5414.295695	6910.537388	5093.40212	4457.024331	3225.736331	7030.114153	8085.993992	5614.422676	6372.643325	4389.420836	6725.057976	5557.367935	6100.598712	6872.895192	6621.929569	6160.639344	9143.076117	8284.520346	9073.868953	8157.57326	9632.151528	6718.134162	6363.83932	8306.786536	6142.837149	10217.56681	11843.84285
283.2612982	2902.72025	1045.309956	924.4640274	21242.90769	15317.21109	15980.87051	14780.60557	17885.33142	21526.7292	13038.10923	12925.38861	12394.90525	15900.57901	12062.60014	24846.38695	28746.62948	10492.36837	13748.17692	13256.67141	9830.64011	14276.16385	9071.371957	7501.649571	8619.896641	10601.6397	8879.076044	8274.861544	5290.122593	7394.713408	5710.485737	9081.108849	5140.225772	7624.247703	10941.70509	10022.16926	11203.41911	6129.362074	6474.405512	9819.442519	14247.20606	14638.85113	11000.63977	17710.16444	13780.52253	16512.44849	14534.84067	14562.92076	20358.92005	17998.62922
283.2634156	1689046.445	1713688.649	1566299.698	754977.9095	731522.7309	867060.9705	1111324.962	1213240.316	1475184.476	884674.8571	925462.1036	1081391.682	3150670.52	3005158.048	2995159.351	1522070.755	1581596.172	1701518.571	1302895.736	1357029.498	1791369.993	2698960.562	2781367.499	3044892.436	2522696.283	2765779.693	2829521.058	3479026.494	3710593.723	3924871.817	4169901.716	4262691.11	4674424.273	3937062.77	3827669.957	3898976.187	3543053.184	3612632.664	3662338.24	3464866.808	3489318.713	3479427.412	3435161.595	3324673.171	2570735.452	2559367.971	2562109.172	1735259.404	1771581.991
284.1265232	6233.362084	3620.052242	1131.752849	8986.630027	7954.826281	9252.88059	3021.970607	5074.782038	7570.178691	6615.411989	7954.540174	6966.6574	9336.318954	8757.804171	8899.020034	8410.502418	9533.908978	9388.832338	12033.86648	11651.14102	13327.52306	6233.425162	6832.148077	10067.11096	4614.417311	10772.81356	8207.111035	6319.740121	6606.914883	9428.996629	9419.342894	9411.6334	10327.39355	10991.08622	9362.298734	7683.96626	9230.282498	8501.646131	9545.819171	9534.128335	9031.388733	9891.417731	10390.52193	7965.061729	9210.557425	7513.873268	8753.604633	13339.97843	9564.423001
285.2785077	7015.950005	15919.7407	28336.97474	2265.674655	2378.069347	0	6604.309276	12477.80414	13238.84021	10581.69308	13494.52398	16935.66522	20021.32897	29478.32557	35485.55543	7687.604916	8305.299104	12117.12535	1062.12618	0	8738.777396	24970.58211	27446.20344	13458.04426	32671.71772	37707.59084	23192.5722	51013.92189	21752.24809	26265.16325	20900.74474	26145.40516	29115.37195	11704.77584	24139.44042	20572.18946	15595.03968	13212.32201	21205.00318	16052.66005	18662.19222	21496.313	34085.21642	21707.08582	19210.40327	21811.91927	16883.3314	1205.724554	8902.73432
285.2789233	1120218.932	944110.9034	701637.6829	208468.308	150130.7616	123064.943	364787.9833	338647.6579	317790.9617	437036.4343	394917.3802	400505.9963	773459.5129	742519.0138	788119.9687	310187.0466	335133.9646	371980.3668	221551.6548	251715.5427	307227.3651	641551.7093	663629.6917	643762.6296	652680.0255	741030.6908	722523.66	747679.1585	827070.17	865580.6965	678217.3978	661880.4896	763720.6007	688349.3184	662974.4986	669145.8035	514718.0464	494787.1178	517657.4065	612276.4652	567005.6108	589185.7214	967838.6131	868645.2307	679955.7266	725333.4424	731901.2465	236005.4044	231138.9463
287.0719998	25429.40063	25834.19787	17818.98671	8155.468036	6266.56524	5044.155478	9008.621418	8358.48037	7148.5592	7162.68902	9592.329662	6676.639778	4979.282343	5015.313246	3708.603865	6818.329309	3710.166787	4498.423952	13967.52581	11683.39567	13025.24459	8204.021909	7277.712864	7777.590522	10438.35724	6429.781381	9311.239748	12320.63126	9316.128539	4693.371801	10537.27659	6863.712797	5032.34274	6499.069493	2999.652391	3631.939708	3747.551914	2037.342213	2814.416774	2625.492036	2846.769992	1563.72477	6389.489053	6124.436361	3308.100472	3351.951847	2019.831326	2606.439261	2360.333196
287.1979545	68462.33808	56117.856	51241.23958	11510.56514	6622.217696	6749.0663	13862.1446	11902.2553	13103.21301	3742.124718	5630.566618	2466.323461	219.0044471	0	374.2655516	5119.657145	2582.865727	1719.528914	12527.3344	10953.10661	15687.5141	5723.889062	7163.198579	6478.819736	3819.726257	5815.138084	1958.509431	5258.189999	2949.292623	3092.982919	869.7061699	2653.098111	4039.694138	3064.44497	2282.074215	2636.862863	2166.934147	1037.066529	2273.741567	660.1355896	916.6679006	172.1041194	9343.158339	7383.159088	3314.713567	1769.248196	1321.223684	0	426.6835447
287.2367603	86071.57162	78862.66423	95732.54048	34712.09906	34332.25482	43080.58272	58907.66047	70260.47348	101710.0273	48824.93169	58592.79682	61865.46524	135855.2292	128147.133	127014.9056	98055.2009	99036.17739	119487.0023	43956.70278	63817.17236	89498.34818	144458.8556	138210.1831	172366.9495	160112.0805	151915.5372	172999.037	170636.6904	183514.8955	192571.815	145176.8823	153978.7267	165192.0964	192316.708	153447.2747	179040.5604	116549.374	114875.358	112111.6954	142291.5314	153963.3316	141379.9694	106543.4942	112364.879	130463.5018	122122.5362	120119.8335	65484.0661	65931.37629
290.1602685	71902.55402	70130.75772	55528.74833	13606.51185	9463.317391	9350.956947	24930.90266	23542.82353	26045.03859	24830.94435	17221.13345	19959.36528	11184.02289	7840.649391	5623.717461	17414.73929	14817.99934	11929.02786	25347.3627	26148.07743	25518.55556	26901.61574	21253.52762	14513.38508	20440.25513	11940.89155	10974.28099	21872.52678	14910.40035	20876.25651	17714.03016	13851.1401	11524.97342	10207.38803	3864.65971	3409.972201	3864.626773	1214.889346	3625.037638	8136.900917	3261.922065	2392.172449	10386.26163	12076.11217	5636.113884	7154.846641	4506.171535	6200.396886	3524.425906
295.1287443	405749.153	311823.9541	277669.851	89349.08585	80790.01321	76704.93723	110502.3099	111475.2578	110010.0272	121195.4134	109786.7621	100494.9232	52512.7946	48770.8394	38287.06031	71058.4238	65679.66362	57409.04633	165151.6866	144273.3295	148960.9877	136995.0806	122116.3491	108558.9378	115389.1734	114287.2477	100463.5311	195120.9926	161563.6069	135393.0137	125430.5679	125400.2149	117550.833	47503.32875	46311.34089	43102.56665	32882.6676	36501.97304	35112.54044	36067.79981	31338.64744	29495.63912	44234.88919	38391.83502	40141.39219	28699.29872	32904.3814	23548.91108	19539.51844
298.1008435	197008.3101	179965.6371	146205.678	50107.3897	47689.3658	40058.14282	63402.68113	67309.33369	63034.07769	74623.68391	73706.46196	64974.05655	30737.58987	26872.09009	30082.05404	39838.95614	39760.16278	38250.11339	78409.68704	77083.62864	69635.86299	78251.65301	71391.75534	70049.35617	61917.03939	58140.63121	52961.01945	74984.48792	67475.98572	59226.04587	58949.65254	49514.42934	60149.72917	33460.21293	27711.22422	26947.26596	21910.329	23138.61628	20900.72017	19753.39375	21603.72221	19516.76901	23683.36133	20275.44685	22966.31093	19329.77978	17536.74953	12307.11746	11542.40706
299.1293136	391339.9057	398063.9261	360213.0421	155944.7581	174422.1779	184283.7326	225793.2658	278185.0933	339821.3526	178768.8626	189215.2901	223767.4257	496564.7494	468367.9981	478467.9955	427600.0854	395938.6682	422999.4169	156184.3973	148793.3077	190695.2448	550221.7081	547232.3856	598004.3878	492524.0937	558138.4153	560840.3833	380078.7068	394192.2433	439628.7086	384345.922	391124.5014	451329.8618	528538.417	543953.6986	526615.977	372350.3975	383549.0971	385369.4685	481487.5849	476814.7846	485270.4134	384234.8673	380151.6762	469852.461	524861.6461	466405.8496	181189.4164	179460.6939
301.0757287	129178.5696	150640.0457	126365.7695	39256.6911	36775.44746	39754.81594	66859.22284	63088.52361	74838.14495	52036.31697	62424.10113	52252.1033	70679.48133	61470.33521	65232.17542	55135.55236	63525.36356	52334.85861	73107.49416	58455.92655	82791.73699	101721.645	95785.20644	87689.57885	102130.4591	101014.7373	97022.0299	111464.2925	102541.293	101190.8036	102488.3039	103900.0805	120654.1368	66356.64807	63296.04457	62522.43435	51648.71332	48492.97332	45028.06347	56463.3626	59853.93444	55034.91458	96103.49897	67936.7721	80185.88687	73032.07727	74221.42289	42760.81482	38201.71492
301.0763907	73634.51319	55543.57837	69575.69178	20953.81063	20043.58856	22463.52718	38029.36726	28925.20162	44497.74236	38478.99697	29969.87369	25346.17424	40001.64302	39754.37521	46493.07991	27608.69182	38532.24449	27728.79679	35407.19893	32665.65208	41817.95413	75296.67964	52431.94735	56470.93493	43774.87759	47706.4137	42090.01869	70719.71645	68154.20124	72791.02104	70993.20621	73767.00959	76695.74269	53088.98545	44267.88499	39958.77157	21152.94631	27355.67215	23558.43793	37104.09559	36118.34454	36547.7048	41548.01667	34028.21478	47465.18849	43635.87085	32097.39466	18079.91767	12587.38183
302.2292854	9931.828642	16709.85795	16053.65279	9544.269269	12320.10593	14252.76538	14256.08106	15585.95583	20002.93402	14935.53951	12655.87999	16924.92615	21787.29238	24724.72925	24649.64882	16975.41374	18705.54356	21535.06091	13827.03768	15765.60907	16442.09509	25854.45462	25976.62308	36782.55501	27001.5561	30135.41397	30888.0148	24801.29042	37010.45064	48766.53062	30811.82697	26797.40715	46862.70552	31780.83752	39959.97478	33651.10166	28331.76889	36897.22616	38434.2122	26876.18982	41348.80847	30357.08749	44103.16758	52950.29572	32534.75246	44557.12596	43864.69056	23866.70436	18564.29254
302.2312159	8493.694079	11798.92624	16100.88212	9111.116896	6130.307494	7465.518538	11593.50359	9739.424356	14833.15799	7574.026189	10218.21683	9046.259075	13642.86551	20320.53917	17568.72043	11364.88618	14294.05716	12857.23487	9338.564846	11763.26147	20561.96568	16187.95166	26430.33831	25076.72421	19551.22217	21051.89902	26947.12054	42251.33857	34667.07674	31424.48735	23189.30098	22908.09412	33576.6137	22033.99255	20906.99216	25805.5142	14480.70684	18637.03544	20860.05785	31024.32604	25187.28397	34821.12742	31111.14636	31070.43237	22199.8361	26138.59246	29492.61447	9422.655932	8402.767079
302.2316625	14298.79366	20849.19297	16150.86127	7304.16016	10388.11142	8188.533863	15919.27294	16452.20517	16661.73331	13061.16838	16840.03376	17158.23605	19236.26836	24899.70166	24968.939	15005.45687	21770.35957	25424.19741	14681.14703	18627.21179	15157.66082	30905.85863	28920.46141	39807.10717	28959.69137	33578.75244	42259.9506	30090.51141	42040.0507	41902.53783	33831.81765	43004.63602	29832.30671	37624.06995	35778.56818	47326.87424	35504.66579	39812.45355	34300.29457	47469.63279	53038.7582	48520.8158	49073.20097	53271.13186	35320.09009	47234.74728	47864.11859	20580.19104	26489.59081
302.2369366	5644.191011	6107.622497	7481.002489	4716.532028	3703.271577	3345.684141	6273.11865	5678.783401	4133.33645	3512.180613	4185.382981	4067.335357	5520.541152	10397.11427	15222.62905	6176.27625	6957.048505	5045.369468	4992.906224	3696.611262	6465.099344	8507.876232	10989.49841	15091.04375	13088.2598	18698.14104	5376.597132	14980.28505	23273.38166	22908.64069	13539.8995	9761.00624	10998.85741	15394.38749	12851.67382	13115.07298	10929.24752	10926.41865	10309.29412	8367.944437	22466.07131	20021.19105	15742.18055	17377.9899	10381.62929	14030.47891	11790.92985	2704.134316	4766.428254
302.305733	15922792.6	13675131.54	10892183.65	3594627.779	3314806.229	3182341.582	7340451.74	7397605.401	7818860.477	6446281.798	6500922.415	6938098.38	12842804.24	12235382.22	12295318.31	6700938.432	6839803.523	7224160.64	2991666.039	3359903.179	5094889.578	10491778.09	10606186.91	11517794.24	10863998.41	11767161.58	12571973.54	16616869.91	16527829.07	16743865.68	11831914.79	12193039.27	13659607.57	10494548.83	10016628.7	10050476.03	8256860.412	8158273.379	8217667.689	9841879.025	9697511.971	9713452.158	15959065.95	15169131.62	11628049.32	11594476.52	11365403.65	3336913.427	3330818.447
303.0679137	41070.90441	31837.32721	37723.4807	366411.8945	357957.4072	344389.4806	114224.4588	120588.7352	127441.8112	163129.7403	151490.3964	152099.4255	128322.2991	124908.6987	115469.1589	201351.4668	184242.6808	173336.2916	99050.32385	96219.66527	92706.2243	79923.63004	77937.98548	79471.0176	78139.60861	63841.69667	57564.97579	56488.98527	53190.13688	49294.95054	61121.90255	54694.65745	56213.72844	93223.21339	89656.49966	84873.0851	90128.23186	80129.11481	79857.26478	56481.40918	61101.50141	57659.31165	81586.51459	70390.86169	117943.4934	104348.0498	106824.7556	224765.905	215531.7094
303.1404925	60306.57406	49016.35292	40087.0356	57090.26593	50978.37328	52080.31375	33594.08982	33433.89448	35511.27587	37889.17519	34760.32919	36915.20148	25028.47411	20403.96944	21347.96562	35600.2649	29986.61056	29271.00499	34649.22737	30453.62826	33196.59806	25874.28389	23258.9433	20568.76747	40593.32925	41023.74392	36632.07483	65493.20716	57277.15603	51760.15487	37570.85894	33259.0022	31124.52346	26073.60707	26735.16065	25177.2173	27378.14781	20855.14595	20818.58847	21245.22588	23692.86254	22412.01348	27459.86506	24724.31621	20913.63825	19043.27778	19475.67533	57114.31006	53868.40831
303.231404	24130.45422	24110.43944	32711.38391	9569.804297	9627.618522	21461.74122	5968.398214	12355.09145	27341.34088	16358.49733	36311.81279	38924.38131	243558.1489	244536.7939	237736.417	54536.51907	43338.7146	48036.49586	6184.222514	5759.001156	12166.89024	77250.10474	65187.41999	106746.5709	184353.048	175129.7658	212083.8506	291992.8852	364268.3088	356244.0549	256681.7041	260321.2146	299493.4272	294118.0208	281736.0328	308975.034	249140.0552	248925.9852	252839.1786	161904.1515	156248.4733	155353.6167	138897.5301	139630.1392	340407.5122	308559.3585	309234.2095	77403.62171	74540.95955
303.2318367	45818.92958	56362.25734	34408.67534	16906.02353	18423.62772	22903.53411	14833.55916	20352.09646	25390.53126	1923.427722	382.0169663	4184.338964	24461.64723	27011.88563	30590.83967	11944.48802	18784.43559	17358.82129	0	0	0	9432.390256	10951.77333	11810.29744	12778.38449	19330.37806	23395.43128	128526.68	90755.71652	92278.56203	29269.13259	34149.41513	41507.33729	15043.84083	14942.80789	20291.66415	10082.24903	17416.88998	15351.75315	34806.21555	30976.39511	22963.84378	41985.21877	38732.44346	19195.31779	18006.32179	13426.13601	2552.870288	720.6130014
304.1719927	49335.45785	38880.91506	22864.0699	11136.99817	10967.22134	10000.79816	18095.71382	16349.85621	17711.00065	16645.04029	20152.6488	15952.01754	10965.60267	7918.579709	8135.760072	15296.56185	13260.93248	11257.64553	10486.62603	9939.805322	10312.16085	14074.70556	18165.71204	11446.53284	4476.507268	3691.458872	2174.529929	2452.377659	1610.086367	67.16224517	6791.094165	2096.839136	2701.00704	845.6602004	2008.238058	1254.873832	1527.515246	458.8696775	1636.025738	705.6251823	1547.450173	423.3532573	269.2745811	0	837.4720856	663.9590625	756.7056781	1102.006441	1994.772871
305.0976757	111449.848	128386.6796	134787.0909	287320.7444	315749.5107	388874.9605	255616.6765	255131.9154	326943.011	266369.2822	267430.8771	310430.4407	200332.5454	246354.7875	263695.992	267158.8784	365124.8535	309783.5717	350448.8921	378839.3411	409294.0389	304836.3494	328115.8005	349589.775	262932.4831	323588.8721	323899.6296	275175.0577	286933.0252	295560.9256	299845.6553	320375.5245	308929.7022	318075.6061	314603.1359	400062.9794	338460.6773	369948.028	367568.801	393184.2767	496631.0559	434144.1535	381663.5183	418459.6216	359783.9567	415685.6898	409814.6886	345057.092	467538.8882
305.106246	62822.99197	49370.66211	44122.11202	18630.59051	14550.31388	14175.11858	22002.94322	21753.2555	22658.48158	20122.36593	21535.22071	20247.28156	15821.54597	14334.20687	12660.21736	14695.3242	15056.48563	12104.50739	23730.29395	20519.0793	17554.45163	26547.39126	20642.24414	21761.86091	23071.02354	19681.15162	23294.75123	28456.12211	22960.57697	22811.51931	21605.68495	25003.33882	23205.80337	12546.76206	14334.13204	10506.00446	11234.45362	10026.55123	11822.41602	10939.10538	7682.693645	8841.00832	14355.42921	10461.32231	12879.36026	7887.67257	9906.249611	11283.99298	8545.596005
305.2060474	1007.05661	12864.18701	12309.79177	4725.192515	4892.18531	10517.78235	5569.988841	7557.476686	13620.64515	5271.515513	4624.143393	7225.616922	7272.17386	7079.778205	5448.136632	7439.056432	7690.757389	10759.27558	13839.30115	14382.65456	6774.454174	22385.48833	10353.71473	16958.881	9463.163943	5321.311813	14492.09939	8899.373879	14245.99877	14836.31409	15412.50271	14400.99482	13919.50119	14177.79159	12942.64001	18128.23945	17681.22809	11211.07428	12382.23246	10819.00967	16463.06778	18167.55318	4813.548132	9826.414514	13244.3451	7502.964885	10069.64504	10290.67037	9063.493076
305.2476846	1862211.273	1908766.383	1888895.281	600529.8799	645982.8687	806031.7607	1103563.633	1327907.602	1679168.033	929338.3028	1015256.846	1275648.36	2814850.68	2723803.242	2685049.546	2154175.681	2229323.991	2397486.704	1185404.62	1239719.021	1730427.382	3039029.925	3130892.622	3405029	3098233.389	3345057.392	3486474.444	3536504.567	3914710.599	4170053.881	3042118.279	3142525.646	3530944.112	4115679.794	3916921.294	3957111.464	2592293.369	2634962.259	2669497.189	3182605.073	3216358.501	3268656.148	2473487.567	2436426.01	2940906.526	2851616.199	2776352.4	1432151.928	1427131.403
307.2626139	58145.5744	64658.89833	68009.60629	72566.24153	86320.05534	111912.1017	78660.2543	123757.0171	155247.256	43203.65116	69004.42929	82711.19127	368726.7859	344724.4141	335579.2453	205212.8838	227401.0272	239349.9199	45729.33146	57076.46139	139716.7665	356574.1444	334291.5612	380175.4841	463781.9856	490785.286	504566.7842	644505.6229	729021.7866	809948.5682	592174.7887	642955.3953	721565.7625	796658.3748	800668.3545	816101.6432	571121.1556	578082.4	597901.1195	608186.4273	626858.5608	617131.0843	367702.6319	369032.948	547249.6528	518804.5557	545926.2406	228198.1804	227022.9789
307.2657258	2123.731599	0	0	336.9460177	1444.86824	344.9811049	49.94550759	747.0849554	1060.010847	0	0	2554.538622	6864.975232	9135.565292	9106.606017	1294.126322	4207.534457	1294.054532	0	0	0	2015.37617	7227.052518	4241.577407	11379.90046	19396.37612	2272.195832	8278.41015	20402.96948	10811.63969	8985.503596	6086.158344	18498.08971	16486.96328	14403.73925	5508.572012	13744.78263	14265.44066	9564.368936	8882.778166	10828.02297	5947.868634	8117.669853	5330.309366	5999.644099	7508.110259	11834.79462	5372.463331	5503.968724
308.0970988	2250.685553	0	0	8757.093955	10167.67047	8942.563845	5608.372346	2518.222232	6616.154671	7811.440063	9617.767134	13003.0723	52959.73375	45669.2156	39880.32128	24698.80642	24031.69373	32960.95471	5303.946064	6335.857653	6855.430724	18526.2715	20378.4615	17063.49731	32787.95848	27408.72766	31216.1621	10966.86094	5528.3858	11338.92486	9167.386806	13986.69857	12873.0259	55635.63373	53660.68454	60587.19348	59206.06327	54047.08979	65943.8477	84404.21383	77819.31227	84867.25522	68349.26778	56015.31746	45264.65056	50285.89101	51059.2678	37443.47741	36894.66763
309.2793623	81778.85887	66423.55984	54168.33558	110651.6237	120314.4749	163566.0362	48589.93851	63587.62003	104092.1601	41543.82696	77070.14639	130198.7348	650559.6789	605205.9919	605239.8573	259647.8458	276199.3787	331198.7137	11981.62746	18533.27743	49801.15019	137422.7234	151647.4951	194484.3896	157721.2419	197895.0453	236759.7434	128209.0444	196378.3932	194777.231	154036.6446	148928.645	219633.1835	525370.2765	519682.3715	521545.8748	1040829.084	1033084.933	1112270.684	833728.1183	818339.4857	843678.5395	652981.9639	658117.5626	769517.178	853646.4455	886813.5761	1716131.869	1744572.108
311.1264874	17006.46704	14313.19895	19922.18492	36167.05136	47339.23202	70710.47492	76006.45882	99305.68966	135249.4642	148927.2678	178158.7433	212242.6737	445232.5222	424913.7314	408089.3242	290136.7555	294957.0853	319348.7926	26310.57174	30084.32517	89499.95026	127092.4449	136008.7612	164943.4237	178838.0773	194669.605	216935.8439	108744.9863	127767.5213	149050.2927	121188.6305	127283.5595	146840.9721	309251.582	292961.634	301742.1353	734798.2371	768846.2879	780396.0792	532722.2658	539177.1522	518844.4583	406683.9724	403163.399	555534.6279	529524.8229	516397.1426	1200695.012	1177273.653
311.1273726	49711.1059	48514.77098	49677.93754	18423.64617	14915.99501	28102.33864	26783.68356	33004.67437	34119.14775	33214.20766	43016.38589	43417.45621	140139.5458	131526.9763	134449.8101	99686.92153	73498.93432	96302.94713	6965.727274	5431.090727	13694.70559	84376.13854	99804.09649	114810.399	118639.627	98206.2853	136642.935	23891.28885	51285.94777	48151.42271	35854.76375	51736.75389	52485.02907	114126.2275	114434.5447	123185.9531	100762.2723	71773.14256	97797.41533	90772.97117	84827.25899	87252.54011	90451.82315	113026.3865	127040.6046	143507.2339	136194.3097	95129.65894	92570.50135
313.2358757	10661.48304	29304.27844	17655.26367	9827.320505	9025.567965	11499.55758	15420.17351	18419.02673	20693.24246	12946.01106	13401.75561	18690.12746	12507.30878	18598.5085	24897.29073	14604.30324	16389.29095	18314.70245	14007.90355	18978.04654	25938.08057	37444.55863	34039.79608	29327.61595	20919.94911	28914.51689	24937.59847	28049.32119	31485.55975	28566.35414	32873.08665	25348.01612	28244.28698	26824.69915	28028.5134	32173.4633	23644.9747	29789.68592	32754.68097	24818.38156	22763.27674	29920.58018	26206.07414	32309.79511	30541.0192	34367.77858	43985.49053	18261.55387	18682.00929
314.2298313	49734.0728	37812.33152	31231.82064	15924.49837	13345.63635	14712.00241	7565.959205	11476.21529	10090.24125	12751.39011	9702.071825	12241.51183	14699.79387	10692.23757	10397.54794	15514.66841	15711.09352	13671.42202	23250.9916	26016.60369	24078.22872	21984.1037	29231.40421	26678.34006	13162.61892	14153.39127	23998.96091	22932.85277	22276.6103	21601.91407	30429.392	28973.8999	34250.9949	20377.52201	15536.27614	22871.01013	14647.93011	13593.88202	11614.36759	19495.99127	15619.03817	19942.5784	31493.77068	27691.48262	13421.84283	11240.99702	13952.86539	6455.595407	8496.010453
316.2452551	25361.69657	22702.47173	25581.31045	6605.632465	6658.773983	6707.90425	4088.864	2139.701651	4528.511296	2859.771425	898.6366397	1629.907553	10676.08831	8094.747539	6930.051881	5448.946881	9529.737899	10617.38194	13363.44264	14886.1508	29646.03906	10149.5535	9151.629301	11655.77143	7959.620421	9661.310099	6321.366093	6074.01113	1245.548043	12716.27036	15281.62976	13321.50935	21196.95224	11992.81023	4402.040757	9585.465794	1602.106447	2016.77767	5717.007116	14061.19857	9987.995667	8779.124874	11652.65496	16104.18372	5712.711323	1838.578345	3821.954162	437.9663105	860.2338873
318.3004564	0	0	0	0	0	0	0	0	0	0	0	0	10764.48537	24444.33053	24144.8073	1086.440533	0	6679.495628	0	0	0	0	0	0	36196.54521	32436.42278	22659.27018	18691.57133	22934.44245	40888.60722	8231.695608	44610.93692	0	83016.90549	123068.1205	119369.3283	31426.70337	12684.48035	21583.39283	59802.43792	40976.0866	89351.99771	64725.02127	44734.47262	5465.465955	25652.2052	11907.07231	26927.72119	40143.3633
318.3005167	3432807.18	3657832.124	3632423.996	792245.3877	844799.5517	1051502.845	2142001.82	2489114.213	3171104.01	2505598.737	2803242.692	3377142.295	7338408.751	6782624.145	6863725.758	4189338.292	4368853.419	4632810.498	2555929.959	2820654.802	4274405.206	5186574.703	5373106.095	6034746.435	5992872.764	6597321.223	7115315.196	6733513.067	7522724.627	8535178.816	6404292.671	6538399.967	8241969.426	6899290.031	6601640.25	6710532.096	5254696.418	5352589.805	5536157.201	6120936.478	6096302.618	6021644.722	7998559.848	7595541.934	6248554.78	6130333.99	5977380.919	2041564.068	1974583.651
319.226775	5290.504614	2571.714947	8841.022082	1482.545055	1878.941295	3726.610703	2671.459869	2927.737721	5796.595882	3117.569633	2456.493899	4218.492273	9710.338059	11702.32504	9183.260561	6577.820279	7278.389819	12245.21761	4805.725539	3438.938002	9649.09121	11579.17589	16342.2894	10272.56094	10680.41652	17618.30531	11398.52392	17618.97532	12000.77641	15324.3546	8497.613628	13518.14584	21254.20712	11405.95884	18342.9788	15361.12188	10653.50735	9501.310195	15005.9628	21812.80801	16322.14497	24559.02336	11506.5822	13713.33301	15987.30362	24240.69156	18126.16822	3836.564992	8275.040683
319.2633198	318774.7153	286184.188	262982.9966	95018.97077	89418.60389	97530.34483	97850.85655	93037.59392	122369.3023	93894.79969	95498.30831	129984.7378	602754.0577	581566.8645	602952.1119	303763.9174	337354.6953	405246.3308	86105.17878	110427.3929	227264.4551	441294.2013	498675.1817	604964.2436	394963.7659	444820.2833	494729.1539	267810.2818	309641.482	382205.2927	353551.1833	410755.6237	518684.0604	740727.8693	732228.2546	774813.6626	420705.3837	419108.1522	437938.6407	667520.0773	685427.7694	690873.1015	535668.4649	531391.6399	615149.9586	672031.9519	636248.2737	198186.2277	213793.7871
329.155525	722.8373926	525.3027922	0	1167.182697	1153.929752	1432.522254	304.1763574	1125.26778	1035.452069	895.9450518	447.4516875	1098.316694	617.3929133	525.3095337	377.4216197	1637.024987	852.9150555	237.7766203	2058.904731	2147.808357	1733.93508	123.0988302	1343.747696	361.9229899	998.8680101	1481.802924	1344.612838	1006.895789	594.1240804	0	758.1432216	861.7144628	271.4263228	93.02866548	775.4975567	583.3866277	634.2865002	1530.324373	583.5408749	928.6848073	357.677628	1227.901931	1087.800721	949.6190773	1188.477727	809.9019718	1863.016056	1301.745041	1303.021341
329.2476886	1824494.466	1919591.433	1947175.111	686697.0016	765049.9816	953867.9461	936114.719	1129128.62	1446354.87	910536.919	1050605.85	1299823.741	3407240.011	3214933.612	3237064.833	1685149.99	1769943.566	1911439.793	1065357.74	1176021.541	1638755.414	2882612.764	3021829.673	3341456.81	3318622.672	3632367.676	3729371.602	4468412.635	4936149.669	5404752.38	3782511.7	3981752.955	4531004.175	5749743.466	5568047.744	5679450.108	3683216.736	3746348.425	3828824.579	3576360.775	3638729.19	3674360.981	3001188.425	2921100.893	4885402.218	4893650.254	4767851.414	1512751.141	1504425.452
331.2626959	421307.9982	409674.3154	406716.5832	158570.9173	166513.744	212621.3554	251840.5068	289155.1043	366175.8147	246045.6565	289929.867	319085.0753	855444.0876	826013.3652	809112.5986	459265.5359	483086.3066	510687.3832	247916.5052	250737.0787	381311.7979	747975.5576	752357.5193	843635.7961	808053.0713	865266.6136	917147.8517	1147298.141	1309863.114	1400735.708	970528.6307	1029019.682	1148226.726	1460171.621	1427560.16	1466050.81	971302.6231	1002873.95	1012306.196	985087.1112	975137.158	983372.5055	850038.6706	862852.6563	1123825.978	1101891.935	1094777.281	323403.4174	325138.3702
331.279519	6430.659827	3596.511793	3920.54377	386.8928161	1288.904202	3579.008358	3534.291897	2037.053853	5954.838127	3177.283235	2406.78565	2335.96157	7038.052208	11932.49412	5724.448372	3862.185751	2732.089406	6870.32068	1419.240621	1627.202829	4070.60423	7142.316331	11516.4258	8466.621222	6686.549506	11020.99466	5220.72782	6057.112183	10635.48182	11695.77167	9782.26349	7560.064751	9377.33802	10329.1042	11444.44505	9141.702082	8831.044658	7215.35781	7188.540996	10744.71202	8425.9651	4686.042576	8323.291462	12803.78409	14581.49123	14519.40292	4840.639128	4558.861146	4448.906667
331.2837048	16640.67497	11562.77764	19128.67216	4641.767715	3090.793152	2457.580596	9353.372394	14590.38291	12114.16243	9847.388676	12266.45437	10817.62016	28800.15087	28582.36928	17317.67386	5129.047282	16045.72633	8736.46452	5323.562623	1930.427991	9562.349421	10325.56537	6544.026576	14892.84554	19005.5996	9993.480408	16058.13535	15314.9866	8293.735006	29629.52251	25295.88896	20451.17512	14199.89176	16942.14085	20611.61387	23504.56248	9131.26033	19280.68485	19171.45589	11321.86529	19313.06282	13702.7076	31393.7435	30896.10514	30854.76854	10628.33608	25617.02169	9959.904216	3775.702281
331.2838025	597066.9435	541504.7207	390264.1551	119511.6104	107117.0623	116541.4064	262238.1906	252213.9916	276604.1761	331405.9164	344630.5914	404792.477	710179.3008	717530.4406	722724.0541	277470.5416	273835.3997	298623.0899	176773.0269	176374.7491	230720.1476	485324.0809	448656.4111	466749.3483	598132.9471	651474.2649	693894.3457	778079.6792	833382.1175	786454.5086	569220.2293	598411.631	677659.9191	479517.7564	516609.855	525470.4401	416584.8136	421479.9826	410989.6488	433359.224	432484.5224	423086.3714	944183.7967	910810.6124	606276.6006	616107.3472	606387.7185	181101.2689	182839.4859
332.081043	51626.4553	49588.3876	33185.06297	18166.70202	16589.74499	15595.16071	22455.07568	21653.26212	20755.99466	21765.44463	18163.00543	20470.51251	15549.78134	16284.20225	12496.17857	17688.14168	13942.07668	10955.93206	29838.93328	25763.33467	28819.43658	28496.94948	16295.45702	22192.46587	38488.63124	40039.82027	28309.23481	31676.50009	23252.23072	20483.83585	27059.22394	25824.7375	25097.45766	11090.32793	10282.28642	13411.08788	10017.9939	10291.6421	9392.006957	9419.082568	9978.429561	7005.606477	29269.27672	25560.74705	11694.126	9851.669037	11198.40784	6016.784931	6400.463882
333.1902509	193575.7146	175695.4497	160937.4841	144679.8106	151357.4327	170171.0733	74238.54444	73330.25723	68919.65021	81899.33833	77792.02049	72820.41393	113983.1586	88478.17446	73603.60928	97628.88422	115191.2603	100717.1493	119683.8767	116566.991	97421.56428	102200.3224	100953.6195	99778.78212	741361.1466	760660.8927	759446.1671	1141807.412	1083823.014	997990.7906	706210.9641	649194.346	606174.8219	333383.0828	273107.5132	287466.8134	100564.279	101402.9026	94980.22114	113063.101	123371.7411	102451.7987	328551.1664	272808.1108	153131.336	116249.0783	142930.6308	95195.52063	98719.68346
333.2784623	11285.13315	13902.24703	39566.90636	34928.53363	38077.82775	74127.50668	28950.93806	43641.83685	77618.85665	18373.68091	38846.0022	46082.60776	342473.6132	313679.2363	316942.9147	153241.8682	151308.2027	203765.6427	31051.15838	39079.90903	84817.36914	253853.1235	281861.3779	310803.9449	270296.1349	288676.4267	302258.7397	335355.9917	406087.7924	489852.7164	296989.8493	293759.1062	354077.5441	646148.106	634797.8597	680384.5546	391991.004	421002.8125	405609.3699	503788.6513	514123.6854	498868.6932	305956.0412	278876.2912	464829.1743	476696.6032	478112.8721	108469.2798	107044.9358
339.2462373	948.6460249	924.9389675	1719.342412	3098.53733	5444.215369	4877.329266	2140.13361	1466.554176	5413.63738	3314.874641	3610.643947	3494.70768	9177.545848	7225.440846	11261.22037	4602.849676	9065.770301	8720.222712	4619.511456	9246.392996	5805.484774	14148.11219	14268.8558	14004.16098	16360.63074	17854.55359	11394.07891	7891.700794	20503.98339	16767.95709	13898.75448	11950.59453	17274.44818	13741.26765	13950.82115	13018.87008	17794.32324	28956.41694	15095.23673	27399.23024	13858.36982	20435.44994	15394.82737	11655.24827	6978.320489	13506.77801	23890.45675	12610.18544	14400.75818
339.2515636	1017.629956	2104.693539	0.008347748	2669.449204	3883.535243	3763.719446	1339.080928	2215.618205	2085.071612	3039.861897	1549.595081	3096.202761	3870.767103	5780.110364	5561.418093	2389.585958	4618.24095	5269.314659	3749.576973	2798.996532	6753.941909	9938.051414	6962.711297	11261.05439	4592.149435	4234.394429	8448.532634	7959.173414	9311.802104	11382.9063	13047.43797	18918.29847	13951.5411	8114.401556	9908.311773	13079.00622	7084.373435	10225.40809	12989.27285	14623.10975	10490.08874	8133.972383	4936.647948	5071.416132	9153.779517	12576.38923	4523.904224	2982.250882	4771.301871
339.2580036	1428.86575	1661.757575	1329.541458	1870.478696	1737.024506	2586.586658	1186.718344	1077.472667	2624.227716	1446.221152	1792.764195	3349.533522	5166.642534	5201.278783	5930.178476	569.555196	3071.958406	3254.184668	5171.416501	1404.855423	3269.545486	6082.577011	7804.030574	6710.352987	4234.777431	3968.093513	6237.055557	4728.626441	5339.170165	7724.313147	7569.368879	8020.60709	6788.715539	7672.626141	10142.85616	7419.531253	3580.233602	11021.50115	9814.570547	9998.690878	4155.195415	8774.458244	4601.370888	3652.252812	8314.47698	6094.165614	6452.555814	3220.392265	6050.558862
341.1807697	147655.83	136702.2031	108948.3171	111518.2083	102355.8563	102295.3786	80787.90497	89471.35761	83773.72211	72954.82032	67936.81866	65106.97422	54889.47866	40669.48298	43900.61727	72655.42247	70520.16626	60271.52518	106279.8084	93556.3084	97292.08236	88053.90914	87704.22711	76870.80319	74724.49721	73466.65999	62845.853	71606.98592	66752.13548	59847.52936	134447.9317	117326.7568	114654.5489	59734.51695	54396.87306	54343.24797	45395.04708	42194.24677	41199.73537	28266.08105	32451.58959	28413.67132	71045.24019	69932.18159	45409.93234	40395.9864	33393.07851	60752.56287	57320.19143
341.1837005	8774.941106	3020.057064	2516.61748	3602.663815	2727.029355	2594.91424	4328.447809	4173.320518	3528.812844	4079.721004	3383.445038	3359.759381	7765.581236	8043.492974	8230.05035	7388.050751	6623.020321	6002.682961	5363.959333	7983.101466	9263.464605	9100.054596	14277.6556	9124.953255	9399.380395	9191.916201	8123.818909	13521.79686	15096.5491	11302.32281	8849.247335	11315.71321	12451.41186	8552.157834	14773.82107	10945.45879	12656.62104	11272.96751	15544.93518	6498.200636	8294.577803	13191.72077	9538.880146	12561.78717	6757.615769	13417.54585	17224.34998	6346.253322	5936.041333
341.1841283	10459.10656	26298.96633	13453.44916	6155.220784	6709.587403	9157.628547	9983.520952	10277.36203	14569.48941	12723.5111	9056.716388	12661.99801	22701.59729	16466.94652	17865.18251	10438.51405	18298.64635	15367.53698	10893.09611	11592.21639	15537.72133	20747.97875	19824.22408	22779.75041	13710.45986	22175.5961	17164.01362	26036.65391	20664.80575	33617.75252	33368.91634	37772.75696	26919.68208	25324.89396	22229.39421	26477.63768	21505.06956	27805.10712	22373.33129	21987.13433	27704.56201	24037.13176	24598.1302	38428.9391	27244.4989	24575.7509	27364.85611	16863.17678	18806.41702
341.2062826	4760.0725	4289.291572	7013.507727	3451.753795	1886.911322	2429.54756	3846.04365	3258.952397	3462.247045	4296.99789	5074.385031	5662.813951	6122.15001	5495.969483	7010.341257	1770.231383	4981.453813	5414.102881	4555.839629	6657.419769	4118.685667	6065.909881	6885.513154	9163.183128	11280.49242	7264.450485	6753.85324	6000.588399	8046.514155	11524.96957	6791.659048	7350.605206	12587.22451	9017.355988	11609.30963	9640.001877	11104.63309	9902.453292	9585.407244	10405.02108	9848.190612	13405.42974	9017.765692	15104.95148	8757.905313	10773.77511	5942.409291	5435.127769	6871.236878
341.2174911	2141.0264	893.6356338	0	71534.65335	61952.02778	64211.05341	18379.26666	19051.71608	16444.68826	26684.52795	25086.85462	28055.60804	26845.08191	28783.98986	24754.76495	27829.36304	24546.57151	28384.85594	22339.21251	28444.1633	26235.74388	6007.362618	12199.78756	8647.005212	11079.32856	14295.81088	15280.22941	10390.79392	14543.85246	15886.85718	10043.42912	12726.86718	17931.94106	20523.01497	17616.0539	17223.79282	25839.23399	21437.9056	23936.03555	21542.45875	15213.51183	19014.84653	14630.871	13335.98273	20707.53736	19970.39498	17816.23285	49445.085	43848.47682
341.3446402	0	0	0	0	0	1129.639065	0	0	0	1142.492143	0	0	0	1.51333745	0	1449.909574	803.2238726	0	0	826.0548411	0	0	0	0	0	0	0	1979.293543	0	0	1584.864097	0	3181.080403	3370.687389	0	0	2158.726059	4446.012646	4874.705375	0	2147.275569	0	0	0	0	10595.76712	1580.622608	3698.237121	9143.861793
341.3473695	1612.853676	0	1972.617563	0	837.068108	2280.198547	1026.726765	0	34.26746748	0	974.5715245	0	0	5283.628656	0.201333209	0	0	661.1515654	1275.153056	1554.187586	0	0	4013.878565	0	1696.979805	5452.013913	1669.489664	0	4038.075143	241.5300264	2366.179666	2663.149257	0	1154.72907	1244.286006	2496.09923	4633.473759	4986.70394	3263.75158	2680.458564	1511.941826	1525.596769	5305.375849	3620.440828	0	0	0	2077.332987	1200.324086
345.087068	675012.6215	580108.7721	504090.8119	3515643.953	3340246.731	3156506.703	2034562.308	2031687.948	1945128.922	2719390.289	2587393.262	2506550.213	1611963.275	1535060.421	1455329.665	2422769.245	2296712.701	2052905.108	1646679.759	1477180.688	1429862.568	1086663.349	996324.2544	963268.2909	1007742.808	980793.5643	910702.9384	1026231.363	894448.2412	798866.1355	836301.4269	721115.847	653823.0713	888473.5192	812476.8262	797944.8975	1494558.062	1421935.541	1348978.693	1120176.001	1076245.048	1054754.387	1057794.106	955546.5415	1170178.05	1039092.651	1000000.99	3769660.998	3533178.507
345.1470265	894.0903025	0	1687.030341	1770.359676	2983.57185	3207.525474	1944.866892	3215.093659	1170.632046	2464.878272	3718.622724	3712.508115	2915.463813	2771.767601	2436.259954	6401.08112	6222.689748	4146.787214	4600.827009	4581.334016	5799.862835	2400.874175	2865.710942	2749.443215	7481.789882	8032.099069	7987.703461	2608.091333	3594.463377	5073.258909	4096.648873	4325.28249	2376.47868	3884.192485	2378.57375	3295.210028	2949.141337	2658.339966	2081.885566	2724.514251	3120.34722	2744.97407	4644.917274	5132.640155	5695.480898	2874.94669	4341.811611	2632.497545	3133.597338
345.2054983	5797.831917	6180.836787	3624.937146	24396.98661	19230.06502	24462.41754	10138.26903	13668.3761	11568.47131	12044.67317	13005.78107	14230.32927	25241.54921	19546.01176	23271.15548	8938.323682	7639.423365	6590.245119	23451.81297	17326.07084	30738.46135	30359.27434	36646.49342	43302.51422	16364.09676	16652.28843	23294.5527	77433.87448	80457.00438	83090.08588	57391.94449	51592.63139	72512.06696	56942.87243	56755.29869	58892.22396	34992.4805	32215.48712	33943.50971	40073.88897	38070.0628	36518.63248	38622.2939	35977.96538	30947.64472	35109.61771	25780.45768	22826.03488	21643.95635
347.2215481	628780.4955	590947.3698	581127.7519	141119.2756	153201.3864	165113.3258	366118.0884	416458.5656	476048.3526	255942.9326	278842.4417	321341.7766	602899.6993	558730.8772	564542.878	596008.808	617487.2282	613628.4807	378789.5704	371380.4106	453634.6712	908178.3803	907360.0863	952094.6815	1723987.83	1787458.321	1800413.867	1403241.145	1476057.908	1537273.43	1667291.205	1693708.563	1845790.522	1475706.455	1481481.231	1480148.566	994825.3549	959477.4144	966691.798	1051075.016	1059326.553	1056008.079	1172535.233	1077362.945	1387017.545	1323870.136	1272657.876	600858.466	572760.324
348.0675817	18358.89667	15633.64414	14213.9685	7507.654001	6628.715326	6369.685093	4060.989146	5639.866636	3752.568844	6835.386951	6224.047633	6470.051005	8179.3796	5104.919811	4723.640153	5277.324311	4769.510349	5648.749206	8750.235088	6133.198056	7454.406269	6901.675767	3907.675297	5176.495589	4694.426418	10914.7984	8310.57042	9779.524969	5648.364294	3319.751065	6839.769776	6252.046944	5191.598091	3668.642797	1339.135141	1034.551541	2091.383072	1639.948642	2142.824736	1576.576176	2018.473725	3080.910769	3548.972929	4081.862154	3590.282217	3761.504933	2764.701593	4355.433221	3511.210843
351.1269001	3403.782573	4448.000228	4957.466183	12199.82543	12241.9279	21437.7981	8647.140084	8589.729705	7058.652126	7670.745497	14021.26523	18135.51035	2575.509337	20011.65734	8676.595621	22177.78596	16612.90633	7665.944651	6404.581008	4126.396738	7355.198291	7574.520267	5222.75459	5522.531626	3174.629504	11898.63293	13166.92866	14178.01534	10495.97683	8457.444624	15315.96121	8238.262431	8873.946212	4606.959676	7192.575652	12673.08108	7054.603702	22201.86453	10172.35884	18372.60017	13788.04849	15925.94112	9963.496029	8625.816523	7370.54277	9800.275648	10240.88627	11969.17279	28917.77535
352.1711387	9897.966818	52072.78572	19508.73663	5947.287768	8765.260575	10086.27915	9472.640217	13689.26913	11117.00301	6927.653578	7710.418801	11437.60119	21599.72058	6035.073481	12718.59125	5640.594267	7577.692682	8283.847987	9267.525089	5627.102464	6611.546321	20111.46313	23585.39881	15642.46892	17286.3239	15544.88585	19053.31063	16349.87083	16908.24896	18142.84929	30519.73063	33703.65888	26261.3329	14910.30269	11254.68706	18428.14604	7732.508944	17475.91401	10264.21772	17699.71645	14619.7696	13058.54131	25919.76163	7987.938995	30118.139	9182.253144	12827.18521	7377.212073	7164.488136
352.1715687	770999.861	608136.2675	624976.8128	281768.8097	286926.2388	311345.7088	314625.6345	352334.4964	395019.7255	279250.2219	281507.8723	312649.0044	682440.7624	675907.497	657110.1942	405026.7077	402058.6557	399200.8688	336207.051	301789.6499	420259.2423	708815.4692	750246.8271	817597.2252	707251.1189	726345.6517	698356.0083	1255656.563	1220423.507	1192186.587	1131443.211	1132748.587	1188501.856	859443.073	815920.6138	808779.6922	577667.7043	584867.411	591064.166	605367.2338	599633.9585	604835.1397	775186.5884	749572.0341	619826.7361	588025.7943	570361.8147	281499.336	285761.8025
353.266239	3451.956769	221.951343	4.741259235	11482.26633	28316.89965	20026.39741	1002.24973	1080.22928	1496.42	1219.851349	1807.226473	617.7472921	1787.643512	3785.444979	1095.363115	2207.994867	3223.572162	3274.56758	23986.25604	12228.26237	8635.648639	1780.559367	0	1097.524585	3593.537424	3943.317465	3495.81183	6095.544965	1871.906349	3993.587841	1000.556868	2046.599071	1350.368105	3934.038744	2020.705116	2423.286566	4647.536512	4543.646351	2586.067751	2669.31051	1660.274707	1843.775887	2759.148589	1371.416279	2365.882078	1774.773356	2464.300355	3498.457678	2075.024152
353.266365	2170167.254	2090830.264	1512648.58	473860.0893	439823.1465	448443.1483	1010300.816	1018091.065	1077624.352	1207846.113	1184688.515	1385822.455	2106805.017	2193269.767	2113069.093	1044802.521	1114451.137	1062990.975	628015.8912	566316.264	818328.0994	1766081.881	1725503.909	1709121.995	2111863.046	2170749.036	2267697.989	2652625.707	2805152.842	2657049.562	2168441.01	2262083.172	2366718.853	1742414.586	1624458.597	1673880.555	1327593.81	1269748.534	1337926.711	1424784.872	1395056.016	1390083.312	2707923.489	2525604.311	1865986.207	1840763.915	1831914.526	602426.3027	630911.1399
355.2857847	0	0	0	0	398.4688482	371.0197152	0	0	0	0	858.6532129	0	3242.622971	2345.403044	5283.922254	380.5064194	0	858.0528677	0	0	0	0	1266.293546	31.17772716	477.3418804	0	1004.684448	1384.586697	3085.472763	5226.956013	5448.613197	2754.704012	4580.28827	2511.910775	3104.288858	3707.869459	3387.914697	5001.895876	2466.033181	3689.45354	4707.108902	5087.293135	2020.8988	1000.807629	1580.863484	5336.691363	3920.093246	495.0047391	451.0578363
357.2958186	0	0	0	3361.3189	2462.144332	0	1034.031706	1943.736933	642.9247267	0	0	0	624.8771192	492.4443156	0	618.7855147	2835.915092	1112.621382	11080.73293	17873.04401	24930.10711	420.7153835	0	669.8611814	2689.601421	4426.394768	3092.96734	6456.468819	3279.095317	3373.830016	450.864846	0	275.8579468	3835.176544	2483.469557	1436.510352	930.0660754	1814.879653	2220.961132	2880.00864	274.9332482	3331.173341	1585.124547	697.6928884	637.6964695	1917.760576	1035.160871	124.3265663	0
357.299434	737478.3141	798555.6852	611771.6837	646360.1387	621092.0168	647702.1903	567392.283	572507.8261	624528.9134	568184.2037	613864.1449	705087.9215	2110275.697	2077574.687	2115128.427	785007.9612	844594.3062	891038.3142	472686.9618	523969.1428	853568.5039	1530757.46	1623981.937	1763619.717	1377223.797	1491643.665	1570910.584	1957372.323	2161594.412	2326465.425	2221662.443	2429641.24	2761253.196	3105560.448	3066763.832	3130360.721	2939312.983	3069023.266	3092694.914	3224975.356	3202768.626	3338523.475	1820041.425	1873729.378	2233727.8	2331697.196	2347538.838	892730.5989	941269.2471
359.0914698	128745.0662	111034.8822	73600.8435	26517.65286	30862.38783	27348.70619	51634.69631	45562.53654	55350.2159	53890.75234	42257.96312	43699.86935	31522.34315	32005.92369	31090.17465	26848.53765	28356.95674	30033.46404	44917.60086	37954.4139	41030.60314	59689.83283	57944.43308	51267.76355	44767.25277	43554.49707	40240.6887	69597.95305	50857.9243	40869.11186	54823.3943	43390.56874	45881.48958	36820.80413	24404.97057	26259.16726	20105.24753	17791.66886	18754.58525	14112.06043	17290.45018	15600.46479	20631.87133	17617.88277	9897.723608	12648.84688	11165.10287	11210.9139	8775.415402
359.315348	3049753.261	2763375.099	2054918.045	599645.4345	445136.7897	371624.1733	1045527.597	980054.1608	952173.6959	1285529.981	1180077.338	1233062.076	2288395.631	2241722.154	2311830.985	944306.8929	1026316.755	1106995.557	591440.2782	638222.206	801375.5839	1905982.791	2010609.53	1956497.555	2058594.139	2315300.167	2251745.372	2467889.188	2615639.545	2751979.034	2023120.152	2043318.76	2211253.592	2026491.634	1999124.539	2018142.67	1567882.215	1510451.088	1546002.151	1755169.169	1659711.264	1698606.865	2836282.515	2507141.506	2068821.86	2224947.976	2214512.529	641720.376	665019.1876
359.3215209	4237.595428	1221.301147	3066.389381	1300.438667	1704.674568	899.3741691	2833.283474	1312.314007	2494.600843	1202.69075	834.6607644	864.0403831	6731.089964	3390.345488	1723.92566	1342.883434	708.1708957	564.4538005	0	16.96782643	0	1803.927589	4067.260088	4696.329325	1858.077	1652.025131	1539.237454	2164.545794	938.9417878	4331.846878	4587.82321	1662.911708	3567.658572	3965.116304	5525.63024	5441.241416	1820.4068	4335.727266	3991.350016	2581.711765	6213.144354	4115.026786	3885.366377	3310.051949	3944.46984	4545.639085	4090.797918	887.7661925	1603.750573
361.139185	237987.9555	207500.0666	175388.0795	110187.78	98995.29008	91510.41586	161141.959	163756.0988	152865.8897	205725.1394	185758.184	174468.562	77620.23637	74754.72133	67949.12299	177913.9567	175075.1942	152167.4368	215162.4787	189840.4219	198219.1714	160508.4291	166213.853	140727.0861	224816.1459	203456.4191	197096.0968	240774.0599	231422.2474	203651.9383	132670.1539	113616.4816	112744.4553	80550.42296	78269.14961	81516.88517	80415.2615	77356.31694	71730.1302	82971.20554	83515.71452	80968.81598	140659.8061	129719.028	95648.76736	82760.24958	81508.83689	44140.56676	37683.34019
363.215993	98920.46373	90152.39586	73116.93151	142536.1477	126358.938	134790.9225	114983.6916	120385.8893	118469.6007	87965.09265	77649.68444	82407.52031	100922.9484	87946.5852	82893.12841	69518.07652	71436.29172	64763.31819	133565.7221	116777.9341	137785.5159	85144.77262	84408.06196	84091.86949	730190.9293	706869.9487	726753.1074	869702.602	813913.0044	757311.192	746439.2391	721524.519	730043.825	566119.4618	507148.8546	506888.3591	374936.5942	366993.0824	363009.1193	344953.3357	338547.8651	325545.8808	485217.75	434416.5005	354954.2224	339470.2637	334444.9803	172331.1232	163090.1196
363.2194548	0	0	0	818.8397254	1930.297277	1405.671473	267.9059553	783.111753	0	1354.872326	2371.53652	892.2462951	1759.111986	517.2865723	214.0479714	423.5342516	0	625.2115752	741.823281	0	0	0	1166.548982	633.5822882	2593.112253	4840.813716	3399.438946	1049.472112	3118.973805	3241.070866	2319.037451	4532.03425	367.4947643	2810.250101	2664.146795	1815.535639	2255.244402	3872.668534	3220.39607	2185.708704	983.1333521	1449.519739	3863.280343	2589.140149	1336.255211	4843.336896	1076.939319	768.3262133	352.6065625
365.2294227	18512.00965	15573.13269	12534.25107	17571.18019	19324.95935	17860.68067	13666.76242	14448.75844	14562.52749	8133.94302	11423.90938	12271.5694	13974.00077	13991.60774	11409.1735	16072.36818	9716.283241	5587.916116	22075.70826	28984.25695	28267.86431	20840.34259	15281.51789	16666.23478	43066.47804	48816.81787	43173.28973	61008.91616	63780.28238	59164.7435	49697.55415	39790.59145	67845.40556	38269.05685	36149.65994	44363.14331	31497.20287	24090.43231	27518.76976	35016.56304	26530.31189	25310.91206	32732.50198	39663.32084	31860.73614	23713.43282	34172.32331	23047.84532	19758.90312
368.159558	0	0	0	12707.84697	11674.58598	12903.25304	3505.807141	2757.955817	5773.865014	3656.14892	3833.637705	3684.828339	2971.372438	2825.185481	1721.11055	5769.343574	3446.886566	4857.927934	1506.783933	2155.057673	0	921.411369	0	0	0	0	1407.855249	0	0	0	0	0	0	1665.337151	1149.607055	143.3762148	0	3187.272289	1348.989218	2471.097831	2042.677269	1053.183059	1528.741195	1534.537948	883.2518709	1032.944276	0	6006.184087	5357.238972
370.2953182	214382.2571	251699.5709	180090.562	176688.2592	184173.413	201850.5307	133397.0231	145568.4216	178683.3086	127552.1017	146729.7589	167360.7447	237943.6343	226341.3098	217800.1874	196589.6582	198083.5021	210448.3799	308506.8521	298782.628	423357.3852	193112.0602	184622.5883	210577.9706	238367.5623	261790.6525	279682.3984	301057.9356	318885.6108	337427.9074	293142.3008	294333.2213	322739.5436	277610.8975	279819.465	269123.0344	199830.0021	189870.358	204531.2409	210584.2754	215713.5047	229754.2729	280426.9762	264483.3335	165244.111	157970.3782	151567.1502	144280.7	130518.6674
371.1316792	661.4307901	0	249.3658427	10095.48369	11675.41724	11386.22088	4287.861194	5100.630619	2819.774679	6073.658407	5634.92289	5562.698841	2971.638953	3905.620236	3277.062481	3938.687695	4380.064495	6072.967049	11806.9952	10254.60682	14655.91479	2309.238558	3578.710731	2652.034185	3243.031249	3753.05038	1918.50858	2006.180905	1138.728348	1777.350889	2061.776353	2105.620541	1070.39239	4139.773367	6116.389709	3323.291799	5564.348982	5333.24066	5111.921517	5660.022889	5464.498752	4962.660562	3500.435857	5037.670842	4445.930124	4585.587008	4160.796511	9143.871161	14041.43147
371.1912258	0	0	0	13250.87836	19961.59766	22392.04622	5548.305241	8913.413874	10613.9362	8680.348544	12600.47371	14732.54187	9189.973553	9254.146586	6452.14951	12823.66057	13787.76384	11156.40178	8563.933428	5399.811461	10572.18025	4102.265223	6559.772784	4642.814792	7310.378179	6452.798611	3529.207909	3251.74304	2685.033507	1556.384367	2868.799293	5210.917645	2760.788602	5853.484663	9168.527129	10431.37034	9913.272923	15270.17753	12799.96395	10961.41709	14430.16542	11599.55542	9884.802442	8113.795472	6230.694681	10262.07316	11053.18596	27793.54443	28915.36532
371.2359424	0	4002.334276	0	411544.3153	417801.7844	388279.7286	162972.9168	163487.4429	174960.2114	263998.3738	260111.9188	249198.5147	176490.5133	174543.0347	171302.1951	209274.0279	205755.4524	200576.8487	95604.8907	82353.01799	77946.29915	75173.85161	62353.9093	69537.77877	83223.27187	78046.9715	79960.39483	67613.68524	49082.31082	40365.21304	43998.19292	46552.51712	37611.28631	71607.98101	63030.64337	66022.40401	126152.3321	120736.4295	116746.4641	97717.03762	97858.34826	95342.79594	103723.2326	86492.31721	125123.0675	118648.2617	100869.1867	332076.4839	310531.183
373.2737546	172758.2549	170028.1992	140558.0646	4814277.474	4634909.521	4687424.646	688406.1296	698810.7213	699222.8774	774915.0061	756551.4051	755506.9531	595681.6919	559856.1342	547845.2376	885315.1445	876166.1443	836578.5921	3049882.789	2827005.054	3238945.862	368834.0723	366366.8023	359444.6716	4105470.57	4149736.919	4081665.851	1687217.257	1640190.052	1491231.501	1429894.454	1365009.832	1404956.203	1527868.424	1414683.319	1379685.471	1757589.298	1702350.413	1657668.561	936869.3605	905524.1607	913070.293	666660.7617	609866.4014	1072386.914	1015322.457	969838.2901	2414613.071	2345364.378
373.2737797	205058.3408	200213.0535	159271.1769	6577368.898	6242913.236	6371044.232	423078.9012	486446.7629	432112.8131	241244.0796	160714.1045	200194.1357	190245.1532	179104.1142	217438.0664	653491.2136	678024.393	614689.4302	6579197.937	6239654.564	7389539.683	302403.4977	299834.8429	268204.7346	2573206.292	2566120.369	2431320.095	2176398.069	2065023.492	1863072.596	1176947.863	1113050.644	1208701.784	1177941.088	1025554.619	1033880.671	716654.86	619162.9102	607800.2127	269921.8802	302330.8269	276134.9433	314408.4194	265066.7728	541128.0905	463132.3118	481268.4928	210756.7476	185440.2493
376.3186709	0	0	0	0	0	0	0	0	1525.166798	0	0	1064.237803	568752.2749	530422.6422	532083.6859	2010.526209	4899.67072	1977.199414	0	0	0	5878.180536	31528.60177	49683.97499	22770.41728	40215.16328	61999.01003	4362.19416	12395.06238	31963.4879	3938.624218	15178.62067	17614.98379	197789.0933	169084.6116	186131.2552	106400.1624	112376.6471	116003.8684	185043.9257	197804.5595	203959.8246	109641.9875	132042.1387	194726.5461	190541.0011	189916.3632	4697.762503	3712.081305
377.2349537	999.437428	0	0	10552.14266	14523.53685	10983.36262	3039.930308	4016.275814	3166.59959	5395.366509	8359.929732	3191.681662	5218.091463	3327.535944	4254.051374	1308.878877	2600.444697	4864.644943	1460.662385	4116.108273	2354.559197	0	4535.061614	0	7991.316089	21787.49883	4111.48426	5702.7231	9231.116485	16103.88813	5920.114863	9764.873855	12049.41543	2986.8602	6707.789536	3942.42238	11243.3469	4098.680106	2898.661805	2275.330274	3487.636471	3182.336436	6775.440383	3188.968574	4189.385495	4809.34027	1334.296478	7196.795141	4727.708483
377.2375474	50886.66942	43342.21478	43089.81902	150221.7526	162260.4134	192279.2436	108261.8694	91457.04198	128606.9671	122139.7783	161769.7143	158652.9953	87916.21196	98903.55849	90673.54768	109909.7259	114741.5058	83468.38158	101541.4751	74574.56862	76047.27154	78813.9724	51394.61376	76501.13567	254717.6471	248085.6889	262664.3659	442770.9741	299719.083	323677.5957	143515.6672	108365.1038	135188.5289	106875.9241	86780.05259	74047.71721	83462.19273	100714.6205	65011.7768	92254.37554	112079.1835	79381.23597	145598.903	142283.1324	86400.94919	74180.6161	67084.482	126592.2318	134905.355
377.2656735	0	0	0	0	1023.192727	1037.637981	0	0	0	0	0	0	51329.04669	52496.80556	53265.21379	0	0	782.8520628	0	0	0	10078.62981	4423.828073	7394.748613	0	10.85008785	1858.198294	28545.1563	73836.0705	76968.88035	45966.92933	61085.50385	68405.65678	74543.04763	87721.39505	102014.8271	72465.55529	81479.43388	72882.4999	77236.815	65378.14964	63035.1069	10623.26157	938.6128091	54996.38747	60842.99702	56099.22892	0	0
377.2687789	345172.2853	328059.2114	283032.3118	24450.48785	23737.45612	19129.2621	59636.74759	56909.09973	63627.10391	21336.48969	19133.28602	23703.99417	14205.73492	8003.378009	13335.48542	3391.469537	2147.383615	783.9217492	66637.31408	62239.67675	66015.75478	61997.75446	49548.4508	49787.74259	29078.92559	14868.33475	13898.03827	381394.8144	346687.9803	310972.7718	196244.2122	171965.9684	194566.9683	23060.64727	19453.32601	21594.77344	13458.3882	14291.96522	14388.2653	4057.287085	4875.309343	3318.126811	12823.94173	9397.144131	6016.357836	7313.5996	4607.605577	10548.40242	13052.03372
379.2022214	11054.98118	15415.89643	12848.37792	28323.16253	27935.41497	25925.31914	19374.45912	18482.47092	19766.47969	17754.24955	22956.8659	22620.28662	14268.65462	11043.13793	14590.46795	14980.22572	13397.71113	13137.63152	26864.25009	19169.64382	23737.68607	15114.40811	17412.96706	15490.39767	44015.66141	40547.60749	34943.38345	36687.50046	31941.61879	27801.93459	42304.42238	34242.90254	48049.63663	37558.24942	32725.34935	32062.65068	10990.97816	14878.25172	12973.11448	42490.96216	42724.22658	39846.08654	61234.52492	51643.90388	42184.83232	39500.75739	32989.8949	15398.1848	13420.0949
379.2810929	28822.88472	24756.49435	7810.565281	21488.71662	23823.98346	37972.48882	20810.05498	23525.72557	25856.68411	15850.43232	21770.73108	29974.88009	285113.8195	282730.345	286660.702	36811.298	49366.8598	46516.13723	5182.391992	1662.622125	13037.01914	120996.9305	116407.0461	142486.7634	74341.99894	62168.22312	95718.8456	208757.5946	231204.3632	272298.6318	280291.0882	301576.8071	386523.269	437488.4972	415729.9053	435242.2837	397254.641	406414.1351	404808.0795	427524.3718	420473.098	445656.3749	154776.1683	170488.7189	254705.1328	252265.4226	242775.4788	14557.59313	26472.23565
381.2976031	4548903.811	4079993.204	3140490.336	907945.6882	708581.7566	628547.234	1556232.822	1485087.936	1493940.643	1884096.911	1676102.042	1780602.431	2973903.639	3184146.413	3127056.798	1491227.231	1584665.622	1685338.743	982053.0912	974339.7589	1279325.281	2993520.15	3103174.746	3054960.165	2806288.716	3249337.838	3211249.583	3715430.98	3908065.879	4183811.082	3149519.782	3210297.73	3508222.926	2823146.201	2746864.401	2779923.047	2099290.67	1950781.304	2007472.768	2494498.874	2235179.347	2376634.937	3847272.06	3350351.805	2646838.608	2849509.323	2740724.837	849423.4148	840205.9627
382.2652936	26353.8575	17533.52795	28135.79929	9148.676473	9350.083985	11859.00205	16644.45484	8747.529845	14980.74848	18468.33961	14565.18443	11428.47607	20628.13834	19962.91021	20004.11514	14543.38856	19974.51218	18790.84133	10657.32928	9879.882475	15023.90787	23435.42719	19610.76891	23648.38654	20434.43214	25289.77568	17700.72987	26827.26	18547.39714	36682.84473	28258.20296	37343.62971	37090.80822	29296.05875	14472.22342	24912.05014	11209.91813	13303.07457	17860.79558	33209.42279	14559.28893	21677.53718	25499.44236	18010.48545	22099.23012	32153.09141	20499.11649	7844.235984	6145.463917
382.266853	10758.66781	28746.8687	20779.03433	7652.018539	6979.461336	7943.384142	6495.888128	16091.79459	10065.52277	9428.944534	9806.643899	15179.76849	15416.87321	9217.411652	21841.11059	9181.85083	10245.13052	16106.90371	13649.92886	14484.96349	12615.3423	29878.22021	24557.22889	19088.69986	20910.58578	18022.65889	27583.8445	13929.70298	26095.84218	24285.5908	20156.81586	22586.01156	21148.49088	14980.22597	14462.82511	19546.98996	24463.51156	14947.07927	9314.886818	16648.85434	16574.01777	15117.22032	24307.673	25037.49124	15434.88115	13602.12956	17866.68688	6129.18605	10534.48325
382.2690139	29649.55596	9776.884397	9672.888583	6606.737415	9181.221063	4611.375197	11059.32963	14223.71187	8419.156892	17209.7204	12225.41734	9330.233492	22357.22581	17713.13869	18878.9203	7939.671818	12192.94418	18554.21741	4793.069371	7519.758976	8000.748754	26419.01303	22989.02842	21685.89437	19194.588	19439.85088	20252.82477	32678.87064	38907.98427	23428.02167	20454.7929	26621.85336	27639.88966	24013.57768	12148.39836	18423.80511	12826.35752	13779.81908	12432.85796	21320.23635	16114.83355	14560.50914	24157.73618	17446.42631	16835.81996	14605.40593	20380.21686	7432.91048	5903.582022
382.2727224	30835.15496	50960.09835	17557.66894	8835.278299	9739.044275	6968.912567	13441.84092	7757.995598	19987.42613	7126.66914	9950.800824	10582.33734	19886.91765	21881.78831	11590.63116	10099.62547	10454.7359	17088.52219	13143.39667	11009.46823	17483.42295	14585.25651	25606.32906	27123.84556	18713.00015	26299.53602	15187.67028	25188.6767	17910.43442	22933.58878	23273.96281	24751.62052	17161.8469	26598.78963	20077.70669	17559.02864	12422.33738	15457.57574	12364.55792	19402.2288	23829.42198	17162.13951	25740.42006	29426.32345	22723.33506	22548.70476	11657.19395	8874.174647	6440.654841
383.1692364	52545.16715	41233.85922	54617.40827	12047.73263	19592.93249	40812.9741	23141.85585	30638.5019	61555.80959	20630.54988	30328.12094	39863.401	199643.9434	183920.0552	177376.7911	85960.20145	89074.96013	93691.51429	6849.089728	10956.7468	14463.58502	149239.966	152850.2641	178859.2055	176335.2834	213468.3085	204467.2369	245126.0295	300274.6629	301792.1405	202799.701	220852.1583	262304.3713	282409.2897	255382.5515	287007.8578	175094.8586	167670.6004	163517.0107	166465.5134	171382.3614	167080.9657	147835.1974	154804.8662	233645.7745	210666.1943	214438.0404	20949.96998	27281.26388
384.1521368	1023.375378	0	4003.904949	47775.10126	55640.5198	41647.02775	21816.2922	20961.81825	23839.82233	25580.88564	30435.1046	31479.53409	12978.87619	21238.87988	18394.66839	23572.58249	26191.09539	14189.65056	21811.12605	20401.99389	12175.72069	17643.39367	18111.18766	20293.37207	14703.14705	23241.27379	23190.55298	16350.56988	10849.92126	14893.92106	10382.06181	20639.41999	12723.94583	12509.83424	14504.07268	11845.60293	20822.40281	23621.44537	21688.83844	20881.70823	23713.08528	23597.66692	22094.79893	24403.49023	23461.17767	26313.33975	19754.3958	43716.03119	59394.80821
385.1201743	2709.541644	5261.531066	1928.418403	43250.26185	35858.62902	37449.69413	8167.907302	7501.315705	7104.466926	16660.95148	12307.32424	13374.03386	9296.155258	11226.00909	9214.371345	14735.1959	12492.06207	10606.15962	8966.068993	7848.761872	5680.492391	6706.886462	5920.584891	5605.509085	3073.256696	5936.731509	5199.830064	3219.140606	4865.88046	3885.32878	6695.67787	7545.580218	7601.606699	6599.472948	5550.726643	6920.18194	10973.97708	10902.12482	11125.78119	7847.575415	7616.091784	7592.446349	5805.90695	9297.178486	4953.828134	8208.236467	7288.36229	36149.13287	36099.69397
385.3329864	418040.6504	412094.6518	258005.7519	91426.85862	48084.61563	43039.76668	195557.9195	187491.3607	178595.9582	201433.4954	201872.7572	219310.3018	432499.1647	419394.2585	430781.5323	170160.9244	182407.0054	194988.3065	195113.6565	196375.6671	223279.9977	308943.3477	308134.7628	340328.32	388145.3134	402045.581	463614.0593	418928.7599	426154.4088	451842.0302	328640.0541	350519.0875	413646.8672	461292.3253	437943.8135	467648.0796	278118.1441	277775.3521	283075.765	399681.3907	393308.0613	405443.4066	521550.2271	501014.606	385721.8445	392924.9034	398467.8033	165575.4884	186223.3209
391.2826789	1592.788528	0	0	18968.46864	23323.67325	20318.76836	0	0	0	0	0	0	0	0	0	0	0	0	13428.40523	14594.809	14496.18283	0	0	0	2328.842535	0	0	1888.099604	0	1740.732392	0	0	0	0	0	0	0	0	0	0	0	0	0	0	0	0	0	0	0
391.2837908	105020.399	101870.3434	95015.13692	3237066.106	3124908.654	3125642.3	310945.7984	329700.1505	312447.1934	100922.2293	96496.66834	108611.2641	162866.5724	156384.9139	143159.2527	454383.4664	449488.5117	395968.5371	4426986.214	4157773.977	4739607.149	161001.3629	164874.6955	158208.9052	1250210.902	1234367.601	1151176.023	1069201.707	1041251.416	900603.6377	592784.7223	547976.7875	603086.7251	712875.6623	651006.5972	631562.2861	394178.9214	368576.0423	355116.2643	124333.2425	130142.0726	112789.2846	140431.2565	147406.9188	297632.307	255157.7767	253652.4197	73209.90949	69497.55978
391.28431	0	0	0	107058.0456	118114.8438	108883.4191	9885.406672	10750.23658	9307.811253	18399.63129	14867.70096	23877.56702	8186.137117	8173.57954	10907.88167	23301.0593	25913.90673	16670.07736	90308.27301	85977.50419	112270.8103	4108.656904	3703.708401	3457.983522	88677.61941	117612.7823	102012.0831	57751.79342	49221.21453	29233.46815	42642.98614	29062.27878	36602.78237	38525.29281	34612.57596	35506.01508	45859.34041	38688.96654	36692.02104	26703.41985	19872.10038	20561.24545	13479.50186	8723.675162	28293.72612	20117.07216	24745.40082	62577.33466	39441.01875
397.1997522	13590.43427	16878.03946	13484.38527	5915.020207	4034.802198	6337.128943	9713.130167	9696.368711	12728.91393	7325.275188	10660.03715	9158.315821	9149.504841	9597.961845	8236.242615	7930.850215	8878.842267	7829.693557	4458.873412	8016.217301	5927.510251	15935.59408	16800.32074	17108.82959	20800.9026	19341.60567	7134.494099	16089.36231	13894.9358	17896.90738	22472.45921	10001.54486	17810.25518	7319.095334	11150.36107	9365.429216	8739.434069	10080.72773	11156.18561	10794.32438	15814.47414	9149.394714	22991.6918	16587.28309	7546.895044	8942.020943	7752.384325	4605.521139	5185.232059
397.2011348	0	0	0	3593.778487	4271.632108	3577.23413	2704.394651	4280.215559	5440.141361	3863.030663	4074.428504	4521.090543	7035.867828	5538.450141	6592.517496	5634.467262	7037.478742	6897.60997	5236.849689	5066.027042	8529.398355	4043.53984	6688.480363	6420.726664	4594.259466	6282.907986	7586.677685	3648.182722	4689.136931	4084.119411	1138.396016	6755.477932	7825.240449	7676.58469	8996.972039	11658.76423	8991.533004	6355.185346	7980.304272	8217.453087	9108.317173	8541.440239	9193.297344	9228.485905	7616.388259	8007.676666	7408.155798	6615.352129	7873.360854
397.2011795	14178.72334	24522.61164	45866.80601	86211.76825	84153.59625	105442.334	110068.3312	116103.5469	149377.2163	128912.7273	139154.1913	170502.4381	334361.7497	316123.9546	314276.6781	229918.8454	239066.4579	254362.7775	138262.3794	139338.8696	198115.8124	241457.9356	269409.8342	302177.9107	296631.6029	317206.6669	331734.7045	200735.4192	218045.4749	262661.781	244762.5106	265846.6167	297440.0277	405395.3427	388971.8965	393313.3689	339169.0371	347665.8293	377327.931	451746.5977	446278.7826	471295.5734	379257.2334	361609.5479	337050.4432	343942.9262	334347.3727	238600.1392	231931.4158
397.2012179	1328.595049	425.9508932	1208.577434	15170.13178	21420.69855	19908.38061	13491.3513	16283.18061	12346.27718	11264.83266	9656.839152	10674.88532	9947.777533	12986.71045	16213.72493	16951.05875	16813.31574	18002.16873	19067.49851	18554.67022	17612.1366	8291.279476	12144.19714	11419.71546	10784.21692	12316.05599	17039.70305	6674.150304	8836.284179	10402.72441	10552.47883	10683.12807	12739.07804	13446.25537	19718.44582	16179.07042	15806.61912	12985.8437	22111.7145	15212.37462	22174.16582	17119.95133	15083.68494	17185.10262	12106.84339	10950.34627	16060.32937	14785.90681	19603.98929
398.3263222	222697.8779	187996.3739	226844.8917	143744.8487	141558.9612	178631.3028	180876.3718	206903.2233	260701.2081	224333.497	274832.9831	327501.7387	623843.837	556934.0468	557131.7888	368921.8663	363799.5103	453776.3482	282826.2744	352719.8016	453975.7169	368795.9056	396306.0554	430884.0492	408740.968	514339.1013	528790.2492	473759.2361	513834.1576	580160.6849	503142.9378	583702.8879	688111.2775	657468.9133	642675.3871	667287.3104	538707.3451	532357.4464	542706.6679	588358.9867	608342.9269	590516.1256	616373.3906	621822.1953	455069.5252	439672.8852	438871.3466	398254.7784	418716.4065
401.3415088	188774.4576	174306.4832	139850.7931	22177.25152	11722.98359	9571.691252	67557.81651	55238.27137	66258.51529	88796.28399	107005.6362	113816.1732	356048.5635	359830.6653	353902.3653	116576.7787	131182.2811	148150.025	1848676.08	1906872.801	1947425.532	192266.2748	220750.176	248871.5988	154531.8686	150153.908	155518.535	181252.6096	200297.245	196801.3316	107248.0032	114216.9871	132402.6998	1220166.414	1243272.984	1266961.337	234367.351	242828.1055	247584.2946	344298.719	344350.0287	333736.5153	254649.4082	259200.1592	245286.4963	260958.1054	262299.659	263568.2941	266858.4743
407.2792845	1349.562673	363.2646053	0	1838749.664	1734897.392	1754817.462	38931.65593	31045.46752	34991.77829	9755.846694	3891.955145	4418.335917	5697.203911	6357.289266	4975.873595	57824.78485	57894.97063	59494.08393	2034456.962	1903955.627	2182543.358	7164.127129	3108.011223	8103.783851	307573.7944	303790.3427	280670.1164	116683.1417	113612.3819	102499.1292	4151.466677	2932.062466	6591.947662	86821.46807	75776.05687	80585.92628	42066.07461	47436.04679	38976.42182	3237.048929	2872.147002	2304.626764	13533.77959	10849.97935	6594.868874	5016.537404	6553.053231	6309.654665	6503.9236
407.2795186	8570.906041	3191.815603	2329.85735	694911.0901	658612.5063	651716.1396	39371.39787	40412.35445	37458.33731	29372.25115	32388.77758	30291.18584	39487.2258	40374.11535	33155.48151	43806.89989	40129.53254	35752.42898	514106.5536	472662.014	520085.3306	7268.730232	4473.000803	5546.595791	57768.35347	57436.31455	56862.5588	125294.5937	115665.3646	106566.7272	62910.1673	55784.95734	57383.37781	43702.17598	35287.77434	41728.05251	23114.40341	21470.98715	20886.69156	16369.06332	16901.28172	14302.88874	3301.399284	2073.579054	32156.16809	24250.00178	25997.69475	11110.29165	9074.352105
413.1972306	0	0	0	631.0986984	1904.344589	2218.313575	5520.09546	6684.997351	12983.46391	4949.454383	3980.561687	5141.877745	16919.48927	14779.25871	11985.74695	15425.51603	17386.49813	13763.56258	4880.881119	6232.728682	6281.510489	28288.27898	25613.42501	25341.99438	32645.82087	27852.00478	30454.61208	17002.79113	14894.42512	24125.87258	10187.33228	11814.04438	8254.344101	13290.13193	15224.02679	11325.43065	16049.47854	15852.72224	14297.00083	21459.86926	19451.05371	22716.03733	24559.43574	23216.76017	22221.39623	23688.42205	22929.16054	5364.980736	5615.718819
415.1240915	571.4490784	779.089362	2716.927737	1089.747461	2153.551594	2408.397772	2949.535203	3167.056018	2358.386467	2865.566998	3308.955434	4597.448584	8587.443609	4213.892486	12798.55401	9839.459474	4621.391305	7423.637944	4279.642421	6519.440836	9504.769544	6540.257719	6738.345483	3493.870582	7590.495432	8760.651183	6488.881587	5801.811315	5188.892675	8704.008302	9570.842551	8074.524966	11396.66187	11699.55507	15101.91427	9934.812608	9845.649431	9432.521194	14624.77277	8680.073074	29755.79324	14848.74573	4152.050207	10947.70506	10536.91394	9327.656998	12900.761	5858.083827	5875.962051
415.1282742	2484.443488	1596.694819	5210.693656	82754.74256	175324.1997	138123.1033	31942.29125	26761.37748	37485.85448	73447.11701	63314.05837	90321.71884	30349.40624	30603.34179	31125.89686	52944.67544	35249.02704	103349.5168	50751.81878	58308.71774	51153.13826	41042.59652	41234.01862	48278.64813	41897.70982	40513.23654	33901.43099	30290.28501	31597.04339	29728.444	34311.87865	65557.04463	46482.52483	32046.13579	20854.57299	47303.078	125446.3341	85777.15055	67725.49134	75414.62141	80664.69197	95930.30618	51201.7932	62270.08742	62227.09787	110038.4384	83279.01698	239608.6278	292723.8793
416.1866776	925.3905393	6341.102197	3805.499466	10045.74583	15125.88587	14420.05618	12212.86608	15400.9693	14340.57129	14832.10214	11574.18058	16564.19726	10331.91123	11757.93249	12719.48082	20273.4759	20292.24084	18535.63626	27202.70247	21576.07821	32196.52419	16553.1869	15512.30748	18588.1367	23388.4818	20783.65202	27075.45902	17270.57711	26023.6756	26061.59629	24526.03606	20288.09905	29456.16721	28182.17874	31574.7266	33591.90936	32168.33795	19726.73448	34576.29429	22418.68292	37659.88133	51110.65364	19729.21134	31310.06362	16899.54277	34743.59557	40327.83056	29201.68662	28095.58949
416.3305072	1271.657451	2569.929775	1132.168712	14858.4827	2891.024405	2256.343093	3947.228938	2813.476408	5854.223488	38.63311852	0	0	686.1463429	3281.694239	2478.838295	202.7321257	764.6130494	3777.685083	6556.58909	16370.08064	6014.140456	15252.30674	10007.08712	9230.215355	7077.475685	9171.319198	16984.60236	8815.641589	12821.97683	8276.802832	8855.732685	14566.65786	9343.072298	3909.361777	16996.04928	12634.92009	9735.268832	25214.51722	18964.68425	20462.93435	18963.34263	19480.79246	13130.03735	9098.920279	15171.33887	16185.14138	25367.34686	20758.0311	15966.68722
426.357679	1548846.982	1547495.568	1459655.961	663643.934	660761.8203	777321.6532	1068527.272	1189938.505	1490239.313	1054368.051	1165506.817	1391147.97	2468604.072	2415974.43	2411569.959	1842639.097	1892217.623	2125890.804	1466584.594	1562276.771	2156499.5	2193459.197	2244254.2	2485041.456	2498433.522	2726663.609	2964016.626	2378993.654	2591419.792	2852137.854	2999316.809	3177123.009	3593107.79	2983004.217	2945882.961	3028151.206	2276513.457	2228057.335	2289062.377	2920097.106	2956330.093	2904243.08	3268936.651	3158769.201	2010143.885	2094310.949	2009094.449	1206469.229	1242931.093
427.0948527	65678.43656	61490.76784	62295.66053	26730.92754	23872.42795	20725.39077	39248.15677	33056.74246	27692.16428	40586.03804	29519.44395	27121.98729	18942.48304	23222.18095	18973.09464	32675.22254	22456.1117	22802.72899	47466.18156	36082.27723	36693.24315	37559.61728	40706.44451	43702.09813	59463.03111	65168.86871	66316.45775	34980.79104	30041.24822	25336.18547	33706.05973	28222.94528	27538.37878	17794.09892	11262.14211	12199.10193	12233.83437	10083.46149	9743.895928	9869.267685	6827.159059	8827.288667	37863.51782	37146.14546	14050.7997	12177.73895	10749.07956	7969.690182	4571.992684
429.1986284	1755.137597	2089.101467	8677.112879	4833.051465	3896.582884	5526.884089	2656.894212	7343.633894	4502.584937	2344.785007	5901.456592	3402.096568	3127.984549	4598.857852	4121.835814	2783.311454	4365.774507	3441.425372	10464.38403	11052.43751	10738.0309	8039.378864	6993.333398	11062.57302	6118.435258	7264.875422	7407.407719	5813.539959	3303.147292	9518.601289	9284.342996	9909.903595	11022.93825	8441.262172	8541.423365	7357.990403	1625.763433	6158.485712	7401.247791	5121.884183	5618.493629	5360.088759	8990.477902	8301.654728	7917.209273	4046.574453	8980.886407	3162.051003	5100.098386
429.3722754	3917.723566	0	3502.270151	983.5438384	0	0	0	0	1415.614096	0	3.692083481	6336.32255	77601.30224	88463.45604	83419.68786	9081.471285	12961.07067	28258.82048	6449.427817	4289.228578	32430.4168	36473.5921	72565.03051	92861.05729	104814.8993	108605.1187	116481.1594	12826.14425	21963.88733	30319.75612	14449.71984	15272.24443	37615.55337	95092.88204	125279.4375	96441.60193	63357.08613	58855.01931	62442.13385	68682.44137	49843.32193	113509.6769	362652.5285	237877.491	83353.30449	72073.23914	126554.187	31324.49136	28526.58842
429.373008	15605.33625	4539.858687	2730.377279	0	687.8716372	136.3688776	780.8647315	0	343.7069213	2193.964875	1540.570912	1054.416547	36997.31705	38883.13502	36730.32555	10352.73975	9744.46255	16818.08794	0	35.68630584	1627.122862	25180.41165	27984.13919	33733.76178	26125.8973	36530.10534	51869.36975	6615.793167	7329.29394	18558.45726	8793.200114	13279.39725	21326.12387	56668.23764	35080.72717	46315.94252	36769.47699	22171.93955	29272.26656	41804.11722	29856.6952	40239.56194	74672.87082	58967.76393	32485.62108	42076.63402	42809.3455	8661.68892	10747.15906
437.2892388	78401.70233	109782.5014	47151.21521	157586.9007	155219.8255	134749.0106	103277.5922	86948.84938	81367.99305	117892.6223	128909.858	119251.3539	130468.2548	126070.9652	113269.1101	98180.88816	83533.18685	83170.1276	17983.62055	12627.01393	12605.89514	53794.02576	46573.77665	46992.96882	82490.73818	121174.0999	86841.82785	130967.4688	98909.42647	74125.13454	59336.33739	69623.71605	79628.32032	108454.8012	109001.959	95322.71065	85117.33789	72559.90489	90159.3459	71985.3354	74524.87569	74708.38433	118761.5869	97980.73356	101036.1045	98538.15468	91638.70254	132297.2541	124704.294
438.2908168	77335.82862	5899.135151	13385.08459	45015.62732	38144.8457	34342.58286	36689.95509	27956.74725	28513.23497	36945.86386	41907.40844	38305.80832	34596.52629	36672.97768	39067.95675	17598.37939	15998.32052	21425.86033	1478.448261	1663.461681	4065.949859	16904.56688	9383.280924	26129.16761	26701.65627	28687.42882	40173.18944	30015.26934	34002.18481	19792.99568	18616.67836	17791.83283	21344.45483	34775.06139	29773.18923	31355.41775	22322.02718	23436.67315	20376.80913	16327.08982	19837.84862	17220.91345	35476.56998	30082.79179	22710.28574	15803.56976	18966.60594	18826.17432	33747.79017
440.242459	38654.95672	34421.24191	32240.55943	173087.7706	218006.4355	146719.9808	107174.4424	129185.3521	147687.1354	152224.0422	166887.6721	132429.7016	131740.3674	148701.8564	112156.946	169708.2231	191536.4419	174540.7229	138616.4947	102784.3714	83694.21061	92822.70728	88215.5076	95804.36928	85706.26241	115039.0069	130877.8023	104137.4073	83356.82872	88058.7491	94285.57748	99445.26131	87020.50185	95520.03919	82338.67828	74214.83151	120247.6769	102047.9329	83896.77751	87527.05344	97470.99026	117130.2152	89502.26924	79897.11539	132447.312	81948.54915	91935.81833	130132.6597	119163.4698
453.1669875	69278.2674	88409.5265	112396.5452	164910.3175	70298.64476	91092.71346	118940.7902	160347.8803	207787.3015	139408.2915	163279.7032	201773.2591	427935.6476	379325.9797	380220.7834	278334.2126	278589.0581	273002.0638	189805.6201	203796.4251	302802.8446	333142.4481	351189.3378	398249.7955	436246.7492	513158.8956	543245.8026	328120.1529	356204.5192	409163.5371	413326.7793	402312.7466	523764.33	555204.3044	537875.9589	512779.9778	373833.4411	383887.1272	406167.3711	547381.9592	514052.7269	570161.1426	601141.3476	538272.2551	416769.5257	397154.2247	392801.2762	177547.0546	179718.2493
454.2893006	42585.04086	23360.60821	27802.15247	11579.38168	9035.656938	7678.273117	19554.68885	12550.2692	17104.2832	28984.20118	15316.22295	12066.44001	20399.74719	28395.93439	24275.42864	12431.8817	18535.79018	17678.87422	12437.61487	7375.567766	16453.03648	23720.2623	18739.07728	22759.90674	16240.934	18528.96769	13281.11011	12031.76392	28816.87325	27683.9846	18678.91349	25952.8869	13881.6069	20161.50082	8863.752746	16969.31545	4123.509315	9423.435446	16948.93811	17094.63984	9979.173985	10259.5619	18957.26205	19196.94306	19227.99788	17905.50343	20613.25118	9225.240819	6388.215939
454.2908357	13400.60672	21547.07798	14762.46296	7874.278397	4702.473198	4103.388106	11543.32223	21363.36611	10589.27543	10842.96891	18779.49469	15746.92442	11141.49769	18417.9419	13654.17672	5700.855564	5946.977903	5253.547834	4774.651151	3188.373867	3105.223159	26938.90847	10157.21346	22164.06179	13880.69697	11502.2134	14326.78434	9831.845003	14891.28796	21360.421	10597.44973	5522.037216	17242.98109	11386.35101	10352.49118	11323.21863	7951.43375	8841.986449	11831.3049	10136.4136	8849.500853	13762.56031	17756.16233	15817.52314	13579.2351	6011.265842	10865.976	1595.737582	464.7799822
454.2924802	45193.42993	43213.89157	28925.24953	15088.84154	11711.04421	8713.241154	20293.09497	26820.43389	18795.53219	13113.70384	16707.09747	15801.46472	16038.84688	15748.1028	18216.43542	18389.60197	9061.439831	9611.941995	8007.651064	9673.464043	4640.423101	18296.98127	24213.23383	16683.83273	13630.00158	26785.21225	18849.73758	13040.96091	24761.16374	24440.68698	26034.03283	14851.917	13303.22155	12204.73125	18281.76856	16511.91669	11332.45727	9384.826327	7460.407254	10516.36892	10429.77732	30154.24224	20525.25299	20273.3746	7430.690538	12463.17477	21834.11846	6982.832935	5400.770223
454.2928198	9006860.594	8323659.877	6011061.39	2767950.378	2535586.825	2370628.08	4019324.362	3957140.958	3975329.376	3476663.222	3288585.329	3363262.077	3290524.208	3143027.158	3171259.99	3021093.381	2968571.894	3034284.809	2192013.626	2124366.68	2640107.049	4695823.143	4594485.87	4631787.709	3018763.96	3143971.923	3139000.804	4457743.63	4157064.645	3863031.459	3705132.333	3560445.61	3822806.449	3131116.61	3016668.999	3008485.495	1827893.734	1712891.751	1682327.85	2073595.612	2080198.054	2030827.137	2760312.942	2599354.537	2498743.441	2490907.605	2368456.508	992632.5595	955210.9961
454.2928991	53782.50154	36244.24781	25411.77312	13177.03856	10833.99169	8480.020491	19818.9722	13507.12284	17616.55911	14121.17863	20612.21631	16661.72559	16635.19145	29717.20009	21560.08651	15186.1271	8219.13309	13973.88006	9371.044283	6008.740678	5534.05045	12885.66581	23198.29549	24569.82673	16629.82299	10890.82285	29801.31658	15053.33014	25658.62236	22582.52927	19980.89229	14089.54345	14498.45749	25666.60169	24920.57521	19484.99324	9532.798146	13615.37231	10366.39138	11843.20466	20100.13538	10494.66096	20303.15824	11104.45245	9256.218033	13155.14886	13244.29802	7898.403567	3697.15456
457.2625541	0	0	0	133836.5893	124103.5684	103241.6435	37999.98297	46779.09975	47158.51454	63787.15825	64806.86185	56944.85636	51478.61851	45521.85994	51143.95986	60525.05864	56805.04696	50651.6431	4546.752789	0	10692.71887	4775.06741	3098.79833	3022.587775	2804.933712	5348.701938	4095.81066	1666.461263	4994.843297	4806.596732	4139.431996	0	0	12989.71844	15779.58111	12928.22657	43801.67449	41451.16422	34468.61039	31007.3588	30350.02246	31468.42207	6925.838035	7745.574779	26594.40981	31561.51814	24186.22445	97623.16588	85102.84249
457.2626912	0	0	0	35240.23879	35682.93216	28477.9471	9301.680329	7905.790122	3865.23001	18007.51544	15201.79386	17972.35627	10927.7881	4984.138583	7255.569221	4819.499789	13104.7065	5562.76845	0	0	0	0	0	0	0	0	0	0	0.09439564	0	15997.86616	0	0	1298.884698	2937.410013	0	6571.249773	4485.393564	3191.741764	6395.724603	4158.989841	1869.72855	0	276.7950221	606.2037685	1418.795323	0	25206.03988	28336.67788
459.2408511	4479.449083	8688.441637	5980.453323	0	144145.6416	1922606.518	0	0	1443.576723	0	0	4.778371515	1721.33144	1302.711751	4991.894498	0	0	5260.978593	1447.242617	1661.671454	5820.652902	6856.595562	13366.09909	22334.29254	7351.968474	10884.01249	12503.03206	24511.03511	10018.34646	43144.22629	37933.4128	25702.13195	5160.322284	4680.270208	15439.80302	11759.29615	0	0	1313.867886	9903.991784	86.43715609	12312.45425	5737.911522	11943.68044	7785.989836	7775.344384	10955.39494	7444554.282	10385876.65
459.2465943	461421.8934	407937.7338	316726.3354	1282746.862	1220071.597	1270524.46	630583.9081	679903.0951	678035.8918	850553.3922	830846.4544	861575.4763	544616.6802	484453.6918	498240.0277	750807.9483	702954.1783	663540.9216	361366.6316	344228.7894	342313.0207	428214.4224	405985.4048	425062.7095	395417.3993	405208.1842	388254.4026	395953.4501	373956.3806	336395.6718	320206.2456	335648.6311	312654.6798	320715.578	311803.3179	294952.5837	354224.6522	306333.987	341391.8816	299961.1801	326350.0996	318009.7056	386936.9333	368838.5783	375436.2224	361185.9919	338888.1981	662613.0756	632414.1033
459.2486621	4207676.691	3671497.447	3049881.91	1722729.491	1686566.378	1633803.832	1882597.641	1955104.832	1996969.092	1739109.745	1717728.658	1722393.708	1908827.88	1903323.176	1864912.522	1880674.749	1832261.988	1827438.837	1645136.8	1547908.169	1772604.777	2620716.343	2490094.388	2538538.999	1768953.149	1845071.818	1918782.881	2407099.318	2392817.128	2347455.234	2095005.143	2127673.339	2212586.217	1944177.522	1869136.344	1836818.131	1391341.233	1347300.185	1342258.18	1496866.066	1465304.785	1507587.21	1679897.707	1603292.215	1529309.811	1529252.074	1485610.327	1079548.948	1033791.11
460.2014894	6767.855405	10555.17197	9628.361775	47984.60686	75031.66996	54194.60842	34246.01418	47964.53342	37602.01572	41193.38525	40187.29947	39517.81859	31781.22692	36619.65928	56105.85905	53667.94548	68080.6365	62258.89786	90177.01266	86483.0474	88173.98597	49842.42834	61562.83649	56263.71423	63341.67195	86486.24561	79039.36068	72008.0707	64269.83672	65316.96886	69181.07773	79918.51237	67997.95353	92316.18477	96575.99583	87600.33678	86508.74162	80172.95529	90287.20032	73706.68864	118698.4809	100537.4476	75512.24901	91951.96835	67677.52588	98239.41623	93009.8911	65661.01512	98930.98536
466.2933874	0	0	0	8214.627194	3315.199342	3516.685317	927.3351784	2016.696636	3504.01349	0	4030.775918	13940.65866	347.3253731	523.5753475	972.4457115	922.7612679	684.6506747	308.9080254	0	2687.281818	4162.068701	0	0	0	1987.09135	0	0	0	0	0	0	0	0	0	0	0	2724.393512	0	349.9133152	0	3717.335644	0	0.154750253	0	0	749.3299973	0	1368.80235	4017.654077
468.2994698	1758213.185	1503449.166	1054577.648	276532.5511	207598.2738	146366.9332	540095.8079	485665.1612	421846.5044	573326.746	487941.3274	498583.8479	637724.0279	614242.7161	642253.7206	349875.0346	315052.3043	345296.0967	51125.26006	42681.13808	93917.48434	609014.0553	640208.2852	621359.5992	646363.8597	695255.1388	691070.1549	775727.5306	792865.9506	740196.1049	633815.4995	660807.6264	655859.0035	567519.8404	557255.4126	560780.267	392645.5905	384264.2756	400671.6761	511419.6531	510851.285	513181.7456	646460.6286	593108.8601	569036.0845	612030.897	593786.9687	192155.1638	191264.9497
468.3086866	3938282.398	3597130.814	3051829.205	1043595.308	1007474.824	1072616	1685810.859	1766431.082	2019417.836	1056191.015	1132367.495	1261874.49	1805943.548	1705670.231	1672439.521	1888775.456	1915579.909	2037201.763	1716475.318	1772480.092	2084324.442	2787830.239	2850114.729	2942804.949	1815014.149	1987221.445	2003621.08	2280040.29	2276022.434	2332995.851	2775966.107	2870811.318	3212762.212	2554325.22	2391965.505	2398097.416	1887052.062	1868740.99	1919455.566	2016433.11	2071571.343	1911691.319	1946748.59	1787927.196	1754412.278	1692410.993	1610577.852	955828.7521	924279.0455
470.2709921	0	0	0	301015.9597	287645.1274	291336.0352	96283.64245	86270.89999	86245.79316	140326.8602	149382.0749	140026.9203	107322.527	106018.7211	101823.5055	138534.4205	118581.6389	120608.3099	39036.99719	35634.64583	37935.1639	32923.27596	42227.32756	25823.73554	37727.9587	36465.45291	31482.65552	19888.44426	17274.5218	10106.52919	18254.53973	16278.19373	19281.81077	49361.06542	32608.1783	42828.13046	89341.59695	83668.692	83602.66688	62365.78382	67571.338	63543.83893	62209.3183	49865.06703	71091.52484	54319.28349	60297.73801	211058.0137	203047.9103
473.2598055	80078.06672	68893.609	58685.33478	123617.5521	124584.3845	111758.3842	72855.86004	69361.40787	72719.07671	65959.63809	73106.7807	59647.90449	42914.69557	39825.56969	37515.66724	77015.2879	71428.76749	64751.69898	82159.7004	84929.7115	100230.0686	84809.00804	88481.51832	81983.55897	145253.3411	142874.0197	132707.3761	70193.53551	60636.98486	53395.64096	122853.8089	117665.0821	121917.9674	106869.3437	85373.47949	72283.33103	64445.07648	59918.59859	64390.94374	38614.87531	42014.63482	42166.423	59015.35367	55597.30826	62370.35445	54600.03531	56897.91603	52586.02571	49005.91041
476.2736728	0	10681.64275	1498.037602	3694.829541	12293.15818	7394.38896	1647.139583	5322.907462	7476.783383	2867.676955	4235.101752	8161.422889	1395.127032	4355.597828	8368.659399	2525.555887	8259.143581	4022.79874	9916.107042	6339.348878	5406.46255	3587.634445	4235.710576	2795.149415	7216.539672	11217.64257	19030.51954	710.4052286	13052.07156	6929.302498	11627.1057	4717.819582	4565.381119	12463.68291	4289.860631	6822.571911	2130.719288	10926.61641	3910.336983	2618.888982	7781.473372	5751.823113	6454.290071	725.3359941	10651.78232	9581.998691	6567.525953	4872.291573	13625.36979
476.279703	31984.29471	25493.4789	28131.55569	16004.44027	15339.29141	13417.87509	20121.64839	14047.97639	16943.85916	12262.02912	14629.54665	10529.88462	25070.96081	21024.84827	18831.29318	15805.98253	24171.90141	18848.28537	15620.49952	16431.38147	20264.73555	35171.03358	30377.2389	29084.20407	30369.05855	6365.06491	22692.29187	17021.71463	23253.64405	18809.04057	21103.3024	24333.78228	23261.98303	22362.95849	18385.1055	24841.29506	14066.06563	13776.28132	12704.99683	11570.46862	11139.23496	13550.34807	4325.118727	8162.002313	16525.3782	14302.07472	13423.69677	8139.131562	4914.673567
478.2867109	38210.43738	59711.30944	34015.84371	25011.89585	20123.71284	22587.66923	25879.18473	23872.19135	25271.71645	21105.52246	24473.15173	16860.108	23244.90487	13149.90432	31550.88587	10080.97093	30769.66258	24632.61	32143.75041	29126.73367	63109.88485	42522.52501	31798.22008	57448.40866	32198.23107	58952.91026	55397.26975	19619.03258	46777.05253	44981.27135	44763.75897	45580.15764	53584.22105	27605.76544	34572.83292	44194.98867	16273.42264	21068.92225	39500.03323	28450.32128	37381.31183	31876.42042	22974.72003	20351.06928	53450.21643	53065.88931	29989.08706	22638.2899	20308.81723
478.2928933	6971119.754	6141377.315	4599230.351	2893184.827	2818229.894	2759461.829	2762515.162	2863212.838	3185500.01	2373012.802	2463779.032	2752933.437	4201742.817	3908494.443	4001799.933	3062279.325	3039449.976	3017003.242	3237647.034	3401154.785	4247726.545	4601682.117	4562222.111	4814827.409	4933096.06	5221523.407	5478188.104	7736095.164	7667090.649	7684754.711	7898815.081	8256242.38	9069079.22	6034266.175	5544540.911	5649410.793	4433291.471	4408674.848	4342888.567	3916188.697	3914756.997	3798364.743	5185039.099	5045772.415	4789905.193	4800084.007	4627861.486	1977153.829	1925891.401
478.2962593	6709.077665	32431.30413	42092.42147	32616.01952	44939.82164	33008.59906	33791.53848	40895.3089	45798.45833	21814.6682	36765.31172	51311.64429	32578.72048	48995.05536	42388.88675	42726.15621	40400.10809	31927.36534	65105.46112	31115.53462	59901.72101	79716.19377	34376.09706	55487.29081	43056.50386	91759.39173	34475.97376	69688.00862	44642.85378	55058.31937	56044.75625	30708.09121	55214.77914	37235.01794	29856.30022	44690.52689	50149.40693	37103.07722	36996.83952	37290.5321	38024.0886	28190.77878	46819.74237	30232.81943	29260.6447	35545.54168	48337.85967	25652.91494	60319.15704
480.3098091	4387497.209	4383014.853	3543818.797	1906194.504	1809502.252	1764104.624	2324862.905	2338840.414	2427218.373	1927240.138	1897042.564	2021500.781	2530673.751	2489479.31	2419417.656	2295126.026	2222333.837	2293179.724	1802375.883	1753550.46	2112044.058	3320164.067	3126409.535	3300544.697	3482094.442	3791381.961	3666157.936	4726451.415	4457142.954	4306251.022	4198366.142	4062672.453	4329033.54	3326817.78	3172449.01	3167057.356	2689559.452	2582927.755	2623084.493	2573008.062	2561743.68	2612216.2	3733588.465	3529596.273	2878563.127	2921640.757	2891571.366	1120173.658	1114882.871
480.3389135	58615.30907	61814.74212	88900.77961	37174.16858	38285.96075	34475.97662	50514.92503	60813.82438	34812.30048	45074.88474	47251.62678	53321.13608	42406.99719	62767.13162	55911.01491	42054.66891	50113.01572	36796.73964	61681.50331	47887.60736	38335.13979	88534.2922	116167.9479	103403.0898	107304.5574	75200.94457	56428.58436	46769.02317	88313.37192	94502.70716	95775.09494	139767.8122	49131.25121	90291.83937	93296.05931	56931.58665	50799.83588	65979.92118	85187.94433	71321.1341	51533.20969	37380.05821	74606.39944	120145.8327	48622.0981	96352.22658	71511.08248	56727.7522	23745.57884
480.340139	92729.01019	94941.39379	156285.6973	57407.83436	57797.22579	65415.63457	100571.2726	82164.80845	91725.5332	69688.05599	88000.32378	107441.956	108346.7263	117329.6341	114579.2573	134374.401	114058.8173	117761.5485	78915.01456	51748.05373	68840.47856	146276.2141	134674.838	108756.4909	107170.8299	182558.8641	106280.7612	238130.4123	182166.5666	156131.3576	148267.8916	126400.9965	155702.7052	95976.3949	139216.9234	110528.5399	98758.84717	98756.46264	87216.4034	83451.52356	78761.3835	104260.136	152150.3135	148016.8085	107362.5907	91945.66258	98555.63855	27147.54887	47445.82725
480.3432021	248163.0953	28354.40848	56540.02145	29975.87771	29238.30458	22338.3426	41365.06563	35189.16459	48722.68254	28684.51965	29365.20428	15320.92771	48078.44808	21421.74858	26468.27776	25970.70931	27417.68004	25393.88325	25569.59561	22050.79701	21045.80427	19453.02362	41328.84024	33815.41188	35588.7898	38409.02331	50984.8747	30536.0545	47178.74557	58483.16443	58278.13873	23088.7773	44344.36739	64749.51936	55722.08221	63435.31161	34366.3358	40219.93937	26235.40288	45393.51209	64874.72767	45995.867	40261.68065	37392.38588	52472.06727	37435.75952	30632.05508	21473.14802	17763.50677
481.1947158	47526.87471	82385.42564	71408.00456	965674.3558	916134.6896	1193713.885	215414.7284	325379.1391	364130.7651	455067.5022	506017.5352	600785.4108	208941.9923	534711.4662	376201.1344	553686.6819	549700.4617	384394.25	485006.6428	544455.078	365652.6492	286300.5419	385903.2949	315008.6684	392332.8608	329976.361	373829.4739	294984.2026	283565.9743	342747.9598	291027.4746	342277.8367	232380.0597	336017.3526	391966.2718	414043.5352	474709.9807	426005.2489	463392.6067	409224.3114	394818.9002	578280.7786	335285.8772	422717.3379	319518.4699	515634.5843	400747.1482	845446.3071	661608.4257
481.3120952	1841.43729	3216.807846	2338.074431	26328.83143	5705.101106	2685.569624	14705.86688	724.4718427	4093.919706	9822.579434	0	0	18011.04995	2726.667461	4478.55399	2969.66846	38071.93826	8098.683465	7795.193731	11054.43102	5880.975354	578.5691338	3555.604	14975.25955	7831.559706	5114.413018	10274.62696	10596.87488	14386.9436	8589.281682	13818.45106	4959.181673	1902.250385	9880.740564	26262.51448	8817.285203	10740.15951	16240.35168	15061.91108	20294.46321	20048.27806	20623.01614	6983.110416	16113.73544	9777.118147	10554.4017	11111.625	63679.73362	151291.4181
482.3240293	4700707.19	3966062.888	3212057.256	1317642.741	1291573.728	1330509.202	1675656.732	1767644.788	1992127.309	1278533.324	1256827.293	1385814.24	1865173.979	1782532.076	1767049.242	1738616.796	1793993.897	1837271.326	1684577.13	1689480.854	1936144.416	3430442.844	3287415.469	3442218.713	2325877.163	2393719.123	2583886.524	2741807.264	2607630.386	2627576.759	2871085.947	2997936.967	3220446.376	2778462.263	2621830.268	2692870.33	1797935.01	1805950.452	1739601.345	2291772.02	2222862.261	2247277.24	2302784.432	2153863.164	1986812.559	2005627.455	1943160.016	984176.6536	958672.648
482.3254558	15296658.58	11749471.03	10316888.33	3738790.671	3500349.664	3110967.339	5649725.912	5581648.379	5338043.466	5233842.533	4958948.346	4942501.934	4985866.456	4893017.371	4751944.483	4111786.461	4024785.62	4008217.512	2779975.046	2712270.348	3196394.851	6440914.768	6115950.357	6259023.452	5741647.684	5555480.574	5600221.245	6661059.595	6894262.845	6320927.212	5798767.544	5783959.416	5644038.48	5005424.234	4708480.421	4690558.962	3366373.754	3278662.799	3249694.821	3712855.42	3733343.991	3625415.229	4416586.339	4144231.748	4045426.694	4069325.155	4031927.392	2312071.358	2263053.74
494.3238369	28803184.61	27041988.24	23497274.46	9711704.396	9754533.166	10466784.24	12744930.06	13674857.66	15730003.3	9754221.68	10434946.35	11692660.2	17754087.6	16996366.69	16873084.41	17612280.83	17643136.4	18656210.76	15901927.83	16390541.23	19345518.39	25370604.26	25499934.73	26951080.8	19329280.93	20659747.45	21645871.79	18194415.54	18941072.62	19729057.87	25817367.39	26902519.36	29230895.82	23395155.44	22199464.28	22463730.54	19856608.19	19564186.04	19803609.21	19116297.23	19162698.79	19062923.79	17089740.76	15944090.46	16453593.23	16469672.33	15975329.33	8809668.414	8813169.129
494.3264762	62957.16865	41220.95091	33105.74678	20616.06132	30031.39592	35302.36858	22562.58183	29363.94354	21085.04926	22155.50714	23610.20634	19308.46821	29525.81762	33352.63837	32311.90707	31141.08986	22893.04552	34396.484	5752.833666	14419.28799	14447.17191	26090.43608	39418.14403	23301.61973	24468.95196	25689.32453	22934.06247	19774.26457	16040.5959	27070.23707	30326.05717	22131.70113	27225.60073	26409.55533	35962.63095	29980.10275	27447.92498	26635.35157	37794.35187	37549.5932	27083.99942	45576.5589	32104.64616	21328.74658	22713.23716	16404.25965	26523.41827	39338.24292	48578.60534
496.1822095	84341.0323	53262.02425	120945.9017	106550.1218	109517.6671	73788.6935	107792.2966	113356.5338	98249.59014	41177.90217	55403.13872	64633.45024	65891.33612	86177.81413	98586.66934	74543.49304	203163.207	149061.4917	193908.3174	212818.9178	125451.0856	251187.8559	113825.3395	269046.3981	51667.12467	65404.10082	132770.8403	147490.4177	97398.01159	146656.3548	125736.0716	125936.5606	130461.9585	234382.2045	127751.1354	214412.5146	73402.43401	154659.1149	176127.7491	172631.3384	117315.9885	179851.1561	135864.9203	113691.2277	69166.35541	155937.2481	200608.6753	90679.74979	66496.94064
496.3396465	1236969678	1108953040	918704041.9	309854119.6	296369674.8	290976437	477300522.2	485512839.6	514333178.3	385587865.8	383813885.4	406141383	488955904.7	465850970.7	463148292.7	465152108	470693924.9	481870541.3	480890140.6	475767069.8	516081580	714452847.4	710785173	723565829.4	439293837.4	459282580.3	470691873.9	612968062.8	604719454.5	590019958.5	547620933.3	547229528.2	576382027.7	527174984.3	501953126.8	497758778.8	342744968.5	336173291	331224320.4	387250644.5	382551201.5	390207863.5	429073603.8	402915455.3	376939536.6	385878995.4	373984715.2	181268498.9	182074377.1
497.258623	0	0	0	73070.10544	67951.95129	60838.33521	31784.11788	31076.21724	27515.51344	39861.87227	38946.37126	36678.84387	12643.44444	10710.40625	11370.95432	34495.46444	33264.58246	22301.37384	20135.72533	19784.11149	16085.92949	3755.598425	7179.147222	8886.982028	3252.350424	2516.507848	2971.680344	8808.941416	2274.994765	7842.590652	1875.565657	0	0	16605.46479	11951.17501	12111.90227	17424.82847	19167.02006	14467.91411	12926.60834	12398.89953	11812.82709	5458.918635	1439.163862	13604.83606	11418.92002	11063.34643	27904.18091	23639.98301
497.2807437	130002.173	291924.8577	659312.4586	308646.3629	235447.2465	473361.8633	633227.4827	786629.3766	444781.4302	429437.0322	233466.4728	335172.8111	164072.2972	224226.285	188697.2558	531197.0001	222205.4619	374769.9158	478069.7505	857971.0867	394280.6033	1017066.72	1160748.365	613104.6424	126719.3974	709099.3952	501285.0437	847254.3375	575713.7645	774530.8995	835754.0967	457063.305	729706.7846	805654.1827	803977.2355	714636.6079	942167.3819	516745.0042	772723.7908	739656.4142	1019779.728	1225043.603	380813.9534	551958.5248	511123.9531	823510.2047	785890.1339	417414.6586	365055.1829
497.2832809	345788.7223	272705.2281	932618.4741	442989.7558	702931.0055	540915.8684	683936.1406	678657.8793	540906.4508	439038.0591	455372.6614	473525.7784	329672.5175	431910.6301	797861.56	430649.9979	599241.4157	350089.0318	887073.6139	1314134.04	929145.2087	769100.2464	1280971.747	1422511.531	538631.8891	228485.6714	621786.5529	453582.6728	739300.3407	919903.0765	719691.5413	770882.1998	432470.5002	1087005.085	961074.9582	916105.0101	472182.4386	627160.831	858483.3175	660386.1057	620331.6467	507880.64	181619.0509	533125.849	563876.8461	623663.4817	439707.3816	406608.9508	196127.7165
500.2954101	1080.891174	288.1279706	0	696.2885258	2993.311167	3648.724761	0	0	880.0226412	2309.423264	4441.2504	9664.728636	12629.73929	10839.6361	11003.6287	2638.220909	2394.297697	970.4410608	0	1170.534806	0	0	1476.42174	0	0	857.1954998	1539.476919	0	2236.456011	823.59558	2129.499064	2100.349156	1907.347947	7167.395791	5414.414169	3116.939796	22394.58044	15611.41351	22147.61731	9047.294601	10207.21601	12870.1056	2959.65197	7829.473967	11824.9857	24152.21427	12822.84051	42232.25376	56573.20656
500.3005631	3296.95194	12651.09271	11096.57377	8938.991844	10530.62963	15623.81233	7343.060782	11603.54309	6998.497404	4906.63204	5258.031475	5088.314825	17349.61552	15143.56993	17554.55955	10730.24519	9938.165662	17166.32322	0	5453.040547	10176.18387	10490.14393	14342.34669	15998.75434	25620.73559	19453.84264	38746.3955	9000.389977	31139.8519	28477.42744	25535.51643	35188.44828	40862.03057	30120.72461	25920.22471	24536.04031	26893.55157	22135.92941	21324.03639	18024.15326	20305.27418	16495.42958	16229.27647	15951.88379	21475.95768	12787.9397	24955.06158	6969.095741	11282.09219
502.2934652	16530501.89	15570103.78	12474486.27	8126707.955	8107099.319	8313429.487	8658129.905	9019108.341	10281267.25	6043891.571	6342010.171	7228220.627	12932824.68	12272237.64	12279618.04	10678798.81	10933612.05	11359616.98	8244344.348	8693741.62	10861335.09	13883563.74	13675471.79	14861769.3	13284322.05	14323596.75	15070990.63	15138988.46	15399982.3	15866836.13	16971677.63	18059522.24	20485838.41	16174000.14	15349545.72	15378316.9	11574696.8	11403763.12	11604687.83	12851401.1	13224112.43	12721005.42	11911006.26	11495061.09	14015552.3	14022114.42	13642061.66	5443270.099	5393561.9
506.3321305	0	0	12707.65813	1024.720251	2117.322942	1651.513913	0	4159.318448	9686.754019	0	6861.3522	7922.742224	5608.910389	0	16000.23389	9715.604621	11888.35136	2099.396279	8379.727241	5159.464937	0	8237.088923	30035.48447	0	10481.94535	13353.09604	28707.16334	3610.899946	12727.71553	8261.656358	0	28301.7139	22388.19585	0	10445.73019	15550.96591	0	0	8337.332169	6703.689111	0	5077.459398	20694.67111	21901.7526	5789.346782	22865.83102	12607.55283	29195.66783	13617.46926
506.3605859	9122359.252	7669144.477	6112117.479	1874788.139	1725872.012	1557987.003	3493303.348	3469273.761	3406416.327	3055261.303	2837381.068	2787124.062	3215543.204	3165516.225	3204271.291	2349101.769	2387244.578	2464042.251	3031060.457	2856215.489	2940093.31	3850469.947	3755474.504	3817919.513	3833307.686	4005107.713	4005606.354	5004556.927	4822448.677	4455414.257	4377453.983	4297616.53	4453706.539	3968302.132	3818152.119	3814560.854	2885988.866	2831364.441	2862687.79	3459288.301	3455005.666	3434751.535	3425389.544	3188746.455	3259788.187	3372566.624	3341987.946	1447750.096	1469351.671
506.3607822	721125.2762	764632.7128	809480.7453	256951.9852	214947.0086	155870.0464	322497.7858	248294.5168	166625.0843	268306.8563	174277.499	143111.8833	172989.8834	171978.0443	221079.2759	121193.9121	128158.0157	112012.1097	97495.58976	86243.00021	48795.86899	85114.69254	98417.47384	105230.631	258727.6883	204005.7053	203137.7958	203586.9515	187921.024	194011.8994	164318.3681	175493.175	195043.79	178764.7032	179800.721	143782.9935	108348.1727	80343.46185	90910.30407	198628.2752	170225.3075	166342.0067	188777.9061	180026.2088	197120.4408	176208.3595	155271.4647	64457.13734	68882.1182
508.3751801	4006947.012	3200507.066	2971799.897	972998.9879	949297.6781	933320.9723	1715664.417	1723543.247	1794264.808	1451181.61	1491845.734	1519834.06	2299619.199	2219964.844	2277016.79	1708599.573	1769698.948	1812749.951	1596273.41	1618990.753	1854607.238	2780704.688	2852529.304	2868946.208	2983580.458	3187038.544	3175903.442	2692249.283	2917227.58	2816996.25	3027254.061	3014808.984	3185737.125	2901905.626	2714158.8	2676673.914	1769057.327	1800592.475	1843596.093	2384335.829	2302694.362	2273316.069	2539579.036	2477453.099	2292026.2	2333039.49	2302937.36	1155775.61	1233707.232
510.3558349	13419089.03	12262021.79	9621977.554	4003140.934	3767441.42	3507688.876	5039776.446	5166207.375	5218040.719	4323452.972	4163903.381	4223516.803	4894581.032	4726488.448	4668921.675	4197541.706	4229622.916	4347078.365	4448629.664	4239049.347	4848845.93	8124038.983	8030364.38	8321201.407	7532662.995	7691417.318	7986460.098	8889108.659	8731343.012	8231286.034	8457705.182	8744660.406	9105876.143	8060744.066	7779144.576	7732617.842	5778531.664	5795632.998	5654856.746	7135483.333	7262303.991	7285777.188	7727411.688	7208241.656	6732934.785	6879952.405	6601124.721	2865266.843	2893353.334
510.3899405	148210.3211	195984.5328	207610.9018	52640.01495	45631.28715	53881.09308	98384.15542	118906.4673	103442.206	109512.4228	93812.53901	109399.3019	80863.58758	78876.05105	62472.67522	54350.34176	64700.41763	78129.03599	84579.80026	65337.39354	63424.07828	153041.7132	51186.95176	116109.5042	79360.17434	57231.63555	164513.6632	82985.97251	143173.0987	102915.8381	128287.1573	152906.4271	124251.6549	119197.1699	104228.6915	112459.8076	59652.95629	74436.80251	78813.56177	89342.21949	112051.1933	72385.46164	49240.35936	79802.44109	80047.70516	97089.34077	64701.46817	45033.94876	51042.86986
510.3906935	761535.6805	633762.0139	366450.3153	105168.6677	119362.5177	92059.69921	213391.9497	226856.9701	208992.7299	184898.9433	196522.0448	165892.8042	207522.5125	202722.2053	190002.0209	162807.6054	139586.4184	129626.822	179039.2705	164021.5896	174748.2477	285793.7755	319901.531	255137.8758	301701.6355	312317.9533	244508.9942	349557.0156	297513.8605	270641.4982	257660.2257	286631.5951	273243.5679	254123.7129	266512.5141	230242.4431	180461.4207	184498.8325	180991.9791	165961.9969	170233.9373	224233.5101	226414.2331	223888.4172	199771.3297	164301.5385	206860.3632	91286.46766	85340.68497
510.3919182	434427.615	258932.839	317457.7846	91274.06648	88468.77765	68969.38647	197346.1175	128130.762	157755.7064	165501.352	155992.8657	134474.8014	170705.7011	166800.1171	168190.5645	117372.3741	109052.6775	106945.9218	97955.27687	105252.8602	103794.978	224373.9258	215896.7507	223572.7919	230438.652	249216.1864	251964.7205	206257.6394	258486.2011	242434.5909	233681.3049	230361.8125	256882.3057	213958.0016	192976.2649	204719.0842	132391.0774	131656.2431	152132.5418	186834.3893	199168.9741	185747.5342	197961.5924	184051.4251	148147.0025	185859.4942	143919.1575	70728.27919	68569.78964
514.2846529	0	2041.518747	6350.423135	153901.6968	164035.6578	128409.6557	30026.78615	37033.84885	32960.32882	2104.047227	3920.113593	3414.012334	40351.7234	49474.24752	41047.90651	1852.152223	1946.991948	2912.616098	39594.44237	39014.63393	37831.62873	1718.056126	383.1277757	5.289334074	0	0	0	0	0	0	1220.763187	0	0	945.9323973	0	0	7386.202258	5099.382598	4513.574678	0	467.1130561	0	0	0	0	0	0	736.8416461	0
516.2927645	8020.060408	4859.405326	5411.553107	1193728.633	1160528.081	1169888.262	506283.6805	503257.2978	483543.4054	692691.2149	682406.1847	677623.5375	424134.2271	398249.5337	391331.7759	587926.5704	549479.8495	507826.3568	231728.7768	239551.2466	222218.7408	211367.4855	219127.2507	200405.8948	203504.247	198805.5579	192297.1718	147678.4498	123835.2729	124429.3009	152320.2213	134351.6813	118136.5997	166413.8691	159632.7334	162536.9183	287368.7705	270582.9436	261876.6779	234927.6472	237623.4365	220719.2331	233680.918	226422.8003	261108.4612	240811.2087	222574.6662	771329.8495	671312.4437
516.2987866	0	0	0	94320.20315	86363.79933	90883.86967	24896.88582	24251.92413	27000.18591	40333.52802	39125.24187	36580.28836	36429.52991	37573.18241	34895.75675	38358.41534	31298.98976	33031.0752	32115.47604	26372.57489	34207.96787	5989.941098	7309.587611	9968.625156	15765.82949	13636.07472	8460.903341	6643.066753	5326.578554	88.42822608	8066.137892	2502.655383	10729.96171	18788.54385	15639.63234	13663.22084	27894.94512	26754.82323	25229.11243	23088.24286	18553.70782	22093.18101	18179.69525	18476.93666	15219.63243	18977.94968	16553.17895	54343.87884	47092.59232
516.3064718	977104.1027	926740.7169	810106.1897	318708.0044	315529.1793	338987.3992	403660.1646	431438.7924	503887.7845	275147.51	305788.8674	368700.2872	590370.5959	582415.3064	528560.828	552066.0357	532037.0153	557838.6795	491128.0508	488709.8769	609164.5701	811164.3273	857430.0758	889023.4252	622407.6078	641205.1932	702908.0039	578699.7847	608069.5809	615092.0041	820294.8949	888810.7206	992567.6042	750649.3662	695590.3196	706065.8609	606429.7094	584798.651	601044.489	581482.9225	592393.4333	585498.764	504308.9929	499394.5342	503617.3793	515735.7184	495825.6394	220365.3432	223204.9107
516.313493	15566.67421	9449.751105	17143.16229	457829.3285	437097.8768	437235.2642	157108.1752	165117.9538	162811.158	249656.54	232876.9437	266840.9484	184527.8797	173193.0191	172762.1534	215368.4105	194248.8235	185101.4797	68767.74734	76478.39938	81278.80206	84600.44596	80568.2889	83438.01709	78755.47356	82050.81957	88273.3036	53726.55939	53457.46889	49320.13495	43912.33321	54668.72772	58485.93249	98197.35702	83176.69866	86850.30692	162844.2921	145090.3053	151720.4167	115913.3893	116279.9278	108592.3701	106237.0182	103678.8945	125545.6783	120646.0661	120036.7104	316991.5687	324447.7014
518.3169584	11964.83741	4892.855601	4458.158702	32802.52125	34838.26643	32570.02943	8510.914261	9621.46898	8198.677692	10406.98429	10825.84649	12418.05305	6964.403184	1543.778451	1972.673208	14591.38538	8753.305989	8346.178573	20713.11515	12971.88616	13128.6002	19045.49935	4354.568569	14414.58748	34105.6339	37041.84832	30756.81798	7858.960286	12317.15533	5965.159925	36167.64491	27610.07725	33610.89256	18031.06009	13683.71967	14198.43818	11413.13922	10494.53958	8014.843129	2449.881189	3650.725739	1481.427003	8897.82563	6511.727263	7866.867664	4828.564007	4222.116144	10611.60663	9277.11035
518.3215527	65183298.71	58728455.01	49105740.55	15289742.39	14301449.49	14246777.53	25579098.39	25947436.39	27304582.07	20038302.92	19879828.13	20748867.39	24470237.3	23785512.93	23339878.21	23356205.02	23252134.05	23317967.02	23763828.42	22651773.28	25584708.47	38019774.15	36752452.69	37788235.18	23645637.96	24309494.67	25402422.61	33767437.45	33923992.39	32857322.77	30403896.74	30824185.3	31886643.05	27056684.73	26039532.16	25571014.55	16197336.21	15425071.31	15320021.44	18875467.41	18661066.96	18575981.94	21315323.63	20157109.87	18471337.9	18660758.36	18262417.95	6321024.657	6303992.387
518.3228565	157704.0505	38694.66079	52009.41803	8106.350267	18521.41691	27818.76945	22368.79658	15455.54298	75055.29081	28332.32898	5763.116181	24489.48499	21151.46082	21460.87989	16853.7609	23402.50964	53421.80406	23325.28178	41357.13376	18955.0152	28914.54741	40007.67828	50908.87386	29810.85331	25347.38519	25014.15353	18742.66538	18987.56078	33321.38837	22170.36627	33540.07306	23589.53502	17899.61896	42539.41989	35878.52224	34546.39312	32007.55556	16606.65514	16266.88089	30184.78381	16278.34777	23158.95373	23550.62585	18161.8209	17938.31533	10139.25625	22199.46043	23888.78479	19697.20302
518.3229622	631186.5386	719145.8403	675029.1333	292754.861	279283.8749	267773.7204	363328.5423	367690.7764	408491.8598	294514.1786	271459.25	324739.4973	324847.7329	336062.5121	331923.5753	321043.386	325781.966	357471.8575	368995.2642	335366.2171	439903.9196	566314.9211	565477.7588	574051.3188	324957.5093	362969.2575	355453.0514	543013.1326	411163.1799	426057.5236	411654.7072	429680.409	467569.3874	355989.5428	371001.4958	378034.4432	250586.4648	239176.2755	263988.2662	288578.3286	277144.9551	297041.659	292710.4546	272586.6915	228977.1658	245255.5485	231359.5578	94683.42629	192375.4806
520.3328838	4646001.888	4238050.239	3535924.258	38952802.5	38531500.29	38881126.83	27995057.12	28383783.56	29572428.02	32823970.46	33299002.31	34313170.67	31067281.11	29303229.87	29528115.75	32487308.22	33163170.12	31695331.93	22702214.67	21815478.39	23459849.52	18618426.22	18136670	17792757.33	18515747.82	18263262.24	17652001.09	14015042.23	13394858.82	12294574.81	13829346.94	13402607.79	13049134.39	21374980.77	19531268.88	19250776.52	26400093.05	25142843.6	25085272.3	22799565.08	22618522.5	22168195.95	22766054.86	21396640.54	25100720.31	23615626.27	23395965.14	29589839.9	28144348.68
520.3395315	414796045.8	391083190.3	342863085.8	148559464.3	148632100.7	158413597.7	189922340	203661932.7	234845358.2	158884937.2	168648366.8	190485701.1	296524352.9	288667434.7	286867839.6	260092675.1	265000601.7	274646980.5	236040165.2	243982184.5	286077534.1	391662877.5	392687494.9	413600860.3	411711662.5	441503112.3	463721164.6	350827012.9	367778399.6	379433709.5	441984083.1	458548891	498772229.6	422602429.3	406957052.6	412549984.4	313664475.6	311311138.2	320021003	334523707.6	334016975.9	343537474.2	407813961.3	388485581.5	332868434.4	341166635	332757796.7	134614240.5	135198567.3
524.3707177	733614483.7	632601968.4	493119585.3	151122225.4	142664755.7	127299137.6	286278662.8	283022740.3	277329601.8	246652454	231250790	227188037.9	258015874.5	251956506.4	252114630.2	203333000.8	205349551.8	209136322.7	217081561.7	215447537.8	228434228	332341292.2	325478084.5	325759860.5	324193123.1	334910789.2	338775483.1	414155060.3	403738415.4	377593336.5	374065703.5	371360355.3	380223583.4	307974430.3	300118220.4	300368221.4	229301302.7	226560734.9	224230173.6	267975719.3	269415099.6	272139230.3	281674143.5	268359369.6	265486211.5	269059868.5	268629438	102890087.8	103975101.1
526.2930133	24171936.37	23458578.45	20728283.27	10377737.54	10428052.88	11223874.57	12593286.98	13645010.95	15541234.08	9822352.703	10403759.85	11517346.64	22529233.61	21353621.37	21562203.36	16070209.06	16388943.78	17663764.16	11526748.84	12250873.14	15697217.96	22374408.28	22726371.14	24640891.56	19293346.15	20714594.93	21995114.53	22793517.44	24175195.15	25326487.3	26320813.41	27057697.95	30174225.49	28203540.07	26905196.8	26932107.28	19010480.53	18939404.34	19394722.31	21943754.38	22558688.89	22277256.77	19132341.4	18172006.14	23765741.64	23924181	23119524.94	7360415.571	7417433.048
541.2619941	620156.3748	586690.6643	490513.5503	5873322.255	5677957.363	5574941.858	3566165.083	3820378.211	3844001.234	4915914.998	4893058.738	5052935.169	4188556.057	4012211.705	3763870.233	4334971.378	4360670.685	4104497.98	3122825.677	3083688.996	2977468.501	2393131.13	2351548.464	2253047.627	2428138.838	2456970.509	2625856.829	1944708.279	1914794.82	1691397.08	1990510.004	1918553.561	1815497.087	2752250.714	2504049.315	2433438.441	3175898.74	3140767.548	2993505.756	2867995.093	2834038.427	2870626.208	3228027.212	2829779.849	3119104.651	2925880.519	2735433.233	3488306.884	3476028.76
542.322049	10255555.29	9693816.982	8666736.899	3774141.052	3736727.219	4105826.67	4384178.321	4810799.964	5504968.651	3976706.399	4294237.862	4809381.522	8287070.82	8176046.889	7924291.16	6077809.917	6123958.355	6429499.575	5384279.337	5534191.588	6965025.088	9463379.248	9361416	10013328.87	11231565.61	11884537.87	12556351.83	10079014.98	10713798.15	11166702.58	12777333.9	13313713.08	14612319.25	12462612.25	11892442.85	11671367.54	8572101.14	8608336.992	8739254.425	8032933.352	8051810.588	7904488.372	10123340.36	9701480.698	10210225.44	10496016.73	10109149.01	3223465.554	3087150.344
543.2878329	2183.788339	0	0	28196.86618	51574.87245	14876.53102	10239.8253	11044.81003	1723.232173	12622.53967	40438.12592	56201.79916	34304.48263	6159.119077	19658.88202	5218.82551	19649.46436	33276.01853	11570.59359	12348.09543	5011.895758	9998.521371	8562.968507	0	9305.518428	8663.579434	671.2498954	0	0	7358.915366	4337.890688	19376.03807	0	11975.44175	808.6606651	133.1107579	19959.99441	22481.27466	14078.16715	1289.491024	35016.75231	1552.779183	2225.577598	1228.991806	24963.20679	27054.11768	2554.949695	30178.01977	54362.19119
544.3391524	107382736.1	103402510.7	93963989.43	43084211.87	43906339.74	49304079.07	56728045.12	62357848.6	74733512.1	39852374.35	43325037.47	50645491.3	97619546.72	92195420.72	93420079.27	90594431.07	92815574.68	98548325.12	64137753.96	67905505.8	85449918.68	125917330.7	129170010.1	138050466.8	98581894.64	106265978.9	112925745.6	83194285.31	89686356.1	96114926.4	95434808.59	100525115.3	110916271.7	130009364.1	125934520.7	128202253.5	92276051.64	91848909.49	93157967.96	110014004.6	109282748.6	109677503.9	82298033.33	77923009.63	96655668.18	98542543.32	97541260.67	42482705.51	42353150.09
546.3520766	13122557.88	15436561.35	12130633.69	6449023.624	6521438.536	7242514.616	7346517.269	7990282.099	9532804.144	5386939.314	5818625.455	6820005.641	14768205.45	14040849.05	13975143.76	11780699.71	11822926.25	12726939.12	7909268.988	8377818.598	10412469.92	16442366.98	16932018.65	17874330.42	18829898.81	20734251.91	21706469.73	15165908.43	16808378.84	17440393.02	18783541.64	20244241.84	22935735.34	24858708.01	24818388.61	24831629.25	17392754.71	17624762.2	17871359.07	19580630.81	19857851.8	19727454.27	15666387.69	14747068.32	21035883.7	21839165.24	21548188.9	7398097.451	6860862.968
548.3639819	1417498.627	1182353.704	1080932.147	9400955.058	9350034.904	9652710.023	6681703.569	7002538.639	7313427.33	9508366.88	9440227.102	9811280.807	9591319.245	9109720.824	8969869.342	11427737.88	11332576.59	10882781.7	8234797.038	8059032.256	8669104.216	7913171.752	7517649.543	7523507.45	8463444.101	8220778.223	7968303.63	7143163.697	6881311.174	6427681.861	7480702.103	6942963.356	7131501.449	10082396.34	9316210.657	9148757.291	12151121.7	11899123.16	11823790.38	11197295.82	11200594.14	10879973.75	12105678.42	11110122.98	11828619.14	11635515.45	11376910.55	16188527.86	15223879.06
548.3676185	3064330.272	2881502.648	2416313.342	1204218.757	1124594.229	1174308	1385025.143	1509353.842	1613150.98	1121857.54	1146190.193	1322073.779	2405476.28	2293653.526	2291657.208	1688052.806	1683428.722	1821058.679	1302560.833	1311652.042	1703375.119	2732601.974	2809462.246	3051197.546	3550054.893	3648615.652	4075828.77	3364275.117	3356626.646	3538087.935	4121278.568	4365601.624	4712390.694	4141899.552	4108142.708	4009191.011	3065447.409	3129836.88	3182219.201	3626160.046	3635514.611	3635796.952	2889350.838	2767181.308	3932045.838	4095869.863	3981680.761	1062938.191	1084295.459
550.3868393	12672788.73	11240493.32	8679674.766	3510209.022	3161877.743	2855674.326	4645302.076	4615543.547	4700090.189	3987945.265	3863025.502	4018242.203	6935989.378	6655911.579	6678000.42	4421434.638	4508970.009	4812899.412	4345838.921	4334465.773	4930612.883	9206365.079	9287452.016	9752861.67	10937563.64	11500266.14	11767637.76	8610897.799	8576965.943	8471084.441	9062613.39	9194568.058	9565373.043	8904193.023	8536041.274	8554512.422	6435056.507	6446431.236	6475250.974	7319949.827	7340251.474	7403807.38	5916172.052	5589934.516	7558890.067	7803315.29	7823061.76	2399676.888	2458641.616
553.4307877	0	0	0	0	530.8444323	548.4974117	0	0	0	0	69.08694197	476.6830678	5308.988401	4212.001099	1884.036604	76.05715367	0	451.5359141	0	0	0	0	0	0	0	0	0	0	0	0	0	0	0	8.509898142	0	0	73999.85199	78054.01622	87236.40143	27845.9773	27397.84708	22101.54504	188.788265	1609.326686	17716.37162	26789.87746	20243.80201	254434.6711	279189.0415
558.3214316	0	930.2819031	2043.557624	51236.31957	47055.19788	49806.31798	8970.635802	11283.92155	13342.86334	16157.2287	19981.1287	18383.12442	15776.86903	12840.51941	16620.95269	13967.07415	9050.481847	17269.9391	0	0	1318.017334	4143.542224	0	0	5556.225695	536.0517451	814.9837973	999.3917165	197.3518621	4808.750501	4487.1968	0	4426.917224	1424.705358	166.3391863	2410.333679	10049.23139	3554.590968	10454.09619	5273.489744	3289.501206	7782.973263	1727.608315	484.6034394	2658.686201	4065.790927	3571.245956	34039.46945	42762.94905
568.3390618	49146811.89	48805753.6	45853480.53	20245035.14	21004942	24591836.81	24492449.58	27495828.8	33919927.55	22262764.73	24731127.58	29487270.98	55583320.77	52886736.19	52868356.4	45423297.7	46569010.32	50457221.81	29522501.44	32007275.66	41766418.28	63616395.24	65793574.53	71521032.41	58329403.93	63920402.93	68147144.13	42605411.12	46855326.46	51770944.73	51420191.67	54655565.66	61790413.81	75622047.92	73795511.87	74354889.16	55497022.99	55285476.25	56554437.89	55959382.02	56291483.67	56506580.04	59224396.72	55738606.74	65196921.8	67610071.97	66039023.95	22445537.89	22423079.81
569.3313318	5080.541071	1042.770107	0	11195.15151	18639.99801	16947.83185	12213.04231	18764.42392	21583.77604	8400.293195	21942.85608	13836.59312	56577.12196	55351.58478	39699.3091	30646.17795	33278.97287	21861.34569	61327.11765	60682.87603	88498.78796	45309.77962	49885.92403	44354.98461	60133.86751	69501.07421	82568.217	42083.98492	42708.05433	37906.05328	67792.50638	40556.699	74837.69357	49726.82597	54078.07845	55296.18093	36558.23363	42555.02803	39578.97848	38012.16566	47563.80365	40587.75129	61741.55599	44793.31531	36912.03675	26837.13407	36237.98825	18892.23506	13659.88598
569.332511	0	4799.07343	8939.321801	11867.27284	8946.908925	13285.22605	7760.074976	10860.91004	15023.59904	11037.3582	16109.24177	12227.19971	44151.88856	42172.06786	42906.23945	21643.22755	22984.24898	21724.56802	60335.17767	53679.82741	56386.86632	33160.75091	28414.37084	37181.88492	41000.03616	49452.28825	59900.03113	38387.73667	42896.07754	50120.59926	47092.82508	50711.62506	50333.17809	47775.23673	42392.73917	45953.60827	22987.22166	27815.324	31841.49287	32181.40825	36015.05199	30012.71961	41704.7659	36553.17185	30506.96532	27334.10144	25805.00056	9416.994948	8536.566057
576.395293	0	0	0	8137.141236	12092.56044	10514.9526	2271.715861	3665.13083	919.8716763	13252.59818	7124.048199	2274.853427	7969.207538	2082.69546	5378.991438	13782.71773	12963.02615	14051.77978	5454.09672	7230.284383	12433.28407	3252.210347	640.6768041	0	3157.549566	4049.64599	4782.239001	0	6067.666394	8213.298033	9730.966721	0	3828.028641	22828.99783	22085.17032	24431.92517	27693.37877	32992.0568	34666.4005	34917.19574	33151.39715	29602.86735	28183.36512	32517.55298	36658.51279	30142.85871	36131.44054	48589.4061	46203.81587
576.4110024	0	0	0	79268.38681	76336.48149	108957.0916	50334.5952	65565.6742	93991.54436	157934.6873	197247.387	275815.4198	629373.0762	624379.4667	634409.3957	333843.5693	336056.0678	397155.3291	32236.22612	35627.74672	62357.5809	41034.46205	49884.26245	63966.37093	112506.4165	149795.3887	160121.859	15881.69917	25815.76593	19546.20209	19841.50217	36175.57434	37869.67007	385643.4563	378109.8233	379124.9998	1069669.323	1097141.898	1138340.432	803693.7915	789921.5613	795690.2382	560281.9295	561220.6044	789050.018	814043.455	824244.269	2575816.689	2570880.139
578.4175281	1618746.457	1402496.82	1036346.012	258277.851	204588.2965	168412.1732	442602.3776	427927.5229	421528.6298	332982.7732	322921.023	354057.0953	588242.9624	568128.4772	557595.2861	503248.8985	499911.1193	488138.4262	398637.4266	406582.0323	459139.5525	913619.2632	947217.7925	952099.0938	508446.9052	517695.7221	517422.8925	814837.8835	827789.6295	755469.0644	798237.5604	785008.4737	798375.7134	747463.4034	731085.5447	752756.4081	477645.3636	489603.2273	489176.8702	598352.7764	595321.7607	599764.2618	474109.116	481137.9562	462472.5121	511132.9692	506994.9005	167818.8444	172318.4766
580.4323699	589253.85	403098.485	404929.2127	77902.52425	39287.21957	6385.190943	94942.32011	58955.44813	35226.76724	65140.99152	43872.43785	30207.45185	92761.37009	84970.19413	86961.58791	34769.60969	60298.92437	51618.49427	28716.75451	42856.04766	28780.02808	156132.9011	158998.1243	163451.8685	124840.5242	110842.1222	81702.70361	108599.5583	116956.8204	92050.56994	104981.401	112136.5537	112086.3472	126541.0713	120400.9747	110370.6163	70296.81609	60749.60613	61874.95036	119208.5155	90726.30982	99763.84837	88535.97824	85245.1613	78608.92845	55679.83166	67741.4539	39221.8063	32780.21537
591.3200547	738.7530949	0	0	909113.3068	958236.9832	978042.1565	356539.6624	356671.5577	379034.528	541812.9032	523658.4194	497923.0443	305403.8687	294955.9473	284293.5758	446578.0286	442331.8916	418742.7052	148941.5869	135049.6709	148412.4607	132744.5001	122789.4661	108723.063	100141.8435	119982.5192	123284.4604	74035.33746	84039.77755	44783.2585	65911.50241	62413.94422	63491.16662	110974.2758	108811.8926	79384.28159	232620.459	215661.096	215741.6724	153756.7934	149243.0857	155948.7919	141849.7478	142699.1482	191623.685	170015.8669	145146.2901	628052.4702	598920.1002
597.363157	0	0	0	0	0	0	0	0	0	0	0	0	0	0	0	0	0	0	18800.23152	10998.67518	954.1415349	0	0	0	0	0	0	0	0	0	0	0	0	0	0	685.6260352	1008.813406	971.5930512	1921.362151	0	0	1234.259309	0	0	0	0	1148.2668	22684.07363	13062.2023
608.4725083	77833.96727	7620.512934	14844.40403	32522.31389	45889.03065	75172.32386	17922.82086	17550.8206	29241.19171	12954.56042	27231.50469	31235.67238	361135.7857	339143.0302	355785.4327	115860.1586	130179.9592	192808.9489	92799.63707	113278.199	119233.3303	69286.04241	59802.77226	61721.25638	20738.47322	30315.86121	30946.55639	108046.5533	77226.66695	80529.72922	56240.2002	55970.9035	66593.79419	299631.2708	289596.3357	290706.0027	589047.4928	596832.9801	622743.6522	405138.6873	429218.0349	420400.643	245535.2042	238643.7266	348586.4308	399424.1697	416253.5158	1068907.634	1105547.38
613.1569561	30775.74366	15064.00375	10110.72726	4313.14891	3823.102421	1533.594421	6291.773622	3241.537753	12055.87108	10988.46821	12906.08885	13118.03474	9724.508837	11234.55134	11654.20228	9024.984937	8370.906278	6383.436536	7959.731467	7336.414653	7102.937535	9371.057417	7116.611837	5298.307769	34688.18264	40926.73049	26744.33067	24753.41662	17844.25528	25593.18266	11558.86517	11372.74876	8555.342972	2888.745001	4668.398388	3119.257349	1762.419107	3018.485971	3634.2033	7893.880213	5474.951118	8456.758839	118994.0071	87578.36665	24364.43549	20232.70912	20112.59493	0	852.053239
621.3146563	379455.9565	372438.7757	292072.6261	201094.0869	234003.6326	247484.0431	186593.6999	206778.9899	211227.1452	193518.4254	228490.717	237855.0779	819706.0571	780187.3353	770283.3119	355042.4357	361827.113	478806.9009	268525.2545	285061.0533	290219.6754	182421.1414	251264.4429	262487.2462	333386.5568	416413.2002	537363.1169	346195.8669	386835.1481	565936.6684	332178.4276	379920.9192	537611.5731	960905.0489	980277.2056	989900.7178	665734.5221	662645.6962	699213.1617	822040.1354	841429.6817	842030.5482	865527.7307	815997.2842	598578.1708	707378.3442	699286.0117	287272.4382	300676.382
624.6301144	37998.65612	36559.0118	63873.5033	6666.444276	5073.064052	4640.141065	26813.04873	16233.15186	15070.61178	10712.35374	8359.866217	5278.8586	6553.706431	5973.747055	4396.544588	7715.574418	7858.999838	14892.11579	11661.46062	21201.67886	12044.85762	18983.29822	27853.43983	28193.8793	23535.21823	10565.05779	13982.78621	41974.04919	30202.84324	23477.87765	26432.65805	17638.89548	14465.1455	5867.231817	11034.94247	14723.77095	3309.320033	11426.0811	6936.614484	11089.44505	4611.36631	9048.961744	10962.34097	8806.94736	3458.932107	4700.388344	9831.283242	4581.473652	3850.259387
626.3503109	0	0	0	69714.53326	72596.94496	83719.84286	18487.05496	14074.71967	12549.98089	31695.03744	25149.14738	29183.04249	13846.02204	16126.7568	21028.49156	24039.84544	21978.02939	8995.619785	5613.257579	3413.391601	3004.651246	0	1544.977708	2667.200312	0	1899.310934	0	0	0	0	0	2355.182006	0	1342.855438	0	0	12890.08407	13108.57913	7130.722854	2170.578979	0	1800.490985	0	0	0	0	2665.104816	79068.80465	52662.53835
635.2470074	0	0	0	62937.81948	74506.18937	87237.84423	19508.04492	16948.27383	24575.82703	26185.86876	19005.49434	35147.79622	16455.56348	13716.73107	20222.46175	34440.62498	19749.68014	29726.14239	25350.8213	24403.57424	23487.42131	14641.60727	12709.99067	19231.46822	12404.13113	11109.57308	13053.92278	5489.814331	12344.33243	9244.420205	6267.278046	11391.85629	6104.548685	17754.34445	18315.22631	31736.60491	34200.12031	35418.7307	41540.05218	19952.08759	32694.98706	27056.39892	18001.93996	24209.25285	16976.06091	29548.42854	36625.11791	101820.7717	151933.1803
652.671183	0	0	0	321729.3081	295250.1605	290872.6935	7020.076241	11780.06415	8882.361441	99439.47134	94307.2402	86663.91786	36227.33546	33847.96837	21799.25337	70479.87036	51569.7235	52060.52291	1372.018755	1013.482164	1635.991239	0	0	0	0	0	0	0	1410.881562	0	769.3841733	0	0	1583.408342	0	1319.509542	23570.88021	17425.3963	14546.6382	7589.578395	6914.699992	6551.206179	2625.04262	2558.274014	8337.622715	2074.757541	5347.407294	196074.5535	180173.3475
655.2768876	4442.46198	2306.372905	1226.708438	106335.6728	157509.3875	134810.3166	28189.60324	42470.94418	42286.83673	69023.94414	57311.77508	44109.78783	31995.5906	48827.73971	55330.80984	40359.06706	61528.61566	80512.17971	50523.99541	63577.68218	41272.32005	42434.15485	41207.71373	46599.76546	36862.40355	77087.40379	40648.27545	35852.87584	57072.00899	22013.81459	37335.80779	29648.51733	39504.12557	37899.91687	27418.25767	40173.56369	54104.51355	68107.41039	36974.63992	55466.53979	65170.84309	56512.26445	47703.32285	37072.78187	49189.42677	62909.39367	58514.26886	115465.8305	131766.6535
702.536331	0	0	0	811.2724586	2174.507894	6841.190065	0	0	1520.061766	10779.10132	1644.149823	15562.30812	75286.36141	76953.17326	90050.07792	22343.77576	25152.35533	34793.77624	9189.397378	5752.214166	19326.365	0	0	1774.500635	2879.425363	350.3179452	8352.707501	1080.814762	0	805.4725077	0	0	0	69042.16951	75512.8562	84216.30858	221462.185	237332.2026	233767.6459	152515.2517	158134.6101	178603.0928	76095.10533	75969.32439	118181.8311	152753.263	132687.0982	351513.399	372127.4852
703.5743291	34858431.89	33247549.33	24085664.13	7690892.804	5804266.589	3414957.231	7916497.221	5646866.914	3710640.771	7943516.202	5225077.525	4410103.155	3159740.776	3402976.21	3647170.631	3599253.693	3309959.158	2938108.912	4299065.302	3561935.777	3409470.106	2948413.05	3078644.771	3191730.763	6573444.998	6312278.869	5921267.449	5301490.674	4820828.494	4673117.295	4166798.623	4337395.532	4659133.138	4475270.098	4273971.913	4135256.267	1897281.911	1877534.159	1867730.242	4231604.082	3662677.951	3892655.343	5219277.953	4901658.429	2932951.218	2553723.892	2259909.677	1753650.119	1649634.205
704.5098827	9817.377063	19473.52771	16617.01445	11186.06798	4540.506842	8434.268867	8729.659262	8834.095848	5730.952444	5358.394187	4872.686945	5071.403922	3606.424802	4341.491755	8414.4716	7939.502657	4997.631313	8012.484499	8733.967204	14303.24345	14365.47307	8116.842099	5245.449862	2860.529637	12098.27805	1766.788321	13554.61674	8991.637707	12300.99537	8814.090897	4518.182841	10515.35983	11397.62941	8512.709914	10837.36694	8278.883351	5525.974686	2447.134736	4621.312374	14231.4499	14331.83732	8010.525603	11391.04662	12243.9049	8990.028444	8115.466991	6531.02709	2866.701313	4274.177098
724.5319134	0	0	0	2498.369889	3939.304216	7264.737384	0	0	0	0	1499.196793	0	114095.452	104036.4015	87634.76061	18140.25096	15438.64381	40886.921	16706.24664	7613.338011	6041.778412	0	5822.552839	0	0	3015.195393	0	0	0	0	0	0	0	82090.86928	82801.51017	62108.06586	276605.3628	320509.8991	315738.8844	156550.1405	171724.5666	183753.1972	57409.92693	69637.83703	154844.0085	174440.9851	182596.6488	530973.4876	572059.9603
730.5388007	3609237.273	3164906.343	2482157.5	798416.5255	508389.323	227260.9232	951793.6787	634782.8688	417853.1439	569306.9174	395116.6911	353653.9976	1007258.32	1019902.207	1039239.071	678431.3667	671365.7206	657544.8797	532137.8315	539176.9901	619695.9806	1077133.296	1188199.538	1256889.525	1119967.713	1207012.665	1246629.225	897740.1495	924251.4697	1017982.976	906906.0745	1063524.129	1209957.197	1364054.441	1304836.958	1276437.701	750023.7019	705079.2233	736790.6431	1081101.754	1066864.732	1080148.46	1092507.888	1098657.611	822100.1637	834086.991	814701.9091	345590.1513	348191.4467
732.5538951	36509676.51	34541625.75	25959087.34	9577656.759	7517404.144	4705731.663	10223238.55	7409483.902	4857468.108	7929297.329	5630482.655	4708009.666	4893284.763	5163953.468	5407470.281	5678739.224	5230607.215	4887151.947	6491606.182	5566774.138	5338596.17	5728720.986	6034456.368	6337743.972	8128356.393	7912270.647	7798853.011	6226751.506	5667079.211	5693608.583	4506305.417	4821851.291	5312871.465	6132325.33	5793079.065	5709613.838	3079228.277	2994859.655	2856853.291	5613914.861	5004539.365	5233991.507	7351082.703	7045670.596	4541904.246	4138532.351	3933238.53	2100772.144	2041667.276
740.5275744	0	0	3364.768917	7784.982482	18519.83767	10541.8969	0	0	0	0	0	3991.065517	0	750.1942969	0	0	0	0	0	446.1245699	0	1067.618476	0	1937.027051	0	5272.334088	46.50516643	2439.243087	7710.203343	3730.641641	0	3376.655963	7112.224022	0	5215.759351	4008.171064	0	1197.318229	0	0	0	7186.979657	26104.61238	11091.38261	0	0	0	13324.84879	13826.34116
740.5519861	7181.596686	5671.758182	0	34144.2546	32728.89657	72923.9123	2538.539189	2718.384695	10489.71481	18736.2493	39920.0143	78150.53687	594764.5391	561546.5383	580661.5723	153486.974	205756.0841	270258.9569	32132.56973	56995.26106	63953.09	33351.52256	39077.6692	37404.47407	51194.8	70905.64432	102433.7867	54569.65047	74909.98787	109170.6072	27019.94253	58412.60425	89524.01141	526891.8189	501974.7981	538876.9877	885913.4616	877584.322	896326.0123	695849.1148	680280.4169	705635.1948	465960.1468	481495.2311	650457.6654	707565.9009	737210.5962	1236193.471	1323277.061
744.0760055	0	0	0	546660.3792	614797.2447	606247.3073	212793.1064	216357.7194	191147.8681	340050.5358	304114.8778	325936.7317	177809.8804	189214.4493	142032.4236	275010.9763	238721.5909	263876.9241	64101.40207	51530.55924	71366.4272	64203.15546	54928.89119	24335.81388	37814.5648	25312.64135	28862.45898	11123.06295	7256.65393	7446.199949	1509.48002	12116.82709	10867.37909	33603.74976	22871.74233	15644.46499	117785.3467	110985.133	114344.5983	59465.76004	61741.15514	50801.79189	59283.40836	42127.38104	70483.6399	76854.156	48026.01704	333411.0808	340188.1814
744.5571183	7912780.83	7171819.779	5573567.657	2239636.018	1581325.52	741961.025	1903188.588	1116351.182	558896.4473	1474872.775	850651.0905	638648.9399	1498624.853	1427875.365	1556195.194	719071.1113	735718.5338	681646.1811	504525.411	452350.9657	501382.8629	1390295.223	1576217.033	1771917.194	2559373.981	2416130.652	2611276.72	1566588.651	1517906.683	1605723.738	1394033.328	1546776.158	1887045.129	2140312.439	2058966.992	2006010.743	777690.1277	774835.5858	775113.5979	1833563.827	1662895.664	1818811.218	2273494.663	2199764.582	1568845.842	1488752.005	1451459.964	580880.8899	523430.4034
745.4896189	0	0	0	5655.456119	6925.064267	11452.37214	1733.604812	0	1785.274523	1615.302114	5911.796071	2987.491397	3659.579921	4873.400557	4517.434753	2828.927546	2241.281069	1132.078851	35303.58635	38829.95046	25576.53894	1967.359729	0	0	0	0	0	0	0	0	0	0	0	9785.794249	21106.56377	14218.22376	7312.782152	10984.76617	10922.03562	8137.977242	3744.64015	7217.218755	0	1472.97495	0	2206.343313	2115.216997	21095.88916	17052.73776
745.4961029	0	0	0	8616.847176	9768.363018	8437.284512	78.25566355	1525.439036	2368.975071	1653.95031	2261.823827	4130.548282	13245.13623	11147.33941	6811.397646	6089.340687	7514.076494	7840.774054	62152.48625	60145.81066	56589.46258	0	0	0	298.9247779	0	61.97776871	1350.074248	0	0	0	0	893.5449966	31134.99747	31570.76472	16409.99719	12082.38665	15551.53345	16686.02201	9270.634119	14719.14699	10224.67689	1292.561608	7011.705884	3748.936326	9121.60582	11260.55145	46110.93887	36572.87913
745.5071348	0	0	3012.789381	140508.5783	163144.2767	222693.6351	17654.1995	24468.44172	72101.37284	106344.5328	138184.3191	213191.3988	770422.977	717622.5903	730413.4028	346808.7021	365150.4939	492946.5388	983139.7499	859321.2977	818630.6396	14340.60464	29952.73618	32086.09884	78654.82029	106792.0361	139793.9117	5454.01436	2667.13759	10321.06343	13780.79566	12796.97561	34432.6849	869852.3115	846496.3296	818404.3472	1312423.789	1306719.022	1360545.891	950120.4089	965644.2693	946170.8962	612078.8297	579560.4926	865911.7739	953350.387	931885.8689	1984838.548	2060804.258
746.5606372	0	0	0	2151.302141	6452.242461	15439.15638	1252.614861	0	1082.62664	3449.532597	7142.298016	14615.2123	81210.065	69630.69615	83300.88946	31853.72604	26443.23481	44428.65603	5331.115442	5849.89245	12571.39758	533.5219842	0	0	3141.786438	6674.440915	1876.400905	0	0	0	0	0	0	66406.30865	62180.13554	53769.61943	192381.9486	199339.2753	192980.5273	116632.2261	134453.8186	130116.0681	78581.41296	69730.7764	99916.18315	120158.6182	121468.6718	335158.9293	337040.2919
746.5791267	4385113.319	4766615.598	2754127.673	1239165.969	925307.3931	518487.6687	1141541.205	821475.7716	432959.4599	950472.6459	593186.9239	451944.0298	387838.2529	403422.4409	486096.9526	405414.2285	356160.9831	292784.6462	545576.7627	355258.9965	306264.3831	361061.2153	402687.4814	434951.2761	946916.2651	1037001.773	913019.1232	570352.6591	446120.3649	427945.215	395026.0836	381425.6864	483045.7569	510544.899	486809.5268	501003.8208	206294.4117	207281.0166	216024.8802	658776.0382	567535.0908	581556.5588	708023.3473	738799.7987	425957.8904	401986.9015	374551.634	168229.5822	144512.4189
746.6054426	218799.5316	497418.2735	111942.1693	51562.09735	38120.96974	17850.73864	47613.82383	37566.17583	14146.89443	32783.12126	16650.4088	5734.715587	11181.10377	10024.05945	11430.62359	21209.52065	9097.087719	2659.788635	17240.1445	7944.474868	1942.246449	8086.993063	6554.213628	8589.903071	23301.45294	18566.75781	30160.12228	5795.748544	7694.968461	11756.97027	5619.034016	11019.58686	12515.95642	14958.50415	13405.79885	13846.16437	4098.372166	4267.238235	6312.081835	15376.27567	10375.84905	17021.47199	21412.03697	19544.56713	8620.493116	12598.89201	9757.850986	5920.444141	1313.66838
754.5382378	2941617.505	2522586.918	1871853.819	509793.3857	349430.0748	171610.4204	734923.2069	522790.6924	328714.9601	346182.4965	280518.4243	206062.9596	744265.1638	751126.0035	742079.2138	594688.1278	571884.5441	609780.709	444241.146	384041.3265	504061.0922	898200.9486	1017496.772	1107231.36	765342.3798	815646.3607	846801.8989	538751.6305	583379.0382	712659.0588	621739.5518	697308.0514	806338.8129	1035656.892	969780.5584	947344.3153	533080.9052	552412.1973	546692.4075	899832.2589	874489.8169	874309.803	703196.9169	666430.0781	537792.5036	537714.0735	573117.5795	257980.6232	262112.5133
756.5531098	47549650.34	44827917.88	33126418.66	12360561.14	9724041.05	6772106.731	13010841.06	10182286.15	8573405.268	9179107.37	7845478.903	7874518.446	19017251.95	18891883.24	19173532.97	11979333.86	11947905.48	12247212.84	10143454.18	9993200.059	11759426.23	18606869.3	19652159.58	20785098.72	19859407.68	20362487.13	21676070.65	16753940.91	17661221.97	18960595.14	19736223.16	21147581.56	23930349.32	22152961.43	21383973.43	21318363.77	14724551.79	14459557.65	14714252.79	18065470.96	17762568.89	17905964.29	18428538.67	17535013.97	15905891.85	16110011.66	16225527.17	8446357.874	8413003.673
756.5866974	0	40778.74784	5674.539553	0	9408.982357	16391.78753	230.0911065	25325.78816	13783.21532	62.81527088	810.1371034	1012.985644	5.325155081	37.60271639	206.2976281	358.7630788	14236.38785	1156.162725	7034.366394	18055.50215	9563.656417	14726.69785	1309.885462	20912.85242	42813.27927	0	0	17720.68692	8540.049119	31.8004851	302.0640602	47778.99954	554.3933747	5.194324668	0	21978.83569	441.0537178	23917.23949	70.76801165	15.69500791	5022.388826	389.5341125	553.0900104	8537.962953	0	3048.716722	500.4396316	614.3013631	0.941870947
756.5872397	0	102.6167229	540.7990577	0	422.9055043	6475.243577	135.7246282	12504.83069	11501.55998	877.3217475	8971.908578	869.8841588	0.285944097	7.151431169	16434.59508	758.9530241	891.9626483	827.2115779	13482.70788	15157.26549	22983.01242	1403.150985	3836.09111	18523.05242	3628.406601	1890.266273	111.0778805	14719.16501	53412.95454	45099.56651	125.5488376	959.9649517	9261.70664	6338.335488	0	10094.95661	6233.411363	927.7706838	21917.94433	187.3994196	164.9459669	25786.10221	19302.10254	26048.13605	862.5112825	3429.496751	1422.444159	3617.798984	33108.95783
758.4878748	32951808.61	41266384.58	35996235.96	20471611.61	16289580.44	11323162.01	16449817.12	13066450.62	8882377.04	14262307.25	11259413.49	9675337.313	9560767.798	11442767.49	12948245.77	10175817.9	10773822.83	10593554.91	14450726.18	13150778.81	12393715.41	11679560.36	13375673.7	14347902.36	14006218.28	15038356.92	15487621.92	13935450.88	13746862.25	14316916.05	11211428.38	12764240.6	14079318.02	15903138.16	16544154.54	16673121.56	8771808.562	8964854.328	9128050.691	15339813.83	14916783.81	15864456.83	14626093.21	16906824.51	13115122.76	13321707.55	13099037.74	9261665.594	9454062.045
760.581065	607494180.6	576372585.7	437898934.5	165516127.5	132089355.9	82630211.9	184383579.9	129418185.1	79850785.21	151163658.4	105025142.5	82906959.47	73475808.92	76376586.22	80150912.86	81710516.3	74796407.37	66185268.38	90983344.52	72798254.64	63062465.42	64465659.7	65913836.77	71254024.08	97776389.71	96089430.94	94305298.58	85734981.95	74647821.19	71956789.42	59118159.5	62604676.7	68717263.47	70392817.64	67090638.32	65866735.74	36107409.54	35330175.12	33011577.68	75457872.52	63649815.22	68741287.25	89001046.2	86888802.15	55822390.23	49848802.4	46976052.3	28208683.42	27777996.16
766.5802273	166776.0132	157303.1738	90495.14667	54793.83549	30227.9421	17159.88977	77303.91596	57092.43317	6100.601763	48378.58369	36364.0018	14655.99281	60120.93904	62522.96658	90370.79331	72963.44368	33436.58986	35416.69334	3148.272505	1343.188908	1803.007623	48027.28143	38849.8845	22109.84593	87966.03125	73711.13311	95267.10835	58277.84743	44617.53689	50220.2456	39902.54113	43490.33031	36898.53821	69516.60279	61197.32397	61491.7051	14045.25714	15874.07749	23721.5496	56408.77149	49232.75691	74874.77025	75496.65367	115330.0539	58940.34404	104347.2156	56657.42827	8113.393021	10263.9587
768.5796652	16359214.36	15203438.64	11241955.35	4706249.17	3736290.642	2368335.163	4777774.148	3434083.243	2241830.883	4005162.385	2854879.329	2353195.035	4021407.075	4180706.091	4303732.671	2735091.099	2501725.592	2426093.126	1378480.541	1135851.814	1230709.533	3590604.128	3890812.926	4286593.407	6003090.442	6027572.11	6171562.016	3681011.211	3470542.831	3606060.907	3267849.793	3611589.503	4113254.682	4624078.625	4444995.736	4409236.878	1993769.155	2001802.424	1997651.442	4579135.913	4334597.205	4359307.718	5054381.213	4948938.992	3861706.853	3889531.087	3813419.722	1756647.062	1735549.058
772.5831039	8569332.607	9380902.009	6395912.697	3027112.663	2314161.375	1530191.862	2598421.006	1902439.886	999337.4443	2060723.66	1489200.333	1040361.623	1373325.302	1396419.73	1492617.456	1085524.699	918734.9289	753638.7985	4821975.649	4430742.043	3854276.83	1139674.905	1158020.692	1353699.941	3098526.83	3202474.839	3258873.015	2377456.127	2158835.41	2086605	1949437.609	1993412.541	2261526.847	3027558.824	3032333.465	3062046.099	1082189.839	1082563.377	1029265.69	2500491.309	2216061.583	2343319.846	2981780.16	3071333.868	2207703.678	2114977.276	1949683.252	778329.8992	748592.6728
772.6322021	34867.95949	41341.17587	36189.96779	11289.64741	7958.544321	5837.616918	18234.97626	13974.39623	20907.65466	13437.40774	13594.87179	15153.15735	30450.0073	18384.19333	19833.37969	14271.04746	14190.26369	18603.81393	10727.95956	21846.82751	17331.84506	33725.85806	27612.37274	31126.10679	27181.48102	26975.38345	25169.12421	36503.87351	29183.28497	30580.90452	36720.7193	25615.72386	28759.39543	25029.41854	18524.73572	18935.95012	13948.92329	14671.32431	15980.46286	14467.85162	14333.04127	17700.0314	21460.03091	17159.87256	22511.1053	18406.3409	16632.58304	10560.30903	10875.14659
774.5928848	143585.8514	51943.2589	85278.04939	43743.99967	36763.31681	16140.30049	40030.2848	22882.26103	9408.995141	29373.10746	16954.42778	15894.14058	8056.412749	8552.021443	10529.80663	8985.207094	8493.512714	6338.28479	71927.73015	64360.97581	51376.53461	1598.125356	3171.291517	5181.970949	40740.65567	36230.36074	28124.79052	30455.43147	12196.27391	11368.0674	10432.72163	17460.96129	11472.04021	33367.15623	29486.05377	28462.09743	7798.119766	3104.068154	6330.845208	31379.94852	23293.19071	10600.03465	21261.1124	22528.99173	15444.57933	9726.382252	15753.28114	4516.51666	2739.271647
778.5375833	5783913.283	5404650.031	4117773.239	1266464.645	1036881.3	693887.8099	1729451.721	1229668.383	1044000.51	1101708.815	929788.8429	924616.1871	2401590.259	2397043.318	2407932.015	1515129.806	1500881.288	1588579.308	1128102.087	1120049.915	1450409.514	2595522.351	2720339.277	2899523.647	2529987.3	2613917.947	2780582.184	2194275.991	2309462.242	2451466.583	2598832.719	2818459.957	3257244.325	3151123.405	2968731.376	3016044.889	2113260.334	2082005.068	2128913.409	2423944.492	2412708.157	2452262.092	2319248.91	2210118.351	2077355.509	2150357.679	2205742.729	973216.4998	959607.9496
780.5514304	97737508.24	89998258.32	70620688.12	20867079.98	18447548.97	13946036.36	26871161.42	21338714.02	16651536.91	22347233.45	18270826.8	17136526.09	29485720.01	29563158.56	30440315.56	19844675.62	19268975.35	19255227.01	16919073.93	15363558.32	17209569.52	29011977.41	30590877.66	32655752.63	29308178.87	30330301.51	30679843.63	31558592.84	31299014.62	33354727.71	26598586.97	29050307.53	33017170.91	31821674.16	30408813.91	30281120.71	17737970.87	17467720.62	17226385.99	23467625.3	22453921.15	22684069.97	27491473.53	26323987.03	26057681.86	25247955.15	24962200.25	11874038.07	11827993.45
782.5679656	658870763.9	623666183.6	479344609.7	156603423.5	130757289.4	88524819.18	183566020.7	137733983.2	103435180.9	123984477.6	96948169.6	88434563.69	158440693.9	162925237	167600200.1	134272248.3	132076842.4	131372843.1	64336991.02	58163319.87	67463523.47	174672024	184739578.9	197673105.8	127021912.2	131391103.6	135877531.4	131823320	131254003.2	141332496.7	101255097	110333668.1	124394801.1	160225767.1	152034224.2	151672510.9	75130767.96	74166594.06	73318877.41	142094784.5	135127744	137829570.8	122081868.2	117071757.6	120484840.9	117853419.5	115928465	66563167.17	66919356.33
784.5813731	247098868.8	234586982.9	178395237.3	67822000.46	55503160.82	36847166.65	67899187.96	50218406.15	36365130.91	51128126.41	38869146.7	34364721.2	63551235.63	65270486.84	67887828.25	42894156.25	41382247.16	40502219.86	28077194.38	24754787.64	27299535.62	55994474.66	58971481.1	63753239.26	95956658.01	98580369.28	101841782.8	70656357.06	68785484.78	73086712.64	70612447.59	76804029.79	86256617.24	79316210.54	75050383.54	74806130.34	43638917.67	42924753.1	42214822.45	76060213.85	71098422.02	72631787.1	83166390.63	80194688.04	74687674.78	71394220.11	69848783.43	30104122.29	30013156.96
785.6656723	36367.50665	90134.28865	28184.02045	91770.8148	24991.69345	10193.80398	24880.24347	12156.93957	6220.221726	46040.42133	11927.32527	6192.927098	5452.471175	20486.71271	2561.446212	6506.633488	8582.540238	857.4472019	10262.86085	8157.422123	14999.33904	2359.319958	2946.639413	2561.760679	0	1286.237928	9193.164228	7760.142842	1473.373249	5004.670382	361.896501	769.5942315	8651.139406	722.5356945	7994.178875	6028.590847	15230.3895	1291.85705	13174.95786	13207.45306	11219.62643	96091.51411	6231.815699	432.1955154	3191.981356	4213.342344	8185.60269	3735.751481	4164.98744
786.5270436	0	0	0	0	1448.400905	0	0	0	324.3417965	0	0	224.9159846	3273.991344	185.8280358	2856.800964	0	1423.35234	9017.698795	483264.8941	484185.3992	414798.6085	0	0	0	0	0	0	0	0	0	0	3184.445464	0	92042.94438	108514.7822	93815.59836	10689.84101	6699.78208	15316.97164	8105.629379	10457.87726	1598.519881	0	8968.477573	5504.205608	12955.11113	7949.155661	33891.46562	25646.59644
786.5982083	327236069.9	313127081.4	235864730.8	110429481.3	84384842.76	50919581.01	96563143.33	67169754.62	39491549.02	80886619.13	54092148.07	40994675.38	43225182.06	44008129.94	46096755.46	34958708.31	31233879.16	26607183.68	33222091.5	25585726.45	20797404.86	25420977.31	25994493.89	28036120.75	83488241.64	81056366.45	79985715.27	68759330.3	56750651.22	51703593.55	50692577.78	53014875.74	57806684.23	51522388.31	47986198.56	47238676.41	26786821.56	26145653.58	24616694.83	63396603.52	52015722.26	55830076.42	67277679.92	66756915.86	50508334.67	44729436.09	42514001.18	18072932.19	17688742.02
787.6811353	11427.361	44531.32724	36580.71853	26580.98405	18343.71227	20507.6886	7120.522574	5790.750247	3618.587897	6182.556404	6401.973775	7981.827768	1677.06211	8546.224794	5750.172731	4045.425047	11522.02497	6770.918283	2961.239742	12652.45479	0	4780.67299	2435.394222	3388.218832	16585.62191	0	1067.049528	58.34327389	4264.406752	5864.167579	3448.022285	814.2690013	843.7339449	0	4550.555427	1274.14462	5614.126541	9707.150019	5181.952097	2075.437134	6930.622724	7811.301658	0	1163.488172	885.7066636	0	1686.882722	9133.073872	9692.625024
788.5424228	1049487.871	649406.4183	757990.5907	261867.2981	209430.1199	96298.62979	243533.7292	140693.1979	49382.48618	279609.938	131499.9287	116378.8727	337815.4677	342771.3101	361237.4411	201043.5914	154915.8362	160978.211	45643303.7	46868077.67	41416434.5	233406.4604	255689.8659	271061.6084	804512.5195	676251.347	791271.6261	402643.8351	367787.625	376272.2844	491220.5766	520241.1136	529880.2089	12115059.72	11643630.84	11398808.65	491950.6779	467425.4503	368160.8021	655472.0326	586722.6152	623502.7707	1364245.347	1264041.502	553881.2117	612271.1744	658211.0563	211401.0366	172069.6693
790.5562849	10343.95228	40994.53098	2314.084502	3568.60888	1427.386438	3296.44866	8036.823275	791.2862265	0	1273.84135	1293.063834	8691.686323	38549.57885	25874.5472	21694.40683	7787.795069	12852.27886	27860.93768	8055511.216	8608226.544	6990365.762	13533.995	7175.110516	8799.510703	0	8799.704842	9134.624404	8821.31282	16712.86197	9092.973218	20116.98024	18435.84676	19614.64029	2584605.732	2393954.613	2433890.37	154037.3461	162124.7039	108806.4094	100456.3345	66119.87472	77620.10087	35281.26164	33787.9076	47727.5034	71904.56153	56111.88713	207684.1815	201960.4306
790.5818672	0	0	0	994.8218366	1009.036199	924.3111584	0	0	0	0	2427.111967	0	9337.176808	5259.424829	5997.931881	5808.497943	4900.588777	5373.031627	2743.080804	7033.269223	3600.985223	0	0	0	0	0	0	61.19848536	0	0	0	0	0	5554.411921	5199.942022	8763.901301	17392.57177	19446.60127	24633.94582	13298.97659	15353.85572	8484.875773	1623.052225	5357.336171	8134.028809	6689.111973	8271.55016	23323.89741	27679.10453
790.5876842	0	0	0	1914.90158	6564.748627	7320.818034	1529.854262	1412.601877	0	918.1298146	3918.021881	19584.21631	50680.37897	41140.24961	51382.2915	16732.7643	22532.81812	31507.10836	1768.622465	9593.983917	4984.563609	0	0	0	2808.783986	2654.378854	13636.72189	0	0	0	3415.601373	0	0	45023.53106	37436.70067	32980.26212	101044.156	125790.971	77267.64959	95147.42654	79854.94089	74515.40383	49323.67367	36056.15572	63843.6178	88840.18424	74715.40897	192173.1214	245014.3664
792.5740644	5944152.482	5080034.245	3884914.867	1182362.772	917350.8165	550784.144	1446999.78	988530.7643	638105.0122	1167145.322	861223.6096	650992.2291	1772954.624	1731322.383	1842288.81	870625.7023	893886.5331	896154.8636	777204.3368	662130.7329	712496.1034	1592351.82	1671384.117	1852351.772	2103890.996	2365121.538	2465935.573	1222091.57	1382172.52	1403829.068	1194274.128	1393832.759	1653969.38	2183866.566	2109878.517	2067970.661	901941.3974	885460.1121	917224.5034	1851083.344	1831189.216	1896051.431	2023289.382	2001279.943	1725460.146	1874129.289	1815398.221	605998.6128	608814.3336
792.5859282	0	0	0	0	0	0	126202.9126	135705.5837	135243.3563	79798.24677	58119.33982	62347.4528	68353.25963	64283.16808	65458.37002	27313.87653	43052.22172	30588.78294	34540.30356	19161.61264	75596.95576	19904.92593	1284.549875	3171.928976	159486.5527	155776.4292	130759.7814	285442.9865	286541.8631	199527.1647	147664.9469	173215.6694	102583.7698	31208.37558	27876.00549	21690.71371	519.0163615	5731.90849	4186.284081	19920.7034	39171.39912	22202.68076	148907.4906	130548.5478	0	0	0	16478.09802	3795.310984
792.5872946	56165.73859	69994.23755	89772.96949	28738.03867	14496.90424	8022.356348	30838.40664	18952.53541	13444.98008	29827.07868	21872.55335	19918.9574	46741.81244	32560.93951	35420.00741	24629.1339	7205.013583	13386.25828	9595.172215	5946.015874	1127.198125	21411.26254	38511.47345	25792.65146	33360.25862	53295.29172	51718.11173	11318.70447	14522.25425	32964.67826	21627.34392	40629.82013	44878.38243	18902.26871	18548.04379	46550.19237	5834.382718	20002.68885	7487.211258	26799.8108	32658.22625	15361.95371	38760.89753	48889.03637	61683.48856	29978.11827	27924.50079	13692.14075	12660.44311
794.5620451	0	0	0	0	0	2419.651748	0	0	0	0	0	0	6630.755374	6534.398752	7450.256941	3253.758318	0	0	2704.271121	0	0	0	0	0	0	0	0	0	3412.809666	0	6476.718489	0	0	4490.649193	0	11157.01333	84029.71216	75483.59464	78000.54719	44737.74565	45882.09604	56236.4469	3400.446065	18294.45057	34188.31719	37782.43748	47968.5264	154617.3756	154874.1612
794.5643054	116474.0356	306885.9488	208049.3306	69049.54401	80356.30993	43022.75077	87930.31363	44733.40245	29488.27587	100593.5279	35563.3909	13749.42454	73090.43619	115369.3147	99299.98386	34368.54302	62179.29963	45442.81347	66134.24841	97442.60698	80106.43913	80755.51115	70865.83937	56250.83669	117335.6619	43361.25192	74634.12831	67670.92813	65367.94938	68136.24779	53145.44495	66171.08273	70144.46779	102570.0136	112574.7925	145906.2673	34293.66225	51172.95411	33249.21565	88422.77005	104168.5108	76395.64646	67689.77544	121102.9035	118204.3109	72750.22147	72435.13128	34142.86005	41914.13461
794.600794	22803536.42	20164877.14	15629848.62	6295891.751	4908930.571	3262221.516	6637529.146	4932199.494	3268017.1	5116673.597	3878838.247	3271516.542	5807544.076	5867921.038	6020563.091	3868247.841	3703938.294	3635618.267	4556307.704	4046992.66	4283934.761	4913240.67	5238411.447	5982077.203	7993116.84	8205080.824	8565755.288	5697714.947	5470953.01	5763819.418	4881192.346	5361933.251	6262750.091	7143613.672	7232368.987	7100051.375	3221456.444	3177330.137	3183087.708	7145915.261	6591407.458	7113971.816	7560519.689	7140095.394	6096496.35	6064274.838	5965442.204	2995873.686	3026197.348
798.6036109	33753.13156	149901.8937	79919.71756	29420.66482	31341.39367	18480.74103	40873.06678	20176.09168	6335.889566	30234.018	16285.46535	12278.25348	13687.79446	31893.74437	18985.3208	8783.248468	10110.58427	10321.7314	27829.61115	23781.84171	23141.39613	5572.471444	5340.813235	8230.331362	26851.99831	29567.53395	49812.35168	23044.40801	20210.12429	13525.71459	10279.16989	12010.01555	29942.45782	35321.83266	32830.28585	22992.32101	16841.44837	7761.767141	15960.31065	24876.77368	24528.03749	36294.2036	31106.61274	25648.12957	18934.60219	46037.46587	25408.44205	12970.54102	9228.075635
799.6423789	0	0	0	0	0	0	0	0	0	0	0	0	0	0	0	0	0	0	0	40477.29565	30493.75843	0	0	0	0	0	0	58.61375264	0	0	0	0	0	0	0	0	0	0	0	0	0	0	0	0	0	0	0	0	0
806.5549114	8009.508603	0	0	1016.70054	505.8917582	31.7290271	3827.575389	0	0	1337.993978	3140.586528	0	0	2184.02385	1633.087081	1159.302659	1720.063593	0	987787.6614	926190.1669	650575.1994	0	0	0	7320.62951	2020.268179	0	0	1107.043175	11692.64685	2107.969766	4608.753411	211.3421093	247865.9222	218116.2545	217686.9226	1212.255061	0	4492.617863	2868.618165	459.5179988	0	3582.835364	536.2559773	2310.282186	4580.298781	0	2099.548066	1961.418516
808.5809914	207551672.9	194985749.3	150085533.4	57325608.83	46997679.45	32440273.57	58874622.6	44763777.55	34192078.46	45272152.23	35824674.3	33127889.57	67076094.69	68042174.94	69573454.37	44852869.23	44159334.02	44866940.18	17488970.32	15852226.84	19127546.81	60183062.1	64148429.54	69795437.25	70528734.93	73180772.26	77655876.39	54254185.53	54672543.68	58916599.02	54551352.42	59879334.28	68705264.14	70393947.04	67573146.49	67387128.23	43043127.63	42552824.36	42532211.2	78680415.45	74633301.8	76147092.35	67577985.78	65284617.18	66472275.6	65313901.79	65357192.97	27589997.4	27580291.48
810.5980981	261541896.5	247294539.8	189358427.6	78546243.32	61382213.13	38840874.2	81016657.4	57726321.76	35979216.52	53595033.36	37772741.55	29723370.42	46072973.41	47540905.73	49290856.32	35149699.55	32155797.93	29315121.32	16582096.46	13131696.67	11813970.04	29470252.68	30831399.52	33484525.59	59657983.98	59354260.76	60619752.11	50575597.71	44182870.59	43378899.32	36398070.4	38693914.49	43767569.15	46536343.3	43859639	42859679.31	25281512.31	24650928.37	23900855.76	62931084.23	54683652.96	57970841.75	42644700.88	41747403.81	49644091.82	45439611.18	43621982.5	20089842.27	19842865.81
813.6846163	28157442.91	26919066.88	19898402.06	10443410.61	7206203.297	3685143.526	6981392.915	4791861.982	2380466.378	8281210.874	3756185.591	2796298.08	971790.4449	748156.5292	751314.1489	1782092.001	1425579.432	849728.7341	1187531.686	856725.9531	391149.1483	235029.2693	233844.2473	223779.4777	1824691.423	1583924.842	1475137.118	2340033.176	1519563.145	867169.4576	982249.2063	955284.4289	972373.3466	944652.3626	840363.1885	807637.4435	468854.9595	439501.7242	389436.5568	1745411.283	1002656.266	1308382.484	858518.0658	947827.1914	703792.8773	595420.792	609530.1835	227070.2055	223132.6631
814.5516387	0	0	5690.967567	0	0	0	0	0	0	0	0	1473.631657	3650.556333	4850.47039	2518.988638	1730.605846	0	0	147429.4856	106560.0542	254128.7973	2467.856115	0	0	14711.04905	14607.86444	8854.45334	1167.497874	2134.445053	1610.37655	7586.158936	0	3511.59251	49223.7859	75272.2203	21510.64875	1527.497127	0	1901.719359	0	10249.662	8805.702651	3612.350709	15268.52855	3103.737214	3491.686807	2476.8615	0	3949.494807
814.5581125	40958.59256	34451.63212	46676.90911	17137.81877	3329.259441	4298.931801	8421.987679	1725.97558	1506.336473	2690.049855	8771.459234	2954.679126	13819.83657	12616.94007	19113.47587	8215.570646	14978.81775	6113.401157	6979120.384	6842904.656	6157876.528	8564.672159	10040.59367	21819.9621	37808.92155	34604.08167	21937.90152	22279.17023	9716.845245	33150.76763	32671.67244	30289.86581	41995.52849	2598294.37	2468328.37	2510232.545	46897.12866	55872.21211	71457.10528	112094.4811	104183.5225	84373.40544	66157.14504	98417.24445	24097.65509	35773.30898	39835.46821	8726.624138	6079.023248
814.572876	0	0	0	0	0	0	0	0	0	0	0	0	0	0	0	0	0	0	17393.6584	1346.550357	103933.4731	0	0	0	0	583.1137554	0	0	0	0	0	0	0	0	0	0	0	0	0	0	0	0	0	0	0	0	0	21386.4635	0
818.5934645	4383099.221	4089219.885	3155944.937	910422.8123	690156.5476	344078.1681	1160931.114	750036.8148	395147.7559	883463.8938	508222.3908	421096.08	1718671.704	1713721.51	1775176.357	630743.6067	586950.237	665230.5314	1400971.524	1312068.833	1420271.06	937645.8175	1083547.379	1285158.84	2210810.25	2307596.276	2537017.385	986282.928	903302.1807	1166666.774	967226.3256	1186781.63	1443583.89	2466093.498	2454717.594	2389548.409	847726.2457	836751.4591	795115.8104	1795480.54	1764691.167	1812760.072	2069135.385	1930457.715	1889643.205	1836250.922	1845010.311	484258.5708	508776.4335
820.5802641	174474.7746	375639.1912	258537.7659	101424.2823	79286.75053	41909.04519	93079.7896	56026.96021	22890.17863	58558.49584	39474.06093	7729.60092	65535.00449	78178.3939	91120.93446	45788.87736	46251.34307	56856.81404	198395.5518	147461.7449	159992.1843	107937.3367	102274.8198	43690.98122	101394.8687	30181.24045	78396.77382	75632.11732	68680.21884	67907.69423	45949.4497	105718.9667	69213.29974	170884.2438	163811.7367	128657.0669	48844.41126	53969.08694	62906.78839	103768.9371	151071.1306	69561.16429	67097.83922	146329.7686	156804.9991	114409.2359	120773.5443	35219.65034	34842.11878
820.58462	1961.937158	0	0	0	0	0	0	0	0	0	0	0	0	0	0	0	0	0	30396.16018	47128.15931	34327.18026	0	2663.049606	701.2260336	0	0	0	0	0	0	0	246.73795	1022.238674	21201.65737	26735.61292	25123.92664	0	450.1311116	0	1699.203586	2304.413349	2890.525322	263.1695614	1309.124319	19.71993947	0	2100.521259	0	0
820.5884094	4828475.841	5445550.576	3397752.425	1207727.128	942244.8026	612813.7992	1348804.695	1024313.998	691598.7813	981508.9792	756209.0033	643281.8462	1485177.305	1469856.979	1444726.374	858004.7035	900766.4667	785984.6439	1111289.103	905940.7081	1112103.29	1438111.282	1393157.312	1683164.908	1932243.901	2157523.719	2313084.161	1395841.593	1390397.786	1607965.343	1268266.369	1413070.277	1696396.468	1940536.712	2019607.205	2062672.129	971660.5027	952852.1386	1016860.595	1909794.574	1925183.4	1902365.775	1901320.562	1954759.569	1894998.859	1926537.772	1890730.172	644449.4692	674244.8673
823.5421348	29069.57221	37935.74762	5267.180207	2355.898416	7104.710911	7856.824427	0	0	25299.69851	1920.724658	1603.509693	4177.559407	111478.0796	108796.2942	97398.68132	26613.97317	19344.17184	40891.87667	185802.31	198425.0241	113523.6401	4699.537945	0	1564.526644	3312.498684	26676.03293	0	0	5085.933972	2201.803368	1709.194453	8147.573449	0	71249.73698	80023.76264	74836.3599	299885.265	281721.6247	290642.7317	202925.742	187683.5882	195853.5791	72009.55218	40435.0836	144831.0526	153854.5016	177284.3557	549026.8361	560409.812
823.5641665	10736.35667	0	15298.90611	2279.246319	3021.61503	8592.695824	4607.474497	7717.230061	2809.416055	0	0	0	3366.813397	1376.144531	3190.847669	0	1259.044888	1940.085274	312133.5474	348215.0274	299879.6269	4998.738443	8868.332029	7697.79738	9826.101591	30890.95034	0	9939.412318	6260.333266	9542.937196	9124.787109	24458.04056	7233.316044	259215.4317	267455.159	253669.7857	20214.40298	22306.36776	9432.863516	29104.82517	45589.70708	38288.102	5875.642022	3151.069436	9374.787048	6873.796406	19805.51055	1693.913847	3212.801332
825.557251	0	0	0	0	0	0	0	0	0	0	0	0	0	0	0	0	0	0	0	0	41642.01283	0	0	0	0	0	0	0	0	0	0	0	0	0	0	0	0	0	0	0	0	0	0	0	0	0	0	0	0
827.577883	0	3322.761869	0	0	0	0	0	0	0	0	0	0	0	0	0	0	0	0	14120.01645	0	53864.97768	1152.861126	0	0	0	0	0	0	5619.882637	2508.610385	5357.102723	0	0	0	5274.482885	1096.192204	1355.053827	0	0	0	1325.020117	0	0	0	0	0	0	0	0
827.6945572	0	27797.9323	609.2143545	12828.41436	0	462.0212689	0	0	0	0	0	0	0	0	0	0	0	0	54543.54116	0	20355.63108	0	0	0	0	0	0	0	0	0	3527.909913	0	2634.620697	86.14205685	0	0	1402.385903	17.47069726	0	0	0	0	0	0	0	0	0	897.7451271	0
827.6950073	0	0	554.1531332	0	579.0180454	0	768.0806421	0	0	0	0	0	0	0	0	0	0	0	4475.408613	0	6239.506255	1988.923977	0	0	0	0	0	0	3797.902613	0	0	0	4484.792388	46423.79157	0	0	0	0	0	0	0	0	0	0	0	0	0	6.706543316	0
827.7275467	77844.76408	0	1619.672985	0	0	1727.052431	0	0	0	0	0	0	0	0	0	0	0	0	0	22471.53219	0	0	0	492.1930402	0	0	0	0	42940.67191	0	613.9918512	0	0	775.4759339	0	1145.23395	0	0	0	0	0	0	0	0	0	0	0	0	0
828.6982816	26966.42177	11238.33547	13181.30018	4888.216985	7788.697426	7167.563057	5864.410496	13401.68489	14007.90948	4652.000858	8691.608409	5030.830869	12586.61596	15075.77323	14870.45902	11204.68226	8662.436515	11243.53792	6169.73637	13729.0259	10365.25976	12626.41743	20867.03562	19334.74799	10606.96913	8133.933884	16447.80346	14531.34619	20992.34036	15312.82066	16478.3958	12679.32174	14557.65018	16115.67779	7096.631277	10784.98865	6933.968366	7000.707684	11399.0534	11331.14572	8925.904498	8213.975008	8488.57432	9313.710298	5580.750656	7742.417635	6732.190735	5312.586776	3545.632529
829.7806396	0	0	0	0	0	0	0	0	0	0	0	0	0	0	0	0	0	0	10386.77433	0	96844.12092	0	0	0	0	0	0	0	0	0	0	0	0	0	0	0	0	0	0	0	0	0	0	0	0	0	0	0	0
830.6961464	18187.81629	16949.37412	17927.22838	6561.430438	2316.864708	7545.621148	5148.185242	10808.31095	9246.768362	8794.873429	9767.143117	10763.44865	6556.835435	4334.026855	7750.224655	4880.889571	5770.00283	5870.119532	7824.878116	5607.471727	9562.19074	8012.357367	8958.993772	8646.666849	7624.922496	7202.086166	6042.757111	6740.551896	11720.60369	16443.00916	10181.91626	15611.28911	8107.406767	5234.241832	6892.265783	9906.678846	4498.475216	3620.531634	5776.206622	4886.115786	3257.821853	5398.75767	6327.525446	8304.009992	2379.474351	7217.150389	4202.223111	3645.557943	2742.743548
830.7138396	100483.9911	3596.355951	0	2908.337532	0	0	0	0	0	0	0	0	0	0	0	0	0	0	0	0	241.421351	0	0	0	0	0	0	0	0	0	0	0	0	0	0	0	11.83894406	0	0	0	0	0	611.0515835	0	0	0	0	0	0
831.2400483	0	0	0	0	2442.159167	0	0	0	0	0	0	0	0	0	0	0	0	0	0	49960.71706	71813.04413	312.0371127	0	0	0	0	0	0	0	0.001896589	7977.911589	16416.88458	0	0	0	0	0	478.4709628	0	0	7881.343916	0	0	0	0	0	0	0	0
834.5985242	103779578.7	98887392.88	75491854.74	26633099.3	21081975.09	14065293.34	29930023.57	21926147.38	14682268.23	23314089.39	17036340.66	14108070.21	26636916.18	27579196.83	28503642.59	14447934.22	13579664.43	12927717.48	4948328.124	4021149.866	4063133.414	14340196.76	15139294.25	16802673.66	31432418.23	31794926.42	33136497.29	22318984.2	20579571.09	21046907.36	18540071.81	19971516.77	22957364.37	24734873.36	23493464.15	23180482.21	14939613.41	14641289.06	14465453.74	29743433.12	27163494.22	28365161.53	30089301.92	29018971.55	30007194.67	28170293.76	27782963.39	9962047.068	9892370.57
834.6161138	26774.57704	0	0	315.6607822	3633.541137	6153.899235	760.3208858	2135.156081	2868.062212	5585.414968	6344.806047	9529.7613	45189.29219	41927.66398	34944.93913	16572.97435	19518.5642	19618.36743	6336.971994	2744.04535	1311.780943	48.00527115	59.13009029	3627.922512	2566.918627	822.7688737	2292.066002	0	0	44.64709493	236.0890851	1250.1953	1403.561936	22912.43075	33122.19277	33345.11744	95763.41164	102673.7472	119522.902	53486.20431	49233.73155	67440.10086	29813.30079	31842.40632	38310.10767	50613.45727	59641.64318	160217.8064	178323.0324
835.5231202	334592.5392	126214.5426	180186.5052	72907.34543	79971.10564	59119.38601	120902.0174	51778.44321	56086.87351	86779.28024	32288.44425	58529.82488	65901.79273	80091.77559	70203.61808	48082.14622	63725.69737	68662.31561	183660.868	117189.376	115227.5053	63462.90624	114846.1868	103576.4787	140456.3726	97163.76816	130151.4772	72622.06613	107638.8088	109441.9381	102411.627	132127.2164	154434.2467	198400.595	285318.7635	155517.1006	116221.0874	108030.2697	100021.6872	111505.3309	106461.367	169944.8559	201208.4419	114651.1945	85654.62417	49025.80874	161738.597	37653.08356	38669.70917
836.5425174	0	0	17676.02167	8155.841958	5466.843066	2411.38065	0	0	0	2804.984857	195.7872771	0	0	715.0832214	0	0	0	0	767879.9073	684170.1739	791608.1015	0	7990.364777	1184.588915	0	0	0	0	3517.803086	60.41548806	0	327.8637732	1843.442202	316134.0854	276128.1144	260190.4973	7986.277164	3318.937165	1448.243099	2909.1315	3439.000279	931.6208496	0	4803.332882	2676.957937	1292.673811	797.0318385	6375.874857	2044.024154
837.5547701	0	0	619.7970934	968.9598551	0	0	0	0	0	0	3751.151307	0	51592.71871	51877.06144	43158.07826	8436.531468	4581.358984	10460.35821	25580.41694	14817.65326	37412.59702	0	0	0	0	0	0	0	0	0	0	0	0	28042.75346	14822.98292	30565.11156	188229.7594	165205.4512	181947.5996	132097.7644	125040.5761	121138.2845	29153.36308	22568.55794	74565.33892	97451.13691	110903.7329	332688.0418	364218.2033
838.5535144	57352.0094	137820.7923	127885.9719	10714.80059	7401.424677	16303.68642	68237.89945	30076.66883	23415.10788	67405.9955	33896.92391	18977.93555	25679.7025	35991.77311	17646.54351	17863.3938	28941.78319	20933.52994	542219.3525	539592.1074	582864.5542	37350.90324	25571.53385	30454.37346	46841.66058	24111.19795	33093.33939	54068.34813	39334.75803	32839.60276	19920.87128	25994.48549	18093.81465	316268.2868	235267.932	306421.955	12517.34733	17595.75101	32777.44769	43312.12477	38426.67533	44593.38883	36192.12101	49250.01031	42435.12817	45812.66227	35724.70326	5852.478647	4457.860357
838.5588607	8830.453075	968.1425312	20324.96669	34575.03463	24361.52149	28496.61407	1913.174482	1182.227877	1950.997034	10230.62347	9290.011577	11723.2233	10162.94954	8819.602438	7524.07477	8362.872286	8585.530046	15407.93235	1663778.227	1557560.505	1296139.964	3294.273981	7332.869833	6793.916875	4780.188822	29010.76383	2811.717754	5785.34232	5017.05585	1004.11556	17623.26489	12948.42147	18583.68543	842588.6631	762837.3354	759165.3361	28118.02182	28135.19963	28850.33747	61118.55989	30757.31342	63844.38996	16969.99093	20247.65432	29040.23469	21009.67412	23283.65851	32294.12033	25130.51764
838.5616499	9540.846777	5174.324771	2278.020196	5305.842251	482.9333166	97.46496173	6191.622397	3132.896475	1186.629817	5659.710807	11908.19155	3242.72999	4008.173053	5025.111747	5618.485726	0	1215.641748	113.4148784	38385.03883	76224.59496	39379.29524	1364.315855	256.3663463	7344.240094	5338.134038	3718.681924	2357.22083	7175.512721	3076.005498	7532.159808	4851.556518	1063.360647	2364.036975	19427.90433	35396.17925	66574.0698	478.3093635	998.8838585	2059.042307	0	1309.278897	3273.101655	14153.44581	4722.152276	3063.031295	1016.985312	6639.74869	0	621.2509946
843.7506714	0	0	0	0	8275.417433	6.572207974	0	0	0	0	16.17174479	0	0	0	0	0	0	0	0	42427.95802	0	5431.172423	0	0	0	0	0	0	0	0	1336.526781	0	0	0	0	0	0	0	0	0	0	0	0	0	0	0	0	0	0
843.7554228	0	0	0	0	0	680.9996175	0	3306.489828	0	0	0	0	0	0	0	0	0	0	0	0	0	0	0	814.6656297	0	0	0	0	0	2656.056968	0	0	210.4037111	0	1725.550016	0	0	0	0	0	0	0	0	0	0	0	0	0	0
843.7800335	0	3507.023957	0	1272.981943	0	0	0	0	0	0	0	0	0	0	0	0	0	0	0	20423.70566	5351.320874	0	0	261.8707367	0	0	0	203.2321069	6272.448275	0	10588.09761	6530.435141	0	0	8543.643938	0	0	0	0	0	0	0	0	0	0	0	0	0	0
843.7909864	0	0	338.0136205	0	1965.311043	0	0	0	0	0	0	0	0	0	0	0	0	0	0	30729.95685	0	0	3046.012521	0	0	0	0	0	4257.044344	2870.635625	0	0	6291.58247	2042.139676	0	0	0	1637.633597	296.6498194	0	0	0	0	0	0	0	0	0	0
847.80745	0	0	0	0	0	0	1494.359591	2622.731934	289.0996541	0	5246.558351	0	0	0	0	0	0	0	27091.55929	32466.25421	19148.50432	0	0	0	309.763835	1972.317363	11444.57067	0	0	0	0	13683.16715	0	0	0	0	0	0	0	0	0	0	0	0	0	0	0	0	0
852.5746705	0	1077.522336	0	0	0	0	0	0	0	445.9609604	0	0	0	0	0	0	0	0	76920.1097	58688.94506	159343.0504	0	0	0	0	0	0	0	0	0	0	0	0	21945.0484	18775.46542	22446.61724	0	0	0	0	0	0	0	0	0	0	0	0	0
852.5824006	0	0	0	0	0	0	0	0	0	0	0	0	0	0	0	0	0	0	0	0	88905.16029	0	0	0	0	0	0	0	0	0	0	0	0	944.831638	0	0	0	0	0	0	0	0	0	0	0	0	0	0	0
852.5836185	8081.704844	2915.36964	0	0	0	0	0	0	0	0	0	0	0	0	0	0	0	0	49020.47538	48871.57504	33632.46157	0	0	0	0	0	0	0	0	0	0	0	0	13722.23615	22820.42833	17203.77568	0	0	24.37252368	67.70108513	354.8097943	0	0	0	0	53.81033526	0	0	0
853.7188742	0	0	0	0	0	0	0	0	0	0	0	0	0	0	0	0	0	0	79854.40812	0	29284.82291	0	0	0	0	0	0	0	0	0	0	0	0	0	0	0	0	0	0	0	0	0	0	0	0	0	0	0	870.1292768
856.7083314	0	0	0	0	0	0	0	0	0	0	0	0	0	0	0	0	0	0	0	32661.41804	0	0	0	0	0	0	0	0	0	0	7579.846646	0	0	0	0	0	0	0	0	0	0	0	0	0	0	0	0	0	0
859.5379462	91149.35054	50301.03898	48225.83196	12792.60413	13142.98102	16945.58883	7676.340445	10597.60387	17115.04709	13634.08054	19968.17208	42603.91516	197092.6664	184749.2803	191173.7718	94174.15022	73610.32608	114701.2371	2539238.567	2246108.685	1948176.323	6378.155698	16256.44176	36457.27933	26135.56307	35689.67873	37322.99585	19140.86754	15626.43182	41836.37964	34318.76011	26258.27037	8232.099637	722781.4509	708696.3268	614013.1682	460165.8708	455981.3475	482844.4157	320612.5547	323577.7163	314926.9112	145741.8212	138403.3834	239813.5372	262208.2789	307989.3274	686180.7435	627295.4275
863.7025084	0	0	75723.12231	0	0	0	0	0	0	0	0	0	0	0	0	0	0	0	0	0	97777.56348	0	0	0	0	0	0	0	0	0	2860.47216	0	7514.607396	0	0	0	0	0	0	0	0	0	0	0	0	0	0	0	0
866.6682129	0	0	0	0	0	0	0	0	0	0	0	0	0	0	0	0	0	0	59732.16236	0	0	1515.083569	0	0	0	0	0	0	0	0	0	0	0	0	0	0	0	0	0	0	0	0	0	0	0	0	0	0	0
868.5079584	0	0	0	841.4215348	0	2211.601436	0	0	0	0	0	0	0	0	0	0	1829.997094	0	93.11310518	0	0	0	0	0	0	0	0	0	0	0	0	0	0	0	0	0	0	0	0	2980.312129	0	0	0	0	259.893069	0	0	660.7994815	0
868.5097613	0	0	1802.935182	200383.7072	180376.5709	191157.5216	37217.89404	33046.41767	22342.77422	68088.04654	68403.98542	77961.46153	52173.75581	48708.22894	44797.31964	60224.94148	57776.71014	55987.27296	82458.59269	6443.023187	118366.5307	0	2906.956109	4428.371653	0	3751.574066	3663.095746	0	3837.452654	8026.689797	8.242297621	0	10583.02459	10216.05298	4784.999707	4436.15656	35921.05428	36451.7787	38568.84226	20564.27728	20073.79056	19680.95804	6954.16962	7704.161141	24583.57349	33618.20892	12053.16563	120011.8171	107073.1249
868.521131	0	0	0	10309.53595	585.1491386	0	0	0	0	0	0	0	0	0	0	0	1638.131173	0	83249.07344	71168.61754	18506.16254	0	0	0	0	1963.430347	0	0	0	0	4701.30119	0	0	0	3288.694309	2521.115073	0	0	0	0	0	0	0	0	0	0	0	0	0
870.7025219	55385.47356	41126.02581	47583.20114	15367.1749	9586.346797	15502.73072	25903.563	24221.31951	33710.80802	23423.06589	21910.69315	21323.5939	31209.24166	28688.97266	26907.18893	22713.89952	23463.88246	23303.00333	20329.74273	28167.6991	33224.1157	51434.89614	38957.56785	42194.27799	37577.24238	30989.24252	40203.96035	37377.02858	41525.9967	40066.47571	31483.46579	36225.51302	43651.00257	27721.18546	30992.47656	21656.97421	20778.25842	15890.66096	18159.42763	23350.57557	16950.21291	20292.52592	33643.51867	39556.38415	22310.78682	17258.76744	23893.97163	8320.590709	10901.63535
873.8125614	390.9096563	0	31409.8289	0	0	0	0	3678.302616	0	0	0	0	0	0	0	0	0	0	29320.39504	5367.74102	1857.937286	0	0	0	0	0	0	0	0	0	0	7849.967277	0	0	0	0	0	0	0	0	0	0	0	0	0	0	0	0	0
873.8317261	426.3221298	0	4979.651904	0	0	0	0	0	0	0	0	0	0	0	0	165.6843659	0	0	0	41152.66204	111331.6647	0	0	0	0	0	5424.517036	0	0	0	411.7572408	12932.50827	0	0	0	1028.136209	0	0	0	0	2109.787561	0	0	0	0	0	0	0	0
878.6836624	0	0	0	0	0	0	0	0	0	0	0	0	0	0	0	0	0	0	669.4293318	0	0	0	2199.438056	0	0	0	0	0	145.6897404	11106.42594	0	0	632.0814195	0	0	0	0	0	0	0	0	0	0	0	0	0	0	23194.77429	0
881.7609253	0	0	0	0	4512.845876	0	0	0	0	0	0	0	0	0	0	0	0	201.1606936	58046.26904	30081.42897	0	0	0	0	0	0	0	0	0	0	0	0	1317.514549	0	0	0	0	0	0	0	1585.28946	0	0	0	0	0	0	90.8665323	0
885.5373125	3994.944976	60614.16222	0	0	0	0	0	1254.341984	0	0	0	0	0	1077.642183	287.6841986	0	3015.366632	0	93914.98529	193927.8822	85551.62275	0	0	0	0	0	0	0	0	0	0	0	0	30542.95391	17274.34996	37932.17553	5069.056116	6137.361915	4234.209123	1823.526766	1315.611742	613.1725147	1621.134132	0	0	1691.337039	0	5775.050811	9378.33574
885.5610669	0	0	0	0	0	0	0	0	0	0	0	0	0	0	0	0	0	0	833.858135	0	0	0	0	0	0	0	0	0	0	0	0	0	0	0	0	0	0	0	0	0	0	0	0	0	0	0	0	0	0
887.4598999	0	0	0	0	0	0	0	0	0	0	0	0	0	0	0	0	0	0	0	0	0	0	0	0	0	0	0	0	0	0	0	0	0	0	0	0	0	0	0	0	0	0	0	0	0	0	0	253.7665075	0.056649221
887.4724412	26098.27332	0	0	0	1078.436741	958.9570328	0	0	0	0	1790.865983	1069.537794	0	0	0	1512.945262	0	0	142163.9455	141439.2136	52867.82254	0	1630.917954	0	0	0	0	0	1512.748432	0	0	0	0	17221.59086	30561.02253	19253.08177	6266.938124	9623.212057	9636.511052	3522.387207	0	0	0	0	0	0	1419.922258	89208.51433	83040.104
887.4831794	0	0	0	0	234.7837893	0	0	0	0	0	0	0	0	0	0	0	0	0	0	2044.719986	26005.28053	0	0	0	2272.029435	0	0	0	0	2457.001913	7602.906813	0	1096.907307	0	0	0	1645.534206	0	0	0	0	0	0	0	0	0	0	169.9457371	0
887.5645373	12676196.09	11781748.03	9209262.231	3291149.76	2436427.279	1320019.358	2629930.958	1697492.382	841727.7943	1928989.926	1148252.413	779468.8963	600983.741	598044.7954	621014.751	745853.0708	599412.9492	433897.2489	182063.1416	116993.2252	37773.03141	153215.3002	176875.0279	235455.7255	632073.9807	520163.1487	538061.3764	671486.2259	457641.3844	307988.1622	185138.2217	194767.3231	220238.8132	417830.0068	373846.3226	350426.929	174576.5484	155140.9418	118599.295	577063.9415	341339.4985	392820.6432	561668.3714	578897.5282	434221.6424	330557.6346	241822.4132	134450.501	109764.7326
895.8271601	334332.0388	253315.8741	289018.1115	50548.93038	52006.75161	52749.94373	107328.735	115062.1021	126649.1773	96068.07086	103579.4099	98595.7058	57527.30471	70977.80787	55484.38366	115510.6455	98412.21739	93787.43206	112230.9583	117635.2248	98030.62162	177552.8558	171313.6094	177709.7266	90937.62287	86719.8572	91954.30728	158319.7193	136546.6151	112254.4407	157493.8406	144914.2067	160331.0596	85880.56123	75592.45628	81814.18622	40859.48859	39380.24739	39797.05412	70035.5113	64572.90114	74157.58199	44196.1704	38894.10649	39338.82233	35206.83437	33025.35022	39034.92819	31663.7118
901.7179433	0	0	6213.966895	0	0	0	0	0	0	0	0	0	0	0	0	0	0	0	0	0	5778.030198	0	0	0	0	0	58.8944759	0	0	0	0	0	0	0	0	0	0	0	0	0	0	0	0	0	0	0	0	0	0
915.4912393	7824.771244	5400.482656	1824.172597	1782.802861	0	0	0	0	0	0	0	945.5445286	0	0	0	0	0	0	19318.34078	102688.4213	165564.5262	0	0	0	0	0	0	6775.431702	736.4929776	0	3223.608752	7802.12549	0	3430.949304	0	2423.482851	0	1181.432211	677.1071749	0	0	0	0	0	0	0	0	14733.29537	0
915.5094604	9735.800714	4247.656807	8682.300485	0	0	0	0	3977.912446	0	0	0	0	0	0	0	0	2481.839874	0	0	1434.0011	11253.44472	4716.793596	13.2421376	0	0	0	0	0	5074.529253	18321.80527	0.160557007	6771.299068	7829.471227	1884.621155	0	4694.933534	2223.396921	0	0	0	0	0	0	0	0	0	0	2015.363372	0
915.8543426	0	0	0	0	0	0	0	0	0	0	0	0	0	0	0	0	0	0	0	39415.97862	0	0	0	0	3356.101418	0	0	37578.73059	0	0	0	0	1256.796782	53.14054512	0	0	0	0	0	0	0	0	0	0	0	0	0	581.6811085	8995.680228
917.0180424	0	0	114697.1335	0	0	0	0	0	0	0	0	0	0	0	0	0	0	0	51001.77426	2462.013405	69930.76918	2369.635835	0	0	0	0	0	0	0	0	0	0	616.4570854	0	0	0	0	0	0	0	0	0	0	0	0	0	0	0	336.2797852
927.7570666	0	0	0	0	0	0	0	0	0	0	0	0	0	0	0	0	0	0	0	0	5695.563597	0	0	0	0	0	0	0	0	0	0	10640.32836	0	0	0	2072.04821	0	0	0	0	0	0	0	0	0	0	0	0	0
943.798464	0	0	0	0	0	0	0	0	0	0	0	0	0	0	0	0	0	0	55124.24295	0	40984.86372	0	0	0	0	0	0	0	0	0	0	0	0	839.6595878	1403.113226	0	0	0	0	0	0	0	0	0	0	0	0	0	5903.445682
943.7986937	54249.70743	39373.43652	41752.24902	14152.72127	11722.32934	11349.17948	18243.73762	22376.02069	22887.94959	18604.53015	15008.39238	17106.88773	11676.77237	13956.322	11405.66458	16517.44232	21138.49849	14538.77575	18040.03542	14659.16975	16431.24651	35659.46757	28898.10555	29895.46709	18318.14114	18819.81157	26486.17627	33125.68286	26786.71059	21572.15838	22859.47539	29358.25279	30409.08212	13817.54406	10971.88597	15381.4763	14754.47869	11425.36531	6099.663674	9162.882832	10063.30053	6216.606885	10443.96608	9723.082862	14611.31218	12324.71892	11288.90808	6536.97412	5395.845119
943.8256387	0	0	0	0	3619.388937	0	0	0	0	0	0	0	0	0	0	0	0	0	144.9155528	31937.03765	72016.91665	0	0	0	11581.91469	0	0	0	0	0	0	0	0	0	0	0	0	23369.98277	0	0	0	0	0	0	0	0	0	0	20587.89941
946.7038833	0	0	0	0	0	0	0	0	0	0	0	0	0	0	0	0	0	0	8051.336707	18069.44728	1233.712546	0	0	0	0	0	0	0	0	0	0	0	0	0	0	0	0	0	0	0	0	0	0	0	0	0	0	825.3208582	0
946.7243311	11252.39053	27665.26174	26166.0717	3663.366712	2983.099075	2621.228378	4415.614305	11204.99532	15129.29596	3991.298873	7978.099495	7179.617722	25226.98655	8109.579832	8576.522371	4144.924681	7981.586301	9076.719738	5405.907636	7438.966927	15430.80031	5436.266195	14271.8191	16071.67709	21883.87586	21058.27863	8499.556825	13762.33851	25906.32071	21182.91937	8740.044077	22691.67825	12104.51646	8963.294822	16236.24996	9660.89394	6895.03999	10278.24766	6220.216492	10600.98889	7487.217215	5270.921732	12178.05086	20154.76128	22091.93262	15534.97871	12811.39331	4798.525194	11501.21929
953.5122463	62058.38084	42030.30098	4294.595458	40449.99241	19063.30559	9747.627115	15224.96654	7198.973921	3948.844683	16871.82679	12686.5825	8456.917446	735391.8251	669675.5229	644857.0938	123716.6654	137394.112	186778.5305	27878.68077	18922.96451	9181.526976	17157.12227	31614.6061	24308.53038	821001.7721	843591.1059	979485.0722	250712.8225	291781.8674	397288.6127	109306.1206	115956.3807	248647.3665	547583.9495	505315.5991	487151.8024	497618.4922	519142.8201	499095.5231	488747.5161	457196.1321	457387.8498	1520016.508	1452197.768	3130857.128	3258026.531	3220685.296	36637.77681	28617.01995
959.9531646	789.3879037	0	0	0	0	0	0	0	0	0	0	0	0	0	0	0	0	0	0	0	84129.08918	0	0	0	0	0	0	0	1631.174423	0	0	0	0	0	0	0	0	0	0	0	0	0	0	0	0	0	0	0	0
972.7240601	0	0	0	0	0	0	0	0	0	0	0	0	0	0	0	0	0	0	0	0	245.0734737	0	0	0	0	0	0	0	0	0	0	0	0	0	0	0	0	0	0	0	0	0	0	0	0	0	0	0	0
973.8973819	0	0	3433.255363	0	0	0	0	1423.271234	0	0	0	0	0	0	0	0	0	0	0	0	431.9013738	0	0	0	0	0	0	0	0	0	0	0	0	0	0	0	665.2758388	592.3940161	0	0	0	0	0	0	0	0	0	0	0
981.7810553	0	0	0	0	0	0	0	0	0	0	0	0	0	0	0	0	0	0	38138.62018	0	0	0	26214.85177	0	0	0	0	0	0	0	0	0	0	0	0	0	1078.746942	0	0	0	0	0	0	0	0	0	0	0	0
995.8259937	0	0	0	0	0	0	0	0	0	0	1748.199445	0	0	0	0	0	0	0	6483.778424	0	27407.68713	0	0	0	0	0	0	0	0	0	0	0	0	0	0	0	1364.803315	0	0	0	0	0	0	0	0	0	0	0	0
999.368357	0	128673.1846	0	0	0	0	0	932.3111394	0	0	0	0	0	0	0	0	0	0	0	30.29085207	1994.16475	0	0	0	0	0	0	0	2035.210361	0	0	0	0	0	0	0	0	0	0	0	0	0	0	0	0	0	0	0	0
1000.389954	0	0	0	0	0	0	0	0	0	0	0	0	0	0	0	0	0	0	53728.28708	0	0	0	0	0	0	0	0	0	0	0	0	0	0	0	0	0	0	0	0	0	0	0	0	0	0	0	0	0	780.8612706
1007.429634	0	0	0	0	0	0	0	0	0	0	0	0	0	0	0	0	0	0	0	0	0	0	0	0	0	0	0	0	0	0	0	0	1726.205499	0	0	0	0	0	0	0	0	0	0	0	0	0	0	0	0
1050.675171	0	0	0	0	0	0	0	0	0	0	0	0	0	0	0	0	0	0	0	23901.33469	0	0	0	0	0	0	0	0	0	0	1090.308289	0	0	0	0	0	0	0	0	0	0	0	0	0	0	0	0	2825.262988	0
1050.687256	0	0	108.8954024	0	0	0	0	0	0	0	0	0	0	0	0	0	0	0	0	0	925.9415507	0	0	0	0	0	0	0	0	3703.990559	0	0	0	0	0	0	1218.684232	0	44378.36753	0	0	0	0	0	0	0	0	0	0
1136.798711	126994.0438	118346.9002	81319.39717	24505.69956	29686.67907	22773.94325	61489.38721	41171.15847	75184.48681	36102.31381	31877.67933	41038.1837	20781.71777	34775.77664	35388.29076	19480.79035	14818.88758	6825.68321	34932.41294	24929.52911	28747.90094	76785.71118	49642.06943	46408.07231	111442.3479	116910.2068	102513.5369	91445.98883	85264.63646	90064.93518	84460.12752	25697.08013	68466.90155	62024.56135	46475.76735	55973.29297	29266.66214	33114.85114	41037.81539	46380.89701	49607.48361	35375.00602	100859.8672	102422.4312	64368.37495	32495.73461	46241.1803	20285.64203	28519.85432
[truncated: 40 more columns]
