# Supplementary material for: Systems metabolic insights into kaempferol-mediated alleviation of alcoholic fatty liver disease
Source: Front Endocrinol (Lausanne). 2025 May 29;16:1610613. doi: 10.3389/fendo.2025.1610613 (PMC12158750; doi:10.3389/fendo.2025.1610613)
Supplement: Supplementary Table 2 — abundance of negative mode ions. [file DataSheet2.csv]

sample	N01N-02	N01N-03	N01N-04	N02N-02	N02N-03	N02N-04	N03N-02	N03N-03	N03N-04	N04N-02	N04N-03	N04N-04	N05N-02	N05N-03	N05N-04	N06N-02	N06N-03	N06N-04	N07N-02	N07N-03	N07N-04	N08N-02	N08N-03	N08N-04	AFLD10N-02	AFLD10N-03	AFLD10N-04	AFLD11N-02	AFLD11N-03	AFLD11N-04	AFLD12N-02	AFLD12N-03	AFLD12N-04	AFLD13N-02	AFLD13N-03	AFLD13N-04	AFLD14N-02	AFLD14N-03	AFLD14N-04	AFLD15N-02	AFLD15N-03	AFLD15N-04	AFLD16N-02	AFLD16N-03	AFLD16N-04	AFLD17N-02	AFLD17N-03	AFLD17N-04	AFLD18N-02
lable	CTRL	CTRL	CTRL	CTRL	CTRL	CTRL	CTRL	CTRL	CTRL	CTRL	CTRL	CTRL	CTRL	CTRL	CTRL	CTRL	CTRL	CTRL	CTRL	CTRL	CTRL	CTRL	CTRL	CTRL	AFLD	AFLD	AFLD	AFLD	AFLD	AFLD	AFLD	AFLD	AFLD	AFLD	AFLD	AFLD	AFLD	AFLD	AFLD	AFLD	AFLD	AFLD	AFLD	AFLD	AFLD	AFLD	AFLD	AFLD	AFLD
71.05035576	3816.683134	3388.080007	2613.794004	2242.815546	2817.667928	2071.16302	3264.589166	2586.833379	3913.957257	4572.903061	4706.930816	3252.339092	3640.654997	4102.536859	3656.923435	3560.210688	3391.272607	3351.110234	4787.077391	4681.182868	4389.959199	4567.905617	3954.184874	3972.932679	7082.183695	6762.880953	6137.185623	11862.9797	14244.16942	13272.31669	12425.57193	12708.30273	11640.50081	12091.8879	11101.62462	11011.99495	12166.72891	11508.28062	13899.37402	8941.058011	9334.728024	8673.818287	6509.041602	8551.250613	7794.910125	8710.750534	7958.083488	8297.17865	11410.31726
73.02930746	895.9107534	1510.172152	822.6930828	894.0495541	901.0518607	972.6293743	594.4641051	553.6792449	1266.149874	1041.232935	1020.419377	210.2062913	73.41785677	675.7386966	222.4666117	884.2360794	1582.443876	674.7725353	1072.914801	1287.79995	871.8011531	220.5070079	1816.033599	1079.426556	2068.461576	1582.225184	1886.281008	359.1419739	260.2829713	1033.150234	1153.938022	2273.904269	1340.29816	1086.247197	2298.507364	1864.872911	1550.962514	1703.815213	2270.249565	7158.466245	5203.868759	6004.879229	5160.52791	1416.486508	3099.71926	1922.385647	1381.71302	1370.70069	1215.863273
74.02476651	33157.99484	30910.43625	32043.0411	26834.62041	29230.67692	26706.25362	25821.92809	27583.17563	29679.21798	36849.41671	40752.25119	37453.119	35600.22197	33222.10539	34513.07733	32505.60306	32209.24127	30826.64456	29643.77134	32058.92544	31809.98154	39408.10566	39921.49914	44490.12895	26431.19832	25779.51183	25467.29958	29573.48424	28895.75505	28263.31313	38920.54119	39815.21726	42193.8326	29476.87917	28898.48253	26661.19595	29757.32794	31423.19599	31223.41058	25071.20543	22113.44962	22847.14506	18560.54202	16479.77514	18069.0072	34218.61827	36648.02413	33111.10653	37036.2042
87.00878953	9104.498477	9974.291136	11542.33651	11641.07598	10710.28741	12024.81193	8557.837142	6749.252254	9039.128863	8093.03887	9886.296086	8025.092968	15902.65648	17361.14084	16168.49194	13802.04223	13196.63806	10788.93245	12431.93215	14023.70241	14790.61519	13878.38013	9551.244708	14611.94164	16545.39635	17965.38075	18535.7414	5407.657728	6278.882406	7936.464039	18666.02845	14993.37978	21601.84044	12361.16471	11701.90342	10859.66748	11882.2305	11945.0509	9935.652369	10819.01645	10914.91685	10097.10654	21868.31889	23789.01636	21522.19132	14241.25711	12388.07347	15980.28614	4425.858381
89.02461511	219435.4676	223234.4846	232301.1948	226312.5641	235150.1436	226883.065	203481.5592	214111.4305	231393.6695	231036.3962	273112.6514	245558.6127	344336.1892	359223.6342	366205.0403	255461.9298	257261.085	255663.9258	205925.0667	219677.8825	229793.756	288493.5577	294309.291	285203.9103	323417.8004	327908.7299	327443.4652	193688.7758	199981.6328	201504.4471	339101.9207	327061.9815	332896.2229	260404.3758	247966.9547	262139.7016	220014.4045	226026.0042	240016.9231	316083.9502	320213.7419	343435.656	413323.8771	430433.1029	400950.8768	328557.5388	299163.6657	320947.2613	144402.4965
96.96070554	32843932.03	33178911.19	34220172.37	25128718.02	25393920.75	25757214.38	35537908.01	35531357.24	36191283.21	33703507.08	34359863.99	33522067.64	29010451.56	29276972.65	30657272.58	30110444.71	29897932.37	29776006.71	25501853.51	25950241.31	25376986.66	39879356.73	39055811.9	39192009.56	30120073.59	30459744.87	30195163.29	30858298.99	31357366.93	31265472.77	31320681.87	31659465.3	30536626.47	24739601.4	25250138.16	24765539.24	26355822.61	26399811.74	27075754.38	29632082.19	29987208.18	29027844.46	32281826.07	33289743.04	32810680.31	38484299.22	37435711.88	38284342.84	33827199.65
96.96883574	2104.695446	1194.693961	3026.950861	573.3195626	2194.111346	1179.709446	3361.328119	749.094382	2883.002177	3326.160771	4865.962163	3651.074131	3146.385888	1690.785568	781.8669098	4981.837767	7408.902003	3732.275752	3117.954599	4157.321754	2649.923554	2320.591082	1496.677286	5199.109971	4840.02467	7192.403729	4124.208803	2492.662396	3487.798512	4257.128889	2643.925188	7634.134223	3198.729855	3741.959362	4813.908436	2795.172894	3357.24778	6747.764456	11917.98819	2951.77461	5618.140762	5975.072777	5765.174694	4779.639447	5250.703816	11696.56322	12276.9762	4622.002256	5637.634275
96.9693057	3842.034328	3138.831859	4359.220143	5913.302491	4433.088301	4754.042616	3091.447842	3357.278712	5333.343941	3583.430902	4323.97657	5287.756762	5988.06362	4964.873294	4927.615722	4387.417708	3421.270631	8257.895542	6374.862579	4734.083774	5939.211019	7288.125454	4263.086051	4476.464986	5349.933427	4334.139065	5300.393564	6533.388232	6073.261719	9843.706851	5017.127234	7097.458618	3256.64455	6771.511798	4016.036967	3531.227685	6333.54154	5777.25149	9817.642683	3398.255463	5652.739467	6312.745978	6013.237019	9184.730781	5729.428971	12407.27189	12357.77479	10958.70179	8631.615553
96.96951472	1779.237194	2185.93618	3085.159894	1428.765309	2131.579903	268.8312435	2396.883897	1390.891272	1024.81696	3626.525397	1184.9357	2433.860719	4254.214571	2924.967635	2558.616428	1388.09036	5504.213617	1172.372747	2345.209921	1840.058192	1700.674131	600.5536727	2017.016112	3256.202344	2863.465919	2806.044599	1169.245446	1576.526604	2774.515722	1864.870333	1506.117923	1367.124259	2200.138052	849.1343417	2973.656097	3186.362046	2074.454239	2054.389211	2074.677227	2617.546171	2797.940157	3099.980838	3748.452207	1736.119913	4284.184173	5059.375251	5401.39744	1857.113889	1636.012168
96.96965714	1134.257433	2517.623829	2029.773485	1804.12475	1477.654493	1908.686482	2584.764009	2226.860053	3520.084628	3642.355949	2320.642863	1694.557202	2119.894404	2113.587718	1203.84266	2424.905396	3083.945589	3001.91886	2871.114909	1439.269879	3289.336587	1677.545613	2460.859902	2175.292361	1805.738823	2442.762021	3908.755896	3240.435889	1821.119432	2621.599967	2723.341255	2983.485706	1702.788542	1730.7897	3224.317045	2675.00026	2385.982384	2107.802822	4406.479328	2517.304918	2815.394351	1499.703451	4609.63586	3423.593862	3251.946439	2486.062785	4309.875837	3644.887071	3201.835277
96.96980223	1536.991703	2357.863419	1249.370901	3804.685942	6237.278584	4403.928389	8246.303154	8161.085804	3919.266778	10150.54808	9723.731358	9924.530998	5041.31719	16052.92968	2923.876773	8341.171084	6007.170556	8883.538522	5950.046858	6258.439965	10345.46102	15205.54881	5283.257442	4513.061598	3218.140251	5855.381743	7733.420314	9705.275308	15635.67584	13471.7547	5396.458649	12041.51915	17457.11509	7051.866992	7590.100329	6860.088734	11110.21264	6796.226505	8172.903577	5901.7933	6321.106811	15316.27018	4721.857112	13676.13986	23121.46599	14598.65374	19536.60442	24890.7386	10144.68064
96.97004679	1697.177499	3601.095669	2300.830606	3955.106673	3977.94093	3278.818961	4683.606639	5265.212481	4537.953358	4463.764637	5018.34793	6452.320783	3254.800338	3710.992132	4339.856731	6208.165835	3385.928529	4679.758324	4742.478381	5287.617314	5993.327708	3654.217729	3246.283896	3904.146005	4577.821817	3679.818024	6284.870075	4458.538942	5607.098443	5953.543207	5771.987033	4420.735731	3843.831536	2279.063181	4611.130319	2755.838844	6438.651653	4578.137751	5044.75253	4382.218473	4262.650976	4047.225527	6107.382455	6278.739682	10477.86419	9892.94688	7116.582933	6297.628423	5783.461879
96.97127541	1794.073567	2278.516339	2975.818399	3693.066261	1792.07135	3231.175139	3064.564105	2692.353699	1319.87426	1177.405676	4925.739891	3333.774517	1119.573746	1219.756167	1231.768737	3249.891293	4729.932815	3824.000673	2319.642464	2378.013141	3529.499244	3277.577062	2241.736344	2891.123838	3101.121349	6841.124693	6206.896865	1589.851817	4115.778643	3955.723589	2910.419714	2321.208503	6192.089776	931.2456676	1489.878472	1246.636461	1874.051961	2686.850011	6032.828158	3664.624767	1818.840123	4263.807896	832.766768	1705.052236	4394.86532	5389.90728	3389.44854	5653.32792	4308.596678
103.0038185	7525.221732	7180.175818	7286.863881	6569.718287	7808.810786	5410.311507	6281.008763	6195.78728	5075.67792	9404.349444	10159.03119	8572.324184	4133.305114	2301.844228	2336.094881	5627.320462	12570.41353	7565.917166	6317.678972	6698.021173	5611.886842	5935.859441	7789.260885	6273.387354	9382.926772	9927.046421	7811.537391	12145.04984	11898.46966	11439.13623	8745.265295	6775.409368	7864.01519	8709.559366	11374.20842	10445.59742	14973.13503	10411.13175	14541.99903	11442.63806	11233.62913	11629.61486	4407.027372	5414.034517	6889.413447	8318.093156	10953.01332	10128.97661	22146.86349
103.0401276	21272.75616	19161.5399	20753.38181	21611.43378	17933.32023	16176.23729	23023.95197	25119.53663	25111.63792	14641.23	26956.70101	24905.80493	9577.965628	20068.12812	12397.84166	18922.54654	19956.46788	16556.1801	29592.99143	26642.69721	31010.4863	20017.25052	19250.1183	21860.26472	17677.84023	15075.24042	20692.05529	46336.99428	41309.45915	41330.36087	38111.35387	36578.58349	34374.93873	33172.05082	33701.21721	31851.19839	24865.49684	20884.35174	28455.97332	20460.93266	22076.20738	24416.94437	25096.75545	24616.52915	23622.79672	16118.00995	11957.66911	14409.72316	62079.59904
107.0503145	217318.0431	214815.0171	216336.8361	137931.5403	151617.9354	140692.0639	177291.1342	184810.8964	182597.3394	190695.7191	196165.3513	186244.5756	130788.0743	127197.5397	136792.0702	224996.2539	245548.9502	222289.1975	126367.4026	132978.3534	125469.8322	170556.9065	172437.3265	168992.5832	261228.5262	259512.198	256981.2834	374154.313	382563.0912	374168.2624	335368.4079	333587.9339	317386.5558	260952.2929	269406.3486	266148.1444	562208.5416	561275.7403	630176.01	145935.2301	150030.7562	152585.0744	129010.7855	131260.9058	127160.8019	299252.9775	302156.4663	306320.7147	525520.7321
110.0375392	3228.692532	3256.329001	2832.488146	3951.705799	3380.661509	3392.111505	3980.592617	3791.713717	4243.858917	3555.348875	4597.767295	3613.024186	3847.430837	4085.02672	5599.436807	5441.494858	7615.006569	3252.979302	5098.327385	6085.271344	3641.112494	3225.599306	5455.153618	5783.17901	4115.114471	4976.860839	6625.486145	4487.144011	4313.683852	5521.502741	3276.837887	5065.488072	4529.915617	5226.846275	4785.366911	4904.402354	3453.969118	4617.806805	3756.839287	6436.307583	4151.431147	4680.293341	6585.595799	4900.622054	3801.494523	5338.930428	7395.707259	6594.134143	5325.433902
110.0379338	2286.128334	2142.840698	1956.835875	3932.720448	2540.46336	4846.531185	2329.214956	2949.746014	2451.636526	1796.52665	2524.856786	2016.9999	2306.160473	3599.361956	2734.962721	3852.871888	3738.290353	2849.425134	2834.379504	2300.880117	1168.441172	2161.557081	2327.444894	2264.158949	2555.427658	3525.704213	3444.329769	3818.246511	1944.722027	2849.85264	1823.056635	2666.405476	3821.226811	2231.833461	2131.982499	4660.320502	1119.420477	3718.776985	1172.302312	3656.629473	3420.247503	2063.855811	5168.883782	2246.601296	4184.718258	2892.466526	2118.512039	1766.07316	3249.003022
111.0089497	218227.2681	227648.7045	238443.9403	203522.397	219887.1449	214217.8254	207275.7598	216623.0873	221732.8488	265661.5354	270176.2666	277344.7907	183282.6603	187854.6305	192632.7231	346902.6533	346973.27	361274.1687	381116.5392	397817.3622	401481.2639	245272.3166	246047.3646	242719.5657	280811.5114	303574.3032	283773.2503	228100.8256	239676.2564	244147.4434	235538.3922	247651.2781	234810.8531	259641.4458	285291.7911	281851.8188	327195.4631	334955.1511	346440.0476	270909.32	266007.7917	268260.9049	333331.0493	346566.2794	348892.0005	319194.0388	316661.0368	335382.2465	264482.0653
111.009753	1004.413437	1483.404961	1349.643292	750.7825037	2538.707956	1077.28667	1242.55831	1578.04937	1148.620706	2059.944067	1483.018153	2257.21364	2440.956158	907.8222506	1421.717552	2595.49869	1699.746107	1321.210865	1020.275763	2608.062447	3089.867565	1190.463171	1120.939521	828.905034	1572.955788	1764.472656	2807.49487	1609.415369	1684.139104	3510.11178	1678.619683	1983.466328	1934.069476	1547.421982	1040.261119	2014.092114	1816.59481	1267.91314	2945.9134	1275.85456	2504.009675	1733.566292	2185.934834	2637.357892	1288.64292	2810.200195	3425.885362	1133.151781	1973.717738
112.0406499	2286.729083	1796.696893	763.3802187	939.1792268	666.1106165	969.644095	1504.449062	964.1237068	767.6974264	2299.2659	1940.989125	2489.293748	655.5613306	753.6859683	638.7109897	1370.020948	2184.764831	1082.181901	1534.208052	990.9065356	1593.211273	1527.633785	1818.178934	1433.050504	132.5321104	44.39392361	161.2036392	1.857189011	549.0929728	112.1493516	264.33002	1023.033075	346.9477776	349.7763091	463.1720844	853.4007854	0	79.68248779	636.8870148	123.1149245	0	0	295.4206584	952.1451247	229.7841739	1024.443456	654.8933458	1040.97772	0
114.0562889	2908.725113	1944.339311	2296.267642	3393.010497	3566.368571	3456.347198	3169.791115	2460.86709	3473.759814	2862.062032	2407.148779	2700.233935	1838.177502	2577.912556	2475.076042	3860.447363	3670.506475	2983.358431	3557.546564	4763.120655	4265.317001	4403.03257	3261.224591	2148.716303	4628.500948	2472.403497	3617.979077	1920.329339	2683.228415	2428.734906	1985.040911	1648.703167	1752.231527	3818.723936	3287.355648	2404.447132	2207.075219	4569.900537	3959.365332	3366.72305	2651.269436	2908.805909	2227.285338	2534.401004	1746.115037	4269.16249	3376.963727	3980.020667	2812.220626
115.0036917	43136.7631	47120.90884	47663.7864	53273.51775	52704.14802	52815.67474	38759.20362	38820.0722	39327.87051	30280.41255	33606.46697	32443.8666	35203.09869	34864.65095	34368.11929	55557.3782	58758.58062	52792.53201	41914.98747	48136.36357	43481.08054	41928.74004	42581.91918	46193.97166	41199.78826	44797.86082	44020.86729	48813.78163	47942.12122	46751.32372	48726.19415	48475.06273	48198.02625	53411.5424	54339.16873	53025.12511	64694.44656	75587.72967	87522.48516	57513.08656	52044.99201	53924.183	84948.76843	80366.79243	82934.90168	58401.83474	54555.907	57063.20403	38051.35848
115.0398992	17073.18141	16032.25062	16674.94968	17287.74066	19498.1144	18140.87001	13189.63831	13970.45517	12411.12767	17747.28689	15901.28265	15905.23492	15120.37171	15595.45637	15351.68467	15918.96122	17494.66107	17317.10349	17381.92745	18590.67187	17953.50935	17731.21061	18995.46286	18484.24169	18623.39769	22212.53599	19084.91194	13103.93022	14046.03535	12451.52676	27102.64802	27277.42321	27665.60644	19485.47223	19529.54253	20974.08942	23068.74564	21060.0224	22913.17542	17901.59587	17486.61839	16214.11818	20586.25249	21093.37795	21174.65587	12909.43162	12447.68076	11180.19585	10901.24106
116.0355266	14960.82436	14720.51551	13605.58562	9051.179183	9916.237116	8862.186746	13401.83828	14330.28132	15578.90901	17481.84011	22411.66008	22176.09658	15206.02141	13928.45606	13865.24016	15236.63143	15672.26855	13599.89161	16933.67754	18844.8747	17817.41318	12074.56353	13754.11087	14054.20573	17655.46705	18457.91353	17231.82523	21402.64442	22538.27826	19608.74374	20428.63386	19118.05713	20001.61555	16014.76096	17451.35037	17058.63117	16172.17933	19369.36679	18777.81573	16110.22369	12501.0398	11784.13601	14058.79371	14063.01192	13838.68428	13631.67672	15182.83964	12463.47114	22837.18854
116.0714562	3547.715437	3520.835909	3707.799237	3538.587398	3285.673571	1859.001866	2222.682986	3065.978999	2444.265937	1744.427319	2530.114051	3095.041159	1164.76582	931.5712229	1532.355834	2219.937531	2539.151464	3063.74642	4701.077707	3834.61293	5241.237526	1749.783374	2249.273636	2047.543752	3821.615527	3534.084391	2962.25853	3055.509873	1472.128711	1346.186305	2331.011188	2640.428046	3783.434894	1343.076652	2415.749857	2020.206992	4244.905956	2558.891968	3455.223129	2855.835678	1865.929557	2002.238793	3443.022066	3038.602409	1431.318762	1519.494639	2540.1044	741.2543243	2062.820612
117.0192899	27506.38246	22894.24028	23543.0065	11708.98268	18865.26024	18651.46727	14422.90351	17185.48549	14062.2134	18269.54179	19544.66099	20171.73001	21767.51675	20497.42085	22320.24654	18627.42089	22159.85117	20251.2086	23952.4704	20686.32704	24835.23848	23861.0971	14466.74822	23814.04057	23642.29653	24383.00125	25214.72434	16536.76164	14268.19234	18913.11365	27743.373	29216.76902	28599.36058	27382.46224	26338.92507	28789.30165	16929.65758	17616.40165	22876.51329	63025.39829	66173.59522	64230.94619	39077.62764	36375.87324	38627.03644	29186.89486	26050.75278	26944.55728	15983.01393
117.0557571	86829.56458	80915.8138	83845.92884	70162.55656	76894.1703	66353.8932	78736.42713	81818.47244	83720.86953	100377.286	99188.63438	96465.59756	85575.30211	88302.05528	88354.11355	88416.30609	105387.6062	96117.49421	104647.2957	102034.5858	99338.21074	103899.4077	106225.2475	102752.2489	194860.75	204040.9916	186342.7863	291855.629	303582.708	305485.9524	316697.5982	302587.8162	304354.6542	274942.0273	277213.7198	288666.4428	243132.4571	262392.0497	307476.669	219416.8818	216044.3413	215306.5289	199996.5115	196591.8886	194214.8161	195978.3402	192371.7301	186407.6084	278497.7871
118.0512086	8762.782706	11402.22888	9027.333473	9994.593129	9989.731835	11485.04927	15300.59929	12671.27338	12281.57349	8553.828208	9350.255134	8732.86504	7115.714247	5761.901638	4329.544314	9979.651453	11305.31091	6634.835006	12311.09957	10128.31471	12562.11736	9382.795398	8280.336502	7971.501828	12374.81833	11674.35425	9936.338649	8561.393288	10458.23307	7236.995621	7896.524801	11926.51266	12371.2043	3558.958598	5348.906433	8079.001659	15740.43859	14717.87363	12055.95241	4644.056764	7381.98274	8998.553012	10939.07861	15546.68869	5188.748141	8205.877291	7082.532735	9469.357443	10965.42656
119.0350908	30903.93515	31579.19705	31802.48262	29282.25851	32557.29068	27852.98103	34946.13546	38426.23634	38633.68551	34120.09291	36809.09517	29472.31858	28506.28122	32190.62202	30125.22573	38169.46518	44099.61569	40864.95355	32963.01997	37796.71652	34871.25203	39863.1888	46338.6868	39672.66805	38399.96942	35328.28375	37507.38204	35657.96765	34944.62581	39866.22735	37247.7437	37631.6261	37265.38695	46211.14889	46129.3293	47474.87134	40668.03886	34567.62377	41612.05468	35082.67334	34536.06004	35326.73608	36867.70119	33659.38682	35065.55009	45290.26865	45128.69366	41961.05164	38647.54386
119.0500062	127.3254473	0	0	92.27852051	0	304.1168381	0	0	0	0	0	203.365286	297.1400311	0	0	0	0	0	165.4733577	0	64.39580111	0	573.4103332	0	0	377.0620616	0	1456.977567	1767.603886	2318.715225	4451.50495	6136.055836	4590.152229	2686.752183	1675.776849	1749.208872	1595.298931	1140.531173	611.1875041	1031.868278	2000.157966	1542.4735	3409.797489	2901.266213	3093.344225	619.3330526	698.4092512	906.5896248	924.1422663
124.0076991	395005.6137	389090.7449	383354.1649	497448.4148	509969.589	519854.4621	413759.6902	424384.7694	436563.3062	402721.3289	431392.7927	417009.8249	444924.1496	451000.4274	453108.6745	453050.1404	454640.4905	469653.2268	447175.2931	464930.9522	447041.6928	410913.4846	395742.058	397000.8455	632986.8613	611752.7361	612125.9322	637696.8286	610481.084	650468.0603	478969.4674	489257.9598	470183.8581	469199.1145	474552.837	462075.8759	353466.9547	329903.1149	354673.9256	360809.9453	380375.0865	376876.9398	584327.1193	615978.6427	593039.2063	665864.075	644862.2905	672980.0171	301480.5974
125.8994317	2921.867255	2946.632216	2712.637291	2608.464358	1970.370253	2588.070063	3557.479919	3693.416803	3007.911153	3161.659909	3052.767973	3190.470019	3422.21749	2811.079813	3741.824016	5842.653519	1839.08493	2565.13988	1587.208567	4409.667345	3527.287114	2825.839773	3333.500373	2784.384564	3057.1585	3398.513848	2267.180909	3283.292844	2529.518092	3347.579258	2082.833749	2231.00279	3350.443207	3923.93402	2892.67832	4020.837056	2304.497556	5041.326948	1541.588577	3311.601876	2570.540405	3151.169637	5620.316028	2641.727142	2188.709265	3276.587022	4451.660214	3583.377851	3073.945462
127.0761444	6856.455008	5314.27022	5681.268425	6174.371673	5991.026427	5210.240476	12085.84804	13298.6022	13433.93455	3498.142788	4166.144424	4051.645635	13046.51178	16835.69299	13758.27318	9071.101509	10160.22786	10718.55261	12136.34985	11109.48568	15311.07821	13034.40666	11973.67556	14064.29222	3383.424024	4032.462175	3404.581616	2758.367827	2569.380135	3154.133405	11985.03758	10638.17086	11124.29643	10950.91598	12489.11249	11937.00233	14307.0778	15530.13869	11680.42265	8450.726003	8419.742359	6654.202871	0	0	0	2385.325557	4785.105428	3334.589997	13848.2156
128.0353863	307782.1515	298274.1753	291497.2501	301928.0518	321535.3662	308266.4372	340620.9514	351668.6416	342990.4268	436377.5039	446907.9816	443933.1384	420923.1734	423464.7024	438734.8633	403544.001	420832.3817	418465.6457	390090.1141	406022.0365	392107.2784	365059.751	376848.6365	379000.7172	509786.8323	500827.6566	493526.1775	426810.4212	427689.7205	439467.5302	502288.1718	496296.8592	492489.7217	462340.2764	475061.5824	466497.9439	490898.2279	487907.5873	540808.7327	386321.0529	388426.7633	388308.3442	387855.7592	408499.3267	401445.477	402241.3287	420943.8253	418195.8695	449096.018
128.0355338	1449.568624	596.9110811	2063.182609	1011.716365	1202.133227	1702.740688	1027.994346	2982.729875	1044.078782	2294.772359	3374.551217	2706.759994	1227.77428	1623.617637	2130.490681	3416.298564	1406.681371	489.4641841	2099.68262	2994.226727	1531.504109	1237.69176	1412.516181	566.3193729	1247.921183	1407.388356	1243.39107	2476.663458	2130.300158	347.4638351	1411.381643	1668.434813	1695.292602	2430.818896	3917.090315	2765.56838	1170.244112	2348.416867	2450.267124	924.7384989	1052.090412	1307.481337	1655.862137	1134.644183	1925.387755	2151.130418	2388.30914	1001.625875	2160.064303
128.0731859	2029.995149	2108.049131	1202.132224	1869.676933	1135.643432	2873.496692	1818.317095	1803.717599	2550.343578	2525.337506	3210.197826	2291.352792	2831.633122	2203.769867	1929.553121	1940.783395	3369.547281	2896.3714	1988.066919	3095.194215	2390.37621	2892.038525	2651.688084	2144.229183	3418.754365	1874.578062	2378.092484	2473.741923	2872.365739	3763.837054	1934.577685	2568.958652	2826.09508	2151.849436	2897.331231	4037.993603	3280.714744	2686.311486	3050.487759	3090.834204	2276.047511	3003.893908	2317.869035	1990.767488	2656.433841	3199.894442	2639.670685	2439.437507	3145.939388
129.055643	404441.6693	408539.7609	400815.0548	495493.5467	502505.6613	483013.99	386295.5296	400746.8282	402737.0064	514188.3925	518532.2297	515293.7037	413234.675	401541.2517	412471.029	396617.2893	415131.0774	388199.8184	446230.8883	450441.9152	465318.714	491422.2324	497001.3088	490114.8343	429790.3316	434683.3106	431920.982	301126.0108	298671.5913	307685.2719	718675.5304	724711.9748	703328.5312	464267.5442	479125.1949	455176.285	523454.9954	528092.0854	575845.8354	427635.5918	433976.2266	426770.286	599872.3263	605981.4212	611487.9703	280885.5458	278501.9738	280858.0509	351870.3123
130.0873984	16865.44081	16187.73803	15304.59947	21067.12462	23905.76627	21261.06682	16063.51005	17165.90422	19520.18608	19831.81198	26544.96482	23827.72905	22054.28581	19878.18655	20729.0967	17489.02409	16738.27327	15864.85776	21822.44556	28190.64447	25376.77607	21117.92	21802.71392	17456.96256	24257.83622	26087.5131	21750.73082	14429.41987	12529.2928	11633.13024	18379.03546	20142.11775	20761.61546	18518.77821	16727.3929	18444.93193	19841.91225	18903.84792	21848.41872	18801.75247	16537.52549	19536.60377	21574.02758	24318.31306	23041.29448	15327.11795	23421.71256	15916.06798	12813.89292
131.0719245	158258.02	155284.7498	146159.3605	154958.2301	170407.6718	157334.5215	193043.2487	187979.2678	189327.8254	195305.2771	196863.3124	195659.5781	121349.7761	184044.9296	117626.5457	122248.1453	194588.9725	177808.2873	137796.1381	141642.5967	142293.2518	180637.5855	183565.9997	177961.7761	196210.3277	270124.5199	189245.4528	274330.101	296428.8593	300337.2584	322794.285	319960.3816	317035.3579	340474.0598	356282.3528	341656.7915	283519.1942	286311.6214	338980.3895	228462.3524	220109.8927	218291.7953	206553.3014	164454.5451	212954.9859	175419.6345	250765.631	194578.5924	326411.6393
131.0822156	150157.0575	151375.7162	149571.4274	151669.083	159047.6801	159645.314	194449.6813	186258.133	209925.8481	157459.4598	176445.8646	175307.6133	166474.6242	177420.3837	165103.4927	139784.2625	153793.6095	151434.2026	164984.9547	162641.845	170960.6661	154697.8626	160600.7282	145496.5876	156611.4967	160142.2459	158411.6161	182427.321	179618.8347	198036.215	155551.3747	154542.3757	154829.5928	152405.7295	147972.8807	160512.8766	139484.7777	144638.5918	150831.1123	135284.975	115760.6126	131226.4543	134943.6989	140918.5841	131387.2729	140062.2032	145595.5052	143821.505	186166.5271
132.0303824	61401.07519	58314.86468	58089.79242	7486.25551	9251.684419	8316.731152	9249.323485	7904.95758	9600.165633	10110.33252	9872.666042	11297.20506	12314.74739	11102.50128	12904.00371	9043.329227	7826.865664	9168.423701	9328.480956	10983.61838	8562.131819	6037.776905	5939.08781	7284.33864	11921.76521	10634.6415	13990.1111	9067.366194	12594.54335	13870.36033	9710.538543	11750.0739	9299.128728	7382.285424	6003.233829	6635.924461	6890.055163	10306.62111	9390.80795	7151.082419	6700.005594	10114.63455	12075.83946	13007.06807	15229.86231	12627.2045	11685.35947	13399.25724	8784.670812
133.0142422	313298.63	307350.6999	303347.4861	375326.8117	407947.8501	395150.0192	301054.4883	308891.2014	303458.3609	248187.362	252626.0737	255445.0628	293465.99	284080.8204	302111.151	399133.1481	400931.3006	393744.4831	294805.4655	302176.933	299201.8342	332162.8939	329735.2545	336371.7931	304555.9967	298825.065	297037.9088	362949.7433	350891.8199	353214.5784	422184.6703	419173.319	402519.0343	392583.3864	414610.3678	406704.9254	511221.4036	495216.1523	553354.8976	405714.0371	396975.8669	408471.3702	536098.6464	545650.0393	543090.8309	396973.1485	375093.055	391835.7179	321912.3545
133.049616	5481.054316	8581.935552	7383.362184	6311.393423	6425.845843	7250.832221	8129.708307	8255.375389	7528.756609	5043.089019	6118.976871	5398.512798	6004.601128	7269.413838	6720.595338	7316.838696	8779.752087	6326.540653	7458.399071	8644.262514	7280.691001	9309.123955	10556.14953	9219.903069	6944.522737	8350.996278	7109.618257	9382.471597	10024.06086	9656.90724	9751.971336	9159.053824	11438.39837	12430.71547	11033.80769	10329.87869	9915.07369	10961.96065	10313.70729	8212.027575	8690.617967	8615.189991	6922.377834	6248.616132	6721.05949	7907.243995	8286.375277	8108.006996	11668.394
135.029914	194298.4194	202085.7772	194743.3448	175398.6201	178684.7326	184135.1396	182389.5328	185070.4674	189273.4352	212164.6276	222156.2645	219954.9467	203568.0611	203978.916	202324.0709	215272.7852	230217.344	227986.4242	257116.8568	273058.7811	255811.7345	238640.8513	237336.0453	240027.8424	211728.606	221262.1276	207657.5477	177858.131	174744.6652	184615.7991	167098.6441	158203.2514	163497.7303	178592.4311	188912.2592	184275.3958	195478.3216	196784.9444	205504.8619	167869.9738	170232.5864	181532.9464	241765.8819	249839.365	240901.2573	194502.5813	191072.8636	194297.2651	204326.4944
137.8968074	849.3674301	1795.439738	2033.358699	1035.037329	0	1188.617728	1872.015484	1123.508711	1891.119192	1266.433166	855.9604854	1157.076082	1060.270034	1221.478115	1735.209841	484.8860541	873.4939117	637.4123353	2175.94954	420.1226394	678.1314087	2092.666234	2015.875047	1825.483649	1862.750405	0	1186.070013	685.1357362	0	1597.486335	1711.892839	1362.980945	1729.928325	2144.477978	373.3955169	0	669.9828141	996.8752931	265.4275702	1732.454634	454.6385836	1511.296725	383.1254677	809.8421622	386.2767321	548.1141752	2233.540229	1400.227822	435.2100527
137.8996841	47627.18361	47528.62177	38715.22861	17482.51717	11776.59044	16710.66226	45621.83366	36545.57161	45154.28843	41453.79367	45156.11369	37163.65925	42680.50363	41771.88738	36692.19537	36636.74003	30576.69095	36051.60471	31272.20445	31826.50581	28698.2425	42778.16281	36703.36529	41161.03204	31167.17773	34865.3249	28867.03171	36448.77803	36858.26964	35180.41636	38042.86495	40809.5579	38065.16898	30636.75634	27099.49339	29019.94372	26331.60989	20540.62399	14673.88219	25871.3229	25007.34646	19314.93512	25345.42393	26836.90218	28276.89765	30301.85457	31889.88571	29768.67751	18088.43927
137.9017492	3038.481057	1957.669373	2212.374551	189.4516694	519.5242288	969.2805372	1839.716666	3725.404121	3153.48278	2112.029037	4127.916745	1953.61998	4925.873852	2432.062856	3755.954941	3212.736158	743.7298538	2691.515723	2787.093255	1287.916762	467.0269052	3822.162517	1977.68179	2139.952251	1962.167372	1500.593135	5225.253573	1946.337967	1595.947371	2675.27125	3056.082885	4027.264244	2354.855505	3208.103245	1302.367044	1883.7349	402.0357437	820.4636774	360.5526059	352.8149746	2285.93623	819.2703831	1560.339605	990.3304084	905.6993832	2243.232271	2290.955142	1109.965379	2279.292153
140.083574	2175.048631	350.2088327	1004.510497	2284.145393	4198.963042	2779.929697	194.8955452	1095.207669	1252.031091	3603.496043	3237.314047	2990.909705	4995.911948	5035.139656	4857.947483	999.1709961	1759.916263	2680.081228	873.9969933	4542.954673	4013.987048	1058.37232	206.3440648	369.2206732	9065.680068	9679.226485	8829.295119	3933.129429	6366.18462	3825.181733	2279.173246	4862.34286	5367.876638	4527.159468	5515.789475	4814.209837	2127.693853	2611.989886	3781.303898	1915.489043	2458.39986	1976.462127	12638.56078	11741.14409	11143.9561	6074.565513	5154.715092	4573.490868	953.614441
144.0454669	37607.3845	37401.98814	36656.73686	48684.43369	53720.61051	51979.14363	44121.46744	41509.56253	44467.56718	58109.85141	59318.33462	51823.36867	39835.12883	39269.39657	40399.8912	64087.13973	75359.15751	67186.8609	71871.38566	71356.49644	70130.45975	51084.53373	53098.12107	51168.11004	62068.9991	61829.03004	60107.49256	51281.11299	55764.95892	53529.28195	83551.29113	76100.42912	78548.67123	58462.44556	60050.727	57334.14439	74103.75679	77145.3698	86218.29993	73464.79506	77846.65215	78602.46358	50380.71075	52354.63932	49488.59769	71242.56926	75142.12114	74693.4696	73601.39249
145.0504777	1280.374434	2462.931441	3442.321001	3247.726299	4214.651187	1856.66657	2245.751998	2753.955816	2761.66619	4644.750438	1890.145402	2622.718101	3417.198371	2654.49449	2377.872576	3540.727943	2787.768381	3748.24495	4490.449664	4917.77349	4117.197303	3096.232555	1788.234786	4401.935641	3829.97014	2480.070457	3537.366284	1492.810236	2176.256028	2123.160915	4704.169623	2811.284588	2631.814543	1560.516333	4692.951523	2883.581219	939.2364846	3020.431656	2625.76252	2878.688326	2420.977522	3051.39041	1282.710226	1905.402597	2763.56716	2271.742355	1098.527581	669.1257693	610.317495
145.0618482	371164.7075	384269.187	375841.6437	327303.769	341384.2957	333475.3604	429141.6667	431254.7538	452034.5578	440479.091	461753.484	456182.0408	419987.0148	421645.1758	431084.8388	391179.4814	415588.0621	398265.058	410602.0244	416520.8221	412389.652	410044.5515	426176.3492	417076.1802	434957.652	441286.3152	431208.3395	412659.1384	401704.8546	437297.0573	399516.8127	414868.0568	389145.6514	401448.6743	401007.0102	407594.8155	416661.8739	414536.763	439641.1335	326167.8307	317981.4896	344503.1119	375171.8262	394056.5136	382167.0212	362867.8747	353398.7461	363996.2008	402938.8598
146.0461598	53032.15604	60208.25004	51131.22983	58639.54647	56808.02682	55371.41723	55976.71054	54006.17447	53548.90343	64662.78548	67026.39194	66548.42548	66544.2546	56759.7957	58213.14851	63202.55874	62429.63273	57389.00961	72511.92473	65631.86473	58536.15241	55737.55251	49858.2309	55008.76447	76182.73653	71371.79163	68810.29979	64289.06391	77810.47321	74111.13568	69244.74297	78580.37361	70271.91117	63624.1174	63787.23931	61215.0626	65358.51636	62896.97218	71062.40944	64180.44129	54761.18021	63771.96103	76915.26219	81654.96267	71877.45558	67427.49674	72707.95888	64160.61512	61970.00251
147.0304756	25426.12217	26265.67186	23763.43798	20110.47689	20600.83332	20508.81166	22351.47401	20508.44649	23304.89477	23995.17838	29822.65769	23789.39274	25381.60205	21614.94855	21503.49337	28157.53786	27716.47858	32143.4682	31063.30688	32125.22319	28480.99817	23502.97289	21875.39919	23153.33575	24355.111	25073.25837	22581.0942	22317.64438	23686.63429	22245.76802	31582.25054	31621.29646	28095.3574	28234.23727	27284.0389	27006.44547	28507.59584	29419.96486	33155.25884	29118.49388	27901.16266	28028.89294	31879.28485	30012.69316	32774.27419	30489.37759	28212.81182	31280.27343	28095.87958
149.0456362	11025.46972	9328.346908	5703.778826	4366.541958	5428.790469	2735.71659	3785.02107	4577.140139	4342.327832	6200.280664	2591.696246	7310.254674	3550.09936	7704.155399	4641.05104	6651.572585	5083.425626	8139.959947	5156.726212	5015.251465	3547.440191	9377.241829	7244.428978	10832.99731	7141.926059	8859.734429	6153.712454	7099.517373	5379.889734	9414.69452	5654.97168	5141.308512	6693.139677	4737.127009	6334.648253	3170.113974	7498.597855	5593.937128	6329.03728	13490.58849	11507.07159	13221.91468	6494.254715	4229.974857	5157.72871	11152.15456	13818.79449	15529.41284	5645.167783
151.0390855	820.2723055	526.780857	479.7322575	5193.18703	5310.189115	5000.076796	1278.627652	1985.234924	1156.505528	778.3696019	1102.1386	1378.545699	4384.524742	3258.01265	2455.372265	2750.37163	1814.733631	5831.834381	10112.5362	10001.18676	10774.79445	1516.441255	773.890627	1491.272713	2755.044939	2576.032368	2035.407417	1565.786722	1465.297557	1637.735826	3425.912135	1854.73561	3682.513841	4791.170546	1714.421836	3427.107053	2721.419468	4269.151415	5476.539998	2535.291748	800.5156878	2167.48711	5753.461328	6726.096661	6782.66557	3537.058136	1521.286362	2691.74272	9503.810139
153.0319429	2448.644081	6441.153069	4604.299095	2318.376015	3678.138646	1753.972335	908.5264534	2480.607311	1971.083321	5765.224282	5419.278956	5967.673292	2154.347819	883.5029482	893.0019751	4150.460587	6279.39216	7113.36747	5576.208977	3996.19244	4951.847043	1429.794242	1522.99702	4184.509236	1989.315337	2754.100586	3625.460844	5461.684234	2968.882013	478.6149922	2034.082905	2162.209709	2643.252887	8080.570634	2170.310204	519.5313405	4151.712302	1983.034373	2090.657743	587.7689961	3422.139124	1931.809229	986.8909047	762.504716	1955.67208	1324.848588	3202.036814	5692.498071	654.8879081
155.1078207	3238.720156	4846.992523	4874.648337	10432.19322	9667.701236	10220.78062	4751.086019	6540.07312	4632.238114	15322.62422	13819.13712	13524.36284	2573.966355	2044.19282	3577.00926	7931.061728	10705.63399	10254.07897	10926.60051	12382.4106	9933.234085	8231.144123	6910.136499	7762.771928	2841.106763	4067.287755	2967.743493	9878.724329	10456.58998	10299.15399	9348.88938	7183.340917	8779.171515	7383.956145	7734.293226	11219.56663	15042.80142	14047.73492	16776.84395	11711.32354	11810.39134	12805.42296	6896.683732	6429.521982	6801.539893	9133.478323	9209.047364	8070.384141	9948.455597
156.0664385	10018.7293	9482.050822	8349.913586	9877.900011	9389.442548	9074.632695	10621.03581	9534.21942	10898.37382	16006.68674	18891.83019	16878.42136	13593.89157	13484.96542	14557.11228	6370.320537	8957.239859	8231.38254	12235.52299	10779.90126	11840.81234	12522.40073	11090.04371	10095.59263	10186.60424	8341.7588	9502.602802	13414.6047	13350.25325	15310.10779	13601.46366	12248.25099	12431.16507	12481.26781	13751.37071	13249.00542	9570.713663	11345.31523	13594.23594	11670.46897	10415.9926	10863.06671	9350.45933	8848.427355	9789.214428	9383.530802	7806.567761	7807.587242	10826.12137
157.0531583	446.339376	1122.814797	1529.226906	2181.722661	2599.220153	1994.852016	1939.200153	1709.059741	1474.108272	1150.133988	2166.257894	2235.631859	1189.554648	2381.333299	641.2166674	936.1022044	3236.7585	1090.967028	2063.679949	2213.694428	1740.236344	1368.691502	1237.195396	721.5126117	392.9944817	2700.531391	581.5819313	707.5474402	1944.347759	1026.993265	1816.967104	1041.840814	1883.033106	2281.579534	860.0257069	1612.956193	799.8528166	2138.46631	1131.555519	1337.353696	808.9571577	1781.253403	1254.719798	670.238854	1664.828189	218.2377993	1653.065943	516.010837	374.9489624
158.0821658	64171.75936	64183.28768	64214.28772	60528.80583	60970.2448	58198.64301	73915.76175	73829.42686	75830.55551	81121.26542	86038.03849	87548.68729	71944.99454	70124.81423	71581.60073	61205.90869	73474.23053	65086.20355	89386.75213	93279.40583	88051.95174	86336.7903	86558.54002	86271.24105	63114.92138	66944.13262	63030.10659	68219.3114	64502.68536	69807.93297	98796.34819	91421.4426	90269.39508	69720.37087	73370.53409	65124.78284	82759.36231	87647.13392	92542.23282	75027.56865	66701.44959	72248.44847	54846.51831	54021.1012	54246.81792	66525.07303	71419.83794	69458.87991	78658.09003
160.06183	13079.79828	14412.99588	15984.06459	15029.52219	16652.18179	15587.16442	21459.77151	22166.91946	22029.51204	24434.34598	21619.3646	24987.93234	21076.70565	16764.62284	15155.68669	19095.13976	20872.44159	20907.01313	22959.36336	22092.24344	20657.8886	20681.28462	22128.16859	23154.39095	16064.06697	23293.36861	22802.16959	16680.01868	15484.06617	16997.98733	28490.18137	28485.4004	28515.69824	20775.40381	21695.99816	18696.48426	22470.0337	23287.08958	23507.45861	21659.76577	16255.27333	19097.77029	21577.77792	22414.34369	12983.3056	22880.35364	18416.83758	17427.54589	32422.24061
163.0400052	5125.05456	3686.380361	4067.707935	5827.769408	4782.327722	7036.713245	4976.200831	2302.712957	6433.909445	3097.476258	4753.411001	3794.500509	2040.544513	2166.632856	2875.862027	6229.619113	5684.21714	5734.437051	8229.610246	7927.173333	10113.24854	8385.978136	10597.01215	9857.606561	10171.09626	10174.14346	12100.31242	9153.426511	6353.662883	4953.702409	6571.143086	8102.045152	7080.18858	4323.832872	5597.163686	7800.923329	9255.052428	12872.0706	14797.94264	3979.754203	7145.951117	7779.91615	29626.6766	32811.86572	36988.93513	7535.031834	9386.460262	9414.507718	7235.260779
165.0407638	27250.23602	25696.71959	26201.62513	23804.87726	24799.08355	24819.52758	28926.86939	27768.63241	26976.51152	30498.23417	32386.3378	30249.8828	23967.66484	24121.84376	17940.12772	34170.79993	33165.65923	34291.37266	22066.88176	25002.61541	24699.0478	24981.09975	25690.74077	28605.53403	27112.24283	29573.89861	28943.15341	24919.60772	28651.73168	23164.27439	21620.87957	20483.55572	21760.41476	24423.79532	31172.41906	27092.09987	28529.38476	33387.8045	28330.0205	29571.04369	22809.35193	28905.25113	24549.85134	31778.76532	26862.18165	36858.55501	31440.96679	38906.69686	35372.71645
165.0560837	10577.35687	9135.66833	10725.55814	10051.60598	11528.61129	11487.81335	8608.349608	9218.396462	10682.51287	13892.61196	15110.33293	14871.25682	13378.80781	10862.43733	9853.203927	12569.81531	15051.9998	16318.17435	14322.35079	14644.54335	15618.70917	11317.19397	15115.08101	12731.75344	17622.82177	19688.85528	19556.44515	18854.75884	16148.48065	17459.88907	21403.66985	23263.30993	20121.47144	20872.35096	19959.89716	19749.10491	20693.94786	18649.16017	22019.28255	13342.80869	15124.72572	13060.57549	20079.94995	15016.61732	19266.56128	16086.23936	20031.82563	15213.497	19931.19208
166.0480112	2206.369585	2683.886568	1498.624414	3081.209877	2278.91727	3204.686823	2335.395863	1362.424864	2133.181843	1764.753428	3484.377221	2566.256139	1553.947522	1475.12964	1370.642989	2475.91005	2207.327791	2588.058643	2683.77603	2981.904327	2044.140654	1464.366293	1659.712238	1737.986484	2222.211353	3272.119225	3329.673014	1362.666225	2002.473764	2780.966686	2004.575022	1789.55527	1889.904763	2119.537824	2561.846438	2309.222145	1449.441377	2593.870807	1770.848128	2027.056071	1386.556159	1682.253816	4165.209327	7003.44893	5674.543104	1866.343965	3036.017266	1996.145316	2202.425438
167.021293	790252.9027	802287.1376	750663.8075	204558.7874	193475.2918	195342.0291	679229.6876	680409.2085	701383.2024	784130.5624	759823.1982	770506.5284	1042518.581	1038952.89	1073193.27	579736.4921	552904.0256	589712.4063	146539.0405	149376.669	148683.2093	586391.9281	590637.5936	594359.1177	986094.3399	985595.7032	974907.4079	943966.1722	952270.2848	1006569.685	1085871.823	1076528.478	1035067.981	603837.9369	589290.2451	590617.0122	518509.9825	501669.0615	490400.2615	1284901.381	1249725.239	1310837.038	1890139.449	1977347.05	1950573.047	1087752.275	1037143.953	1109477.844	443513.2183
167.0800138	458.7340401	492.4045474	2228.341081	120.3664318	1253.74609	984.4923466	986.3967671	359.0310556	1833.996651	2112.784902	1531.765188	991.766198	1359.108164	1717.932474	949.9951616	1020.165916	550.3477905	1807.377777	315.2478176	688.0447651	661.8714646	1684.222565	444.4668953	0	1627.482887	2928.70098	2047.502646	1571.810441	864.7120683	1432.347303	1738.735643	2627.605712	2438.521149	777.6322008	1939.048044	246.1913678	1112.156247	1429.327691	145.7177763	1579.411194	1216.695246	1927.698301	1873.376701	2406.035866	3670.952333	1643.763159	2250.400163	1082.135059	574.7085697
171.0064027	150323.6882	145418.7476	148545.7419	131652.0522	140944.1457	127375.2504	165415.5177	155196.1244	167449.5039	194126.1149	194376.1538	191677.6813	228562.4623	221781.4287	244722.7827	200552.0954	209114.8495	199502.721	190806.6596	190835.9468	191700.8398	169988.5717	160316.7628	160875.1472	360701.1366	353292.8227	364241.8	236603.6639	240066.3094	233511.59	174767.1604	162500.3377	179829.7028	214988.4542	230585.2159	214129.9576	247059.5511	255626.4905	261943.5943	199713.0047	191297.4372	202942.4669	380096.1315	392979.8973	371264.6541	270358.6336	264904.2796	280594.2421	194690.2216
171.0667516	22325.76734	23752.65529	19842.42516	28691.26401	31089.66637	29102.55583	28538.49436	30880.5613	32690.43847	29033.83294	28528.19262	29610.92581	31153.73272	30394.06777	30902.40004	34432.65377	35525.13347	37208.74793	40637.57709	41263.79474	40738.90787	36072.39762	32456.0374	30075.86538	26073.76864	25757.0612	28319.30997	29235.50642	32082.00389	28061.83252	40166.48503	34772.9815	35989.89487	35808.91724	37338.06835	38971.72976	40460.38146	39726.45906	46223.06597	40247.65377	39330.05329	39059.56139	22274.25634	23430.35181	28135.23058	38725.82289	36792.02458	37766.61679	43529.932
172.0977466	209154.8006	209180.0553	210538.6102	127245.8815	139800.3969	133226.6396	176811.6112	176417.2432	178592.5171	267166.3162	268495.5155	258664.8051	211437.418	206865.9452	216908.3037	184229.8288	197129.8119	186500.6074	216149.8558	221750.7801	213434.0178	288486.964	282016.6672	279047.5651	134344.6846	131920.1254	132156.6914	133826.5238	135015.0784	135470.0348	164153.9653	158417.731	159009.158	125250.6637	130808.9621	121787.543	143252.1423	142196.6945	158255.8988	122008.2164	123104.3214	123939.7508	104726.6147	107651.7149	111974.5747	94430.32428	90462.76095	88486.22783	134798.002
172.9915631	5804578.937	5771843.162	5700202.682	7639845.493	8227442.537	7798542.854	4732386.891	4800100.102	4867471.109	3876883.53	3928422.01	3887439.887	2278419.42	2259893.073	2337911.073	3734195.809	4181776.605	3840948.061	4216489.523	4286193.84	4249746.37	5960728.01	5973530.202	5934319.48	79232.08914	78932.74901	74694.22967	605503.8281	630211.1467	626161.6163	1415470.48	1410713.164	1350815.191	56251.60413	67760.83607	63902.89833	115692.99	110276.8285	142724.1296	2757331.051	2739454.884	2735307.1	1274223.002	1294150.692	1293222.459	5435057.066	5372184.336	5511141.263	2544396.775
173.0117653	10621.92812	12954.3379	13160.90956	14261.74709	14380.19861	11348.95826	10697.69272	10723.37293	11538.00508	10727.92226	14846.80283	12421.55178	18132.75634	14452.54297	9331.918393	11073.62179	17057.84295	18264.84519	23869.41203	20827.35686	24908.69261	13614.03957	12655.50978	19443.07761	36021.98635	36508.65331	36270.83755	33250.51031	27287.44327	35875.3205	18723.83532	15978.47896	17095.60196	25880.7098	26369.35326	29116.46943	36821.10639	40290.53334	40322.82443	18079.95288	17174.6195	15053.45986	24533.26221	42623.15371	30459.5452	30964.66456	16809.98816	28095.59956	19338.91309
173.055557	9863.139156	9042.353962	7651.74044	11513.78564	12692.67328	13607.69383	10267.79646	10536.24898	11015.48776	11298.89682	13435.64557	10550.9523	9315.680875	9061.464139	10175.69822	14449.20986	10177.06111	12409.283	17246.74048	17345.83656	14985.72047	11862.23306	10343.66235	10925.74486	9361.288036	10714.23846	10854.39796	7409.298686	8591.419136	9646.509427	8757.707397	9276.721686	9948.319571	9894.533846	10583.63478	8522.22076	13132.77777	12988.82401	13857.34664	11271.61007	13185.64722	13425.91443	10150.40451	9226.149659	10654.21603	12991.84523	11337.39065	16067.91928	14764.05329
174.0564484	9958.484188	11339.80204	10458.27995	22803.21141	27810.01617	25307.81692	13158.70624	13966.21774	12763.16232	16598.13911	17238.26792	16330.91764	11310.10176	11771.42213	11240.00371	17547.59645	17611.01778	19271.28722	40656.7623	41607.52677	44026.54992	16624.78349	16411.56376	17455.3123	12996.73387	13664.14115	11733.12826	8035.222369	5349.080475	9029.871181	15364.13139	12585.01501	15270.80633	20345.01886	19774.60889	18720.10392	20442.64564	14904.39282	17581.54462	15261.74109	15161.66681	13722.28683	11973.50112	8440.631817	8982.13454	17265.93755	16499.94814	17623.47345	15198.55706
174.0884951	44810.76912	45846.07645	41216.36953	45269.2623	48016.18325	48004.29479	55136.30767	63651.68571	59139.82776	49388.39189	62218.99411	54595.61667	51114.13126	53272.08921	54126.32864	44723.08629	49641.95072	43083.51214	50656.40823	53722.73606	53517.11681	51428.64657	47925.21028	46895.27901	47035.16761	47637.11932	49584.04538	61404.57426	56367.27866	63710.55801	48759.82874	50587.43257	52872.78052	43409.79422	39549.64395	51889.99204	45696.77286	48138.71976	56845.77304	33293.01261	38468.89466	39613.0703	40770.40592	43245.42238	43138.05387	40286.35163	40199.53047	45361.67598	62478.63729
175.0246476	426100.8653	425651.5244	420755.3452	388895.8115	434345.8608	405229.8436	402750.9472	420901.0135	409305.158	522816.3246	531412.4022	517605.2634	288545.4623	284972.18	286618.6998	572734.581	653207.3571	588396.0041	424562.5225	436044.4562	432184.7466	465594.9252	471290.6558	468170.0849	557381.1695	553444.6375	519638.2509	622187.7641	636633.6552	648103.3749	457835.8068	442358.268	438150.9884	523416.1299	528527.1712	519542.1008	680568.758	687193.6914	758666.8635	682323.7973	679523.4626	686242.2053	449475.4389	461768.6627	442132.8495	758353.9055	734452.3301	778865.5627	1290391.207
176.9340535	228.8924607	483.3320487	167.867189	287.6417694	988.8361979	305.967583	578.8368401	1458.360959	138.1780499	238.6390215	836.8741911	1140.489139	976.1107688	75.0448592	3.678644856	1293.330394	431.051479	933.5109265	1014.051161	2407.672284	1098.117604	456.6341924	106.3275397	0	1757.617938	2361.931482	1799.833101	857.5729275	1637.916674	1623.334428	152.0748819	977.9480947	437.4503872	83.45104374	367.3784714	7.354575347	5148.720204	2695.513255	2016.16558	0	111.867378	236.482026	1825.600091	1560.98604	2432.897692	4471.058162	2528.935661	2818.511419	0
178.0512974	16121.67618	15662.73465	16453.62912	14475.25171	19113.45211	15933.21208	15858.03346	16342.05942	16566.00228	28456.61452	29363.26767	28107.03323	14055.08555	14599.3621	15789.67854	32123.76911	32190.56303	29001.10409	13254.56731	12919.63427	11512.22856	25350.56885	29329.22777	25937.23786	33400.59032	27406.07204	30360.8869	9809.681894	7919.171913	9455.695112	59232.32696	60119.94278	63684.91603	87998.321	83772.91441	80305.62656	9548.789687	11141.83383	9096.307697	21891.01227	21335.61888	19635.60938	33727.59328	32527.66175	36516.84652	36043.52113	34275.76107	34033.34771	30487.4738
180.051861	2762.067342	3166.272265	1609.737989	1579.783698	1821.999587	2223.77263	1208.62608	2105.47532	892.8621354	3201.241759	1771.553157	1382.966115	2670.179819	1785.997061	1502.148587	767.9452478	2808.276897	1304.185244	2010.033082	829.1770289	1262.425953	2335.527516	2677.885863	1895.166431	1919.775344	2178.336953	1535.253651	1681.015178	1270.662816	5671.74952	1950.732811	2702.157631	3181.45044	1164.568047	2272.519527	927.2941898	1112.279393	1294.778576	403.0870801	2779.717324	1796.785624	1814.957785	2458.495523	1974.836542	1402.769082	1469.997855	1777.36491	1407.821117	3204.159492
180.0652475	27702.56718	31598.46045	36265.14456	31958.18857	29080.51828	32703.95446	31392.95981	36364.60976	34683.72186	31663.04014	29938.34314	30292.35634	28322.55701	29036.77349	24901.9149	26053.46203	28954.00925	32071.42024	35347.0544	35535.16499	33613.91472	28333.24796	27195.75549	28811.16484	42581.35396	40904.77561	46032.25264	26571.00546	28243.778	23922.54624	27103.33034	28715.43817	27055.45196	33044.03529	35607.14743	28039.31699	36666.41656	37285.57478	38706.14478	27436.20438	30950.27167	29720.75432	39584.34563	36956.02983	42179.92825	36533.50008	39879.82826	34583.25898	29239.69162
181.0510388	49809.59319	54290.22933	49050.66374	33929.3442	33569.7603	31720.82452	41653.1507	44635.64294	41806.90374	46603.69121	44686.55255	47214.73293	38499.43493	35101.13128	35319.02213	42349.34938	48210.5766	44566.42096	47833.11052	51288.67483	52281.38504	39189.12648	35531.76682	38604.83145	74052.64653	67543.62286	70067.08008	43132.53632	46668.18423	48188.51791	56872.79173	55946.38926	53312.80006	38815.49358	43597.12985	42492.44276	53267.4531	52133.98167	58459.78741	47953.08498	51280.17944	57134.84697	46708.3329	42485.97049	50556.71412	61483.74686	58693.74352	57874.67397	73569.48974
187.0071809	6223927.887	6170542.154	6092058.149	3902535.713	4228363.913	3960116.27	4960844.166	5066103.917	5166522.339	5503897.781	5604941.963	5547168.059	3917455.239	3920591.697	4034825.515	6379751.794	7019444.106	6539644.597	3631765.871	3698426.858	3691105.547	5036701.862	5006831.176	4986171.333	7713209.205	7720094.929	7610705.017	11061150.22	11404537.72	11525688.38	9653735.862	9663421.089	9409254.186	7599972.407	7874712.837	7694632.595	16588449.38	16737220.92	18840202.38	4340014.664	4303496.037	4296122.125	3849006.741	3993934.673	3910706.093	8879964.832	8722024.893	8964938.359	15477695.87
187.0760538	4216.298611	4008.635536	4248.508823	4073.415498	5693.273468	5406.687877	4790.116909	4563.647361	4825.68453	4601.497916	4982.292278	3839.039814	3921.896205	3827.681183	3746.224751	5433.945404	7321.314971	5616.331216	4099.195795	5304.530149	6028.731156	3555.323357	4544.673361	4250.675877	5706.02762	6727.850806	5973.515506	8845.994376	7756.857945	7081.179787	7012.614761	6723.225923	6376.87474	6163.076312	7889.034793	6326.092425	19073.06944	19426.56338	25083.79759	4539.362285	4583.308968	4602.845344	3691.489692	4271.484603	4711.688851	6569.866767	6816.728848	5804.558832	13169.8089
187.0990542	76033.64502	76302.41574	72159.71044	97402.96103	113244.4413	101311.2145	77959.30174	87825.30389	91536.51054	116001.0933	115232.8142	110265.5883	90990.73284	91872.20984	98112.29828	73206.20175	84560.57499	81008.19564	125215.146	127817.4642	121239.8357	98334.18472	105879.4129	102119.5216	92826.88845	90549.53293	95471.46636	92782.84762	104349.745	103788.6131	101922.0661	107377.4859	108773.6489	71135.27488	77071.0577	78529.1444	97032.31343	99962.19153	121913.249	68538.69096	70787.08405	69038.68764	85034.57865	95279.36176	89954.09085	91716.64971	87189.34783	94361.13789	159297.565
187.1458214	9810.957661	11783.00649	8922.651189	7668.088707	8860.311341	7618.12172	2819.291183	4316.880713	3072.327284	7113.208655	7963.875553	5214.122128	3165.888032	2516.827857	3767.962309	17388.26176	22847.89137	15146.76547	1486.490807	3440.426399	3069.868562	4618.577388	5887.669093	4246.376381	23440.26731	21008.15694	28624.0942	68936.76988	66757.30363	67505.22004	55593.88759	45650.54732	46266.35766	26820.92782	30716.12352	23727.23493	284178.7555	281826.8129	362464.8483	5432.708597	3483.28169	4735.486817	3379.94127	3034.887138	4646.58979	21220.14778	18775.46379	17855.09565	146413.4035
188.0389207	10578.36795	8346.107415	9148.079795	8441.690357	9206.572044	11377.84344	10267.87097	8925.536184	8672.974279	13665.58895	13314.48139	12642.45782	9778.228324	9815.737275	9800.369178	12588.56271	15972.3939	14187.84319	19995.34411	16304.03611	13198.76289	10754.42407	8878.717557	11327.21108	16668.43944	19991.87818	17489.64404	8511.884966	8736.580222	9441.958686	17801.90398	15462.71298	14407.15873	9563.74899	9885.241439	9512.208659	10207.83337	13595.56101	17453.66492	19390.28824	14957.11329	15887.71535	11854.17472	12946.05907	12434.83588	10552.37812	13039.93223	14047.34083	12540.0262
188.0580425	4849.296216	5083.154317	5376.114416	6030.055111	6284.361244	5107.760543	4395.877634	5241.215565	4556.751906	6352.403082	6122.208653	7199.875029	4818.572683	5401.578631	4678.653849	6073.717149	7446.124121	7555.858788	6099.868062	5753.951785	6575.129921	3600.871664	7383.860927	5926.129573	4719.733734	6320.038833	5876.002341	6277.130059	5061.628555	4887.641647	7813.952693	7748.204525	6586.603492	7808.424638	7658.501593	7837.190057	10778.65221	7376.23553	7522.40516	6542.202168	5727.981564	7253.039704	7103.430705	5220.12042	7415.524752	7458.062273	8778.900003	6759.656983	6681.073877
189.0859418	9985.041694	9324.493069	7795.062013	7348.304153	7303.808734	6854.72722	7167.229302	7821.17418	6401.366239	11045.76884	9022.304634	11968.75775	6133.957867	5800.70048	5191.569611	7904.008525	6733.362661	6621.172413	10486.33914	10183.20928	10547.70935	7655.436604	9027.156096	7948.675582	7527.328534	6847.359814	6742.339775	8721.951814	10335.43614	10987.26562	9185.521231	7899.620652	8859.093538	7419.912463	8248.937433	6302.467873	7585.814988	9394.553236	11397.15618	7521.533294	7412.37924	6831.322319	7647.51998	7194.265691	8134.401121	6466.686089	6219.675422	9040.963801	8960.30826
190.0517421	17779.16993	18187.03092	16034.35874	26999.50031	31831.69683	29969.31812	20285.90481	18766.71262	19573.80368	25426.13921	27030.28159	24187.36539	22119.99397	23365.48645	23466.40259	29496.66061	33172.79581	33151.67442	42527.48723	45161.14715	43092.76781	22860.42373	23798.21783	21852.94002	33189.03047	34767.74445	35239.79234	26564.5703	29144.35664	27821.35446	43761.02912	39964.08907	41139.05149	33040.35729	35934.24577	33645.32454	37995.67693	35680.51244	39848.50055	27497.26547	26870.3672	27147.93342	26818.61476	24249.42738	24547.78628	34975.2365	35546.93258	36710.65476	39064.67942
190.0530115	21262.02663	22803.91653	22391.15054	24215.32693	26821.04688	24562.89712	19675.60685	22359.30551	22345.08647	27896.41654	26725.63551	27346.14829	26712.8462	24756.02677	29609.69819	31108.1028	32558.5851	32032.89647	30389.57493	31538.90666	32938.06913	24696.33191	24370.29838	23230.26885	28197.49321	30500.67299	29512.37823	21107.93385	21946.74527	23393.64204	31541.65969	32763.5387	31644.42904	31438.12129	29388.34468	28857.05833	31901.82131	31732.24159	37575.3609	30771.86961	27036.9744	28235.36658	28314.60448	25259.53601	25517.49226	31733.3977	30184.80336	37602.07409	27647.04896
190.087284	4643.196497	3783.748156	3782.965995	9682.715259	12144.86554	9861.072751	8110.546577	9704.237262	7982.386818	9767.821299	8358.433842	8341.36993	6819.659181	5875.809161	4534.754936	8275.379935	10298.4529	12383.44107	7656.924538	8011.844246	8413.664493	9473.641962	7252.754741	6847.766083	6825.206621	7069.29849	5905.042509	8058.118966	7436.899785	8378.891546	7811.999762	8143.181459	5915.373667	13012.4891	12671.80621	12757.19142	10570.79472	9588.224516	10639.9067	14693.49401	17409.00529	14723.4828	11210.20868	10989.88747	10334.38142	14316.0718	13915.82032	12915.94578	7531.530904
191.0197481	853935.7844	887681.0512	924139.518	797352.968	855075.0816	850687.716	828468.5225	873021.3986	894542.3491	1049489.138	1098732.303	1111298.874	704803.2141	723711.5132	772196.2716	1400704.62	1483843.247	1449895.503	1651741.124	1724728.796	1751870.246	1047651.643	1015539.365	1020537.81	1180450.155	1219711.589	1220660.469	981793.9211	1012511.905	1024624.353	974308.0653	1000768.839	953821.6685	1144827.097	1199736.415	1180660.418	1360424.03	1400850.14	1487841.533	1125001.795	1134495.97	1131998.591	1422834.267	1508115.272	1499966.397	1362655.83	1384335.252	1379335.341	1136216.732
192.0665659	98597.84109	97435.42859	97592.88166	140509.8424	145561.681	142607.9689	92082.54004	92997.58394	98582.02954	114568.2824	112495.8479	114752.1227	122512.8522	119026.0744	123547.9019	135129.8348	144994.097	142761.7419	111083.6077	116194.7363	113893.9485	137813.5978	137630.3307	143138.0296	140232.7756	137437.2063	138485.6328	117921.8037	118348.6391	119314.8376	177943.828	180288.6895	164936.771	125602.8509	122045.4488	121862.9435	150971.0201	147979.5934	161426.9718	95555.1004	95911.16048	95886.6437	87934.42423	89935.96571	88871.45244	242510.3413	236745.4331	242882.0611	172862.621
196.0590666	35884.12874	37302.11608	37349.14393	24203.65391	24900.53111	20793.19944	22214.42418	17823.09726	23987.26394	38381.61625	38429.54705	40244.01549	17387.39737	20444.14693	16235.10803	23010.6825	21942.79302	24987.02493	22754.8973	19514.00938	20342.75615	20257.28144	18382.41903	15628.08365	16631.14586	18837.64986	22115.4933	14337.64424	17725.26291	17258.46103	24536.922	25374.33703	21027.04951	14245.92583	14057.03066	12714.02674	19666.196	17870.8112	21876.39177	18130.03138	19899.32429	14899.7181	19593.10558	22589.33264	22305.64708	22444.62945	18445.15116	18159.04609	48341.53443
199.0972414	9418.838213	9941.082526	7237.846741	10813.13458	20990.3648	13900.84202	12630.50551	12974.99822	10907.70192	20129.18229	16425.38973	18455.13159	7600.024561	10368.88235	7658.860011	14633.44751	17660.86585	15836.79954	18179.29339	15592.61766	18526.56611	15670.51996	12198.14014	12365.60868	12523.56501	10885.40423	11632.98523	23834.00187	23911.36931	21216.94167	24209.49469	27258.53484	24832.69999	14393.27651	19535.40577	15980.35124	21214.88265	19750.97141	29881.05437	15307.73034	17300.41733	19760.83493	4727.262964	10247.90043	3038.163604	11702.89626	13174.12426	13333.03314	30258.91855
199.9723088	8651.710681	8080.694411	8811.446739	11317.10498	13389.40518	12966.72944	19308.52473	16390.57387	16661.70534	15137.06441	14160.46497	16763.6088	18877.43841	17009.50129	20984.81896	18362.99353	17513.63613	18895.01633	11867.24943	12298.49153	13097.54271	16704.51736	21037.90028	16637.27865	19147.61567	20359.90967	19621.52105	16702.0278	15080.53636	14925.03141	19336.78843	16367.83692	17845.28455	16886.73211	18488.41473	16782.59314	24177.20196	19872.29143	20939.94211	14958.56903	13117.27044	17136.47756	11790.51142	9114.493568	11425.68089	18236.05351	19266.84925	15852.8558	20134.64046
200.1296278	61956.15401	61142.59204	63606.67521	59143.91597	63370.16301	59824.53593	52153.26666	56185.7187	56449.46768	64437.9111	67942.41997	66917.10034	37485.37675	42726.59795	39585.09804	64966.79251	67711.56602	68952.85441	73362.71838	70377.42422	70564.07051	61760.96371	56277.59967	58198.90662	64528.14112	61777.21385	63925.14507	53413.44772	52491.39792	53081.08399	67652.2315	67057.32183	65896.77327	44833.13418	48459.21217	47253.40024	55829.07705	51840.86909	60311.26138	52957.62473	55148.01975	52826.02116	48333.33723	48977.67525	49317.94468	59244.68333	58710.67255	56807.29034	68388.08748
201.1133629	72684.12766	82792.66859	66839.16523	66042.3226	72509.10678	64205.96642	86716.12569	86489.96303	83069.62536	115969.5315	128603.3361	125637.7659	64481.64473	63347.01862	70177.81249	76168.74597	92092.63024	80366.31567	112663.3687	109727.7213	109038.5676	92297.93511	94439.37864	91891.78565	42964.21286	42223.25922	43866.14342	70433.42961	69534.27716	67156.93731	117891.1651	122670.2051	116843.2593	55040.24165	56715.97755	55473.37365	83076.08216	81098.76956	98470.95757	71277.62838	77725.27713	73393.06515	48203.97248	54837.79986	51046.73965	54583.86591	45814.55433	51629.82722	123749.9339
204.0669612	67689.8847	64379.44734	61601.07652	53259.66079	59308.85093	55381.69208	52946.75992	56781.08059	47944.19224	75514.69393	71998.85567	77771.96978	39734.40185	39560.48169	40651.87511	66610.74746	71901.04529	65907.21946	96989.19183	98967.31957	100066.0986	63882.40695	59929.4131	59888.0782	108052.9954	102018.6948	100673.5712	122550.9745	117741.3026	123826.5607	176814.77	167700.7221	161872.1952	96654.66116	101117.4692	100807.2741	126080.7884	120133.3277	129708.7435	113224.3552	101256.6713	115584.7406	84912.65397	93501.29977	88517.80109	93481.32761	96887.08681	84533.04534	156172.8672
206.0824798	44733.42026	46344.86677	42039.57839	66634.63463	78695.42699	69809.01698	43406.89114	44113.43812	48867.43156	57763.29706	55807.1801	59571.48337	62101.65519	63009.09592	65332.50196	48313.75787	55791.07451	55948.175	67080.55372	68163.23137	69752.4807	44654.24949	49241.32586	44800.43494	78449.43536	74854.4482	75187.77038	39358.96928	44537.53012	42242.15115	60339.14276	59951.03532	56568.58175	60376.45335	64195.41513	60573.22196	59260.20475	58859.51867	62405.01779	62295.99609	66224.0455	64470.1103	56153.21265	57012.70517	55631.80282	71889.18787	73964.27826	74207.61023	56766.21087
208.0650093	19389.05299	18301.87858	15895.35558	432103.179	442272.1795	424071.6946	321630.5869	325151.0208	335245.4786	575050.214	541391.1292	613579.4257	483670.5933	474344.0176	466231.1514	631446.1004	662084.4811	668363.9614	319865.81	328804.2172	332952.873	166514.6669	174232.0593	170954.6072	197315.457	199478.2475	187775.0232	108995.1161	103551.512	111463.0159	129182.3392	129185.8523	125343.2892	324803.9124	311838.2673	309888.1394	903308.8765	870279.2087	940513.2237	537334.6396	518385.2902	535702.1913	383491.1779	397884.5557	376366.2298	618126.3161	633673.1227	673583.0615	4386512.325
210.0785552	185.8419457	0	0	727.866495	1580.768399	156.4192705	176.0873294	0	0	1726.17627	754.8281618	630.1617724	969.7189567	924.5044756	1002.781251	1571.531089	1292.503705	1964.897461	732.008167	206.7875605	1589.844045	0	470.8104322	0	2409.792987	3737.949462	1449.568203	104.5952763	766.2264069	223.9547349	198.6446192	0	584.8871022	243.7074082	1331.224803	836.1483617	921.1764603	1661.14784	1463.06686	1878.505227	1393.809104	1745.935115	4342.380312	4994.166278	4446.80648	4193.112128	4124.180963	4138.190592	1405.782647
212.0024124	7409869.593	7326179.661	7219519.123	5516370.997	5955501.973	5612102.388	6973663.278	7069372.282	7148803.881	4658614.807	4721288.559	4682344.158	3902282.724	3927829.582	4009449.879	5650284.845	6194801.942	5816270.487	4573476.391	4677581.725	4623929.325	5695134.382	5634076.344	5618492.713	2530709.31	2489447.467	2486526.446	6429432.091	6654479.343	6685039.594	9732093.306	9782373.682	9488894.673	5517127.267	5681702.492	5551506.796	6290313.934	6354379.389	7062489.323	6503542.343	6444683.511	6416854.588	2571787.434	2658739.121	2599771.67	6889097.156	6745817.91	6941794.77	8653266.762
214.1074471	9324.465489	10229.66792	11390.51102	8261.497142	11127.95313	7722.296532	7669.320713	8975.664247	6978.343951	14672.37611	16634.7315	14658.44759	6788.242246	11243.73656	7923.02042	7273.532556	12849.67667	12349.49854	16304.52003	13380.35715	12645.0409	12886.05223	13875.71233	12846.27673	2589.046358	7426.670462	4210.676224	10448.42911	10097.952	7954.285046	15662.92892	12242.60683	11908.55081	8224.684235	10848.70217	6185.993283	9000.359534	7117.049654	9624.037195	6269.577373	3718.318601	3751.319123	2058.767957	906.0508988	4669.058938	1560.756744	3444.735065	3112.122103	6123.27186
215.1290647	12009.21142	15489.26614	12436.24892	7325.083225	14193.86521	10690.18229	9646.664297	9306.300831	8122.709695	16074.85913	19861.07133	19378.70365	9950.280561	11742.05803	8467.283727	7022.561585	11183.35997	8414.815824	16509.42444	18860.08109	18152.05512	14690.6028	14882.84874	14333.83349	4735.573979	8015.298505	6465.694595	16949.32361	16728.24265	17400.16283	17041.01266	13651.03675	13919.49707	9271.624903	9261.071646	8717.215488	8568.417993	10010.23705	14490.877	3461.344712	5116.402046	4402.656657	5133.584641	4576.520136	6316.511421	4702.884158	4917.649374	4689.992851	15436.15142
219.0775539	11006.33253	12398.76994	7256.349771	20942.05806	26632.99378	21595.67842	10843.17712	9734.493309	7472.767333	16437.89833	16367.71406	14876.1535	12209.39488	10376.73828	7182.189123	19024.35473	24740.49294	18080.37331	27567.93724	27015.82489	33685.59396	12707.55281	14863.49867	14925.64234	12180.43634	19732.04779	18458.49546	10226.20677	9573.569135	9681.487598	15866.19254	20374.21587	20347.21882	13158.5454	12294.01404	13536.18222	19930.46307	15901.74162	24699.43568	13585.73066	14694.61987	13241.06277	12249.94892	14550.83924	14379.68575	12953.2447	16874.20671	12545.03445	16805.07261
221.0674199	20557.88219	11010.81761	18692.64236	22681.19165	23863.22189	22083.87919	18493.63604	14009.3186	15875.64853	14194.57023	17440.33892	19896.80302	4919.226831	8266.703939	7958.524568	33071.39181	38767.66992	36284.20199	28417.08751	28044.40553	27288.98096	28686.68325	23427.04225	20400.61432	11582.75132	12164.50511	11135.93064	20773.65011	21939.91661	17453.15629	30713.57653	24414.00742	26308.22667	32791.60481	27278.99171	32597.15839	26109.78338	31824.46047	35046.67913	36862.22025	38110.18365	39804.15228	42623.85228	42791.36042	44586.15475	23050.31779	25877.49143	25009.38669	36575.12267
221.0849683	0	821.7419491	801.1484728	10285.68332	15265.20525	11501.66938	1171.370243	800.1601731	950.6182453	2708.845437	2413.972193	1882.602718	5404.300911	8200.365545	6206.589635	2717.602934	6097.245468	3006.338051	7781.198571	5711.452746	4688.672409	2141.023908	2612.653899	2878.59123	1674.933749	2256.84543	3148.517044	451.8006665	1737.651267	0	9653.545086	8688.158281	6284.823079	404.0075835	3471.491795	1420.552769	13856.92435	16661.95405	18661.60347	1826.843739	0	757.4852746	871.8129826	0	0	0	700.5868602	1926.712226	2587.822189
221.1188457	23002.78713	19550.99789	21782.73645	18169.42757	15251.29559	21375.47463	22741.10789	23017.17553	24644.2817	22653.32267	21136.09279	21679.38994	24303.95746	18028.00031	28666.20628	23837.7078	17619.16137	20935.85644	13792.36522	25959.68967	25620.13898	14357.65352	22675.21652	20252.77862	22574.68694	26878.80487	24216.06594	22446.01666	18999.53449	16469.11582	20634.807	26745.83522	22572.15408	23401.89429	21093.22444	23253.29718	18969.38868	21430.93908	45290.25691	21424.83341	20190.81414	20469.05426	34411.43115	24155.75165	27394.96122	21599.75821	26447.91783	24129.39387	27325.12506
225.0543847	7980.83855	5073.797452	5439.305473	6463.301298	6425.252139	4035.752431	5840.426339	6772.829013	7339.497657	8282.390519	9560.714629	9663.114726	7069.625229	7174.685255	6657.879206	8347.565674	6656.28047	7849.253653	10926.54148	8361.787402	10047.60621	8712.974741	5806.889796	7810.209525	6208.769064	7756.962812	8693.125753	6972.187237	9016.031903	6940.501863	6056.560388	7296.992383	3358.765951	4501.661398	4564.793787	5356.762778	3287.002486	1825.329263	2770.655301	4472.748544	3432.939728	4720.505206	4552.485737	4134.669558	3400.910799	5158.395118	5958.370626	3312.374245	4659.221717
227.1244418	600.679477	270.2992518	0	3762.45778	3300.072343	1080.142282	0	0	1615.01738	1260.106141	0	0	0	467.4959468	0	870.4044723	841.6075772	1389.914433	2760.800309	1433.880251	1557.005478	3526.81365	7258.268597	4925.945087	57.03802287	0	0	7918.305035	6895.51201	7527.973982	749.5471181	594.2374107	308.3005848	471.3845813	636.59724	140.9065225	1613.203864	664.4069317	351.6941259	492.8743313	0	0	0	0	0	0	0	0	964.6844274
227.1298621	22813.64754	20923.88168	22372.72392	39293.61508	45240.44565	36154.56706	28249.12634	26605.52544	26259.06169	39981.2865	43395.63551	46379.412	26819.74296	23260.88774	23023.34769	24016.04867	33243.82142	29373.64471	64352.14297	71273.9703	67538.28016	32054.36422	33432.44972	33518.81224	17686.8447	18061.98035	16409.20282	38367.6644	41560.58505	41423.18948	43690.59118	46343.12896	47032.24443	30250.71349	28630.36552	31236.28269	35715.73334	34958.99411	38654.58174	29135.1868	29608.71782	26518.90503	13097.55554	16054.15935	15801.12249	20056.96413	19409.24895	21076.40579	38669.18416
227.2024131	13997.11713	16563.97772	11673.85231	23598.23739	22979.79968	14304.89224	16452.22433	13114.59398	16098.39669	12814.72977	11511.01466	12891.29126	21975.30134	15425.6669	15079.1294	11518.80914	15495.88596	18109.78389	36719.09182	29084.82089	34143.85316	28974.16101	19269.56531	18017.34154	17987.9336	21989.94879	15847.44127	13665.77291	27405.20001	32673.10363	29107.35999	50066.83687	29904.99204	25429.30449	21323.14685	25230.43773	38673.89184	20502.9233	20335.07538	26344.47303	25861.0284	25091.3757	12937.7327	18666.62598	17905.73754	7169.770684	9270.128139	7141.959289	19876.14273
230.1040411	23284.87628	28343.21652	27643.29219	23084.19995	28853.51238	23465.89908	20138.3981	24569.76397	20367.36322	41723.53204	42398.57212	45480.04696	19455.38217	18930.60269	23896.27964	19715.84071	22664.56865	22459.69662	38199.89938	37675.31459	41820.06179	26035.12811	23336.39596	26330.58031	21490.90882	25730.53933	19938.94772	42241.71049	45296.02223	45960.92932	36022.5642	40042.23926	38148.38791	24151.52682	21158.0825	19329.88772	37076.58881	35107.75749	39977.65821	21527.06964	23693.23374	23864.10376	16556.24252	11944.94004	16881.1419	21288.09053	20766.74348	19564.36047	34610.66027
230.9972032	169155.5677	161625.0827	162260.197	94329.11487	102971.2593	94198.53945	43019.15565	42601.85907	47084.30898	60543.08421	63152.6629	58591.99264	102376.5639	107422.2896	102884.9342	75911.52073	84478.00508	83310.16749	95569.39564	90260.10173	94389.75029	68348.27873	70866.52131	68474.67293	86054.7646	89315.6562	89654.89997	46744.21368	44995.97156	48351.94307	126415.1056	122988.346	120047.4579	97073.7892	103647.6255	98299.13897	64887.06716	68420.65068	74601.79942	60382.2064	57477.62727	57746.58443	60350.98506	69000.32881	68257.19495	70481.17325	67687.79843	69090.99849	127999.083
230.997568	42499.76756	44725.05358	43816.90902	35232.23422	35427.08228	35123.8551	14424.87741	15153.22063	12689.3574	21409.88566	24297.46876	23976.89436	40858.55498	38542.49114	43540.67061	31735.88825	34543.38192	30748.00793	45966.56417	41456.26327	42011.37215	19956.35564	25739.09881	20751.54429	41110.25095	40663.16458	43511.49595	23645.2816	26855.07798	24923.7926	56766.68217	64349.58286	62567.83092	52739.14976	54956.35391	56126.09135	33791.00818	42260.11401	43363.55991	25738.8672	26654.82839	31023.10214	25090.32454	32033.45331	24882.63021	30663.52605	29244.75431	31927.92934	65831.12873
232.1153713	1392.97434	2212.175632	3732.330266	1635.629322	523.1117877	1359.410035	3098.732754	1826.690478	1556.725494	5115.158259	3706.182769	4495.658341	1601.585499	0	91.69934112	1224.79945	1046.873463	1160.596293	3824.990542	3844.579691	2420.633741	635.5801252	381.7591926	298.7161166	395.7514707	883.2588293	0	816.5227676	1139.298972	942.7989235	522.2897457	2025.817002	434.2118987	14.68145119	415.9278843	250.4645844	394.1723993	134.6237532	668.5150034	418.6801441	179.3907541	0	0	0	0	4.986123116	0	0	2245.523855
238.9321206	315652.4689	322205.9453	308000.8987	240483.0626	254816.4528	263257.5645	305622.4725	311234.8894	268423.0375	307812.3044	261234.9324	271187.7031	326722.7932	309231.7866	343511.0922	307060.5568	309815.5163	297314.5691	302584.9887	298621.3363	276420.6515	329491.2426	306823.4733	316078.8165	274738.7254	301666.0123	284777.1098	321735.1389	378061.7873	345439.053	343833.5503	346172.9112	345536.6593	309106.4907	306482.8247	285466.2309	269410.3259	269305.4293	280067.9312	268469.1716	269362.2264	258973.6418	356173.3432	360298.4223	351381.2411	362548.4603	360988.0695	339272.4471	326585.855
242.0800793	2111221.462	2037593.826	2067008.717	1676438.842	1719098.886	1700595.119	1890454.867	1917982.677	1879434.71	1892858.115	1961631.263	1917161.788	1913978.416	1864884.155	1935188.374	2452203.46	2567565.057	2487913.02	2287983.111	2353071.794	2312940.274	2556955.905	2532751.96	2513991.442	2837622.768	2807735.912	2763546.296	2075357.703	2108884.894	2111856.666	2611957.923	2677087.935	2563073.55	2804184.95	2848602.742	2821067.417	2327500.99	2350893.191	2482961.634	2237895.293	2232600.913	2271693.676	1834642.71	1876566.089	1820783.97	2406159.477	2410071.091	2451697.807	2802952.644
243.062246	55104.65798	59484.77989	52753.02886	24553.01502	32446.62353	28630.57801	45875.38114	45669.58649	50369.35038	52569.10711	49062.37034	50601.18468	43247.24768	45643.49511	42182.26646	44513.18395	50564.74863	50218.11585	41931.36316	43308.10124	38278.91085	50324.66728	43365.85677	50933.12238	39338.82311	47188.86874	42272.62269	43493.66468	43436.07267	52174.37861	42436.77774	31827.32807	36736.92019	38078.25553	37757.78346	32508.00744	33866.69192	29269.72827	32583.81649	45517.57962	37376.7299	44374.842	64071.37105	44919.1563	57201.79048	40516.60389	51087.87898	47835.00892	44434.64824
245.0949502	52748.99723	55056.63705	53945.5413	53586.46967	58904.5959	55095.06255	41419.5857	41890.65423	38590.70566	65169.73554	63001.09828	65916.65492	44582.15757	47134.31619	44213.66365	49304.86638	62298.92815	60487.53247	54687.24182	59970.4233	59477.66229	48481.52934	54213.92922	52987.86185	65127.99299	66727.85722	60933.30935	44457.28129	44065.447	46542.30834	81988.10585	71706.37989	72944.66732	51540.50606	54730.96039	46688.75907	52776.31791	51698.39977	58704.36214	54913.49655	53594.40706	57077.51181	51185.20924	53679.9427	57087.97701	54384.32064	50505.95205	51224.29585	53047.79756
246.0176124	1704.402457	2001.784335	3665.248625	7486.012124	7859.909485	5506.743397	2676.676438	1355.54495	2872.644603	5147.662386	3822.135167	3561.246753	15940.19453	15216.90718	13881.6715	4173.050432	5343.582512	4768.374488	7796.212614	7384.565084	8546.441577	1918.617128	2764.892664	1947.58771	3752.728526	5398.767864	4461.23294	5310.997595	5364.09681	5105.721713	2508.078768	3502.99478	3254.205921	7291.02191	10631.51875	12317.91042	7171.464709	7085.90653	6097.294628	4259.226961	3393.823322	2888.264544	6361.007741	6331.238256	5396.361249	3881.507118	6631.600465	5626.83754	2636.801148
246.0976466	11131.32275	9107.87594	12186.10064	7425.48285	5906.559883	5555.585619	6541.331031	6419.313137	6710.463654	10325.23981	11023.23729	12969.06916	5775.717173	3205.132216	3274.376801	8135.775074	4368.256587	4448.028322	10515.7321	9147.77742	11457.79969	6061.999126	4731.399324	4646.204037	6090.796455	4673.704809	2595.300357	10579.32548	9357.263298	11003.33659	5670.787275	11061.4761	9757.893807	5762.435324	5581.351729	4991.857535	7053.616615	12217.58428	12194.36277	6336.331258	5649.561025	9119.111442	4934.422361	8263.749027	5575.967837	5699.632243	3654.062318	5965.991793	12965.04141
248.9715186	0	0	0	0	27.31323693	0	9132.148591	54.33961607	0.579059841	92.72425618	1125.785111	0	36.8356721	142.963697	10816.15737	14712.51093	146.6739133	11314.93496	60.27561354	232.4384	2311.534746	448.4215145	589.1966683	13980.29275	1569.588748	194.4584187	664.986281	0.26557882	1651.131077	30093.47856	12594.19435	450.1655135	1171.742771	878.2876288	1016.958754	646.3878606	21.92414585	11158.34452	2.155913961	2779.748292	482.7573189	664.9092564	0.736600821	2408.448792	10350.8341	13148.34191	222.2817225	1355.079385	251.6358371
248.9716652	0.144460314	0	0	145.7557876	286.1597316	10.33711898	0	0	1027.92739	3865.535789	6225.487664	0	0	0.79176952	5233.788812	0	6110.225416	8452.976157	66.17691999	9464.58539	8232.856771	0	0	208.5894776	67.707983	0	7762.349229	0	0	766.666363	419.873367	8548.172556	0	499.7523519	0	3918.342506	48.0895461	20211.58809	0	2.160518817	4876.831094	6150.685563	0	10643.08977	8228.004911	26579.94589	0	0	0
248.9724306	0	0	0	0	0	0	0	0	0	0	0	0	11378.80409	0	0	7626.334141	0	0	306.792075	0	813.3302248	0	0	0	0.429948721	1061.476353	256.7447483	0	0	20.58393381	399.5537511	0	0	7581.590157	0	0	27.0283717	3399.70863	6435.1093	0	0	12017.27427	0	0	0	10898.91918	13577.2067	0	857.4941169
248.9735744	0	0	0	0	0	0	0	105.5281618	0	0	0	0	0	10802.55804	0	0	716.9351045	0	0	0	0	0	0	0	0	0	0	7640.349612	0	815.6766305	9857.303397	0	0	0	0	0	7921.242148	0	0	0	6697.255098	0	0	0	0	0	0	7238.451769	0
249.0877438	11320.66701	12724.96295	10115.80293	24011.06964	30754.39282	23068.07351	8151.38607	10395.64813	5512.939548	12013.05269	10883.80652	11490.04232	16822.21602	15495.4876	17898.88673	16303.77482	19773.64542	16356.7012	24436.59797	28312.13283	21857.87403	11169.27604	9239.406838	7344.6827	27657.86817	28064.78065	24428.30949	27187.45317	28402.90623	25664.1345	37736.68278	36117.37997	38046.4198	16709.0664	18883.72388	21977.02136	25351.66086	23864.92546	33264.22764	17510.55345	15690.81475	18653.37781	13353.8362	14655.93655	18250.24114	25515.0737	26004.19424	27006.80235	32851.03614
251.1141189	4422.450662	5969.781633	2864.881973	34774.21241	41531.58268	34636.78427	12906.6809	11714.49459	12478.26426	18586.64807	18013.78738	22268.32806	17995.21915	16153.13538	15173.0437	21766.32586	21474.42684	24020.59107	24267.15565	22957.32364	22083.09599	8795.530226	9862.035688	9943.33177	11552.33991	11223.09749	8437.265169	10336.71055	11436.29635	8992.087488	15400.32145	16746.60452	17615.50201	13546.43042	14158.14733	14452.20233	25083.49015	26903.91144	27906.07735	13729.81522	16971.47437	14491.4954	18155.93336	16733.61489	14830.25241	17723.28701	17435.52587	20164.71926	76507.60014
252.0837388	1271.500552	808.7718296	2119.702888	2613.371411	1499.599479	564.6949013	1973.826065	1445.116616	1684.943211	2091.024052	3089.72804	1496.444076	162.9896638	1121.871265	1353.510626	2270.075552	1576.685749	1061.776701	3319.238431	1912.580759	2869.863134	684.5304184	376.2231018	1706.253877	3723.384382	2582.643109	894.2258389	2143.901513	1439.824802	2152.346029	1845.483112	937.1762122	3061.388807	0	1108.447984	802.3289472	1954.939187	1895.121556	3370.611562	2514.473134	572.0417558	842.9296988	1540.940847	2744.268593	1915.463768	386.4757771	0	892.708261	1535.132421
253.2174438	2334416.058	2243627.752	2244776.422	2930659.88	3028666.792	3053564.244	3020838.023	2981132.634	3136752.617	2373314.935	2400361.651	2422193.855	3668733.264	3566875.967	3729593.159	2915964.825	2851770.923	2840156.639	4995956.924	5092225.994	4842972.577	4037966.13	3753728.694	4007435.406	2565886.156	2705206.246	2476893.566	5291404.67	5382178.494	5535376.446	5643818.706	5775617.091	5667065.03	4200688.486	4213559.271	4184603.682	4972430.302	4765844.964	5096991.634	3871570.152	4168308.485	4039499.707	2942501.117	2986641.595	3041593.305	2350517.236	2307383.058	2437520.152	3177310.151
253.2177212	45992.02612	46014.14421	44590.74729	55864.90808	44550.1687	54772.59758	56493.5331	54555.17524	58230.21619	53718.28347	53949.01872	52551.48672	43289.0899	45566.3563	45272.70501	60897.84371	68728.95448	68739.57323	58053.31146	60780.29461	49360.54211	57746.44103	62221.40629	64647.55769	46198.93244	52396.49432	46265.3429	40098.81281	44273.63644	41842.1574	54692.29431	62310.46573	61848.56449	46554.4844	48836.33762	45167.91471	63362.97888	58617.59244	57794.13326	45601.77628	44826.22352	42363.43921	38616.7883	35554.47186	35671.57052	42225.65627	42522.6754	43750.47165	48920.77086
254.9846437	12137.98638	13545.33577	15124.61459	6164.348571	10307.96418	8908.546416	9225.435806	11774.61772	10725.82585	12792.89717	12267.2273	11207.20273	8116.567926	7556.903151	8475.123945	14009.09662	17514.40559	22227.02747	12095.54228	10682.1063	11463.35036	11687.38384	12072.33035	10674.63234	38602.33549	41802.11438	42704.70585	17184.16156	29888.36258	26170.45605	26145.35253	28619.63356	30903.20043	17655.109	19515.09717	22275.6781	26710.70723	35129.74509	35718.83513	26152.47873	20158.73487	25621.40599	26799.73471	34549.32611	37726.48403	42647.32443	31938.55428	47669.34252	23259.33929
255.2330332	2782683.28	2728001.207	2784973.955	2177259.841	2215932.43	2204684.45	2829200.326	2853918.793	2901814.32	2860678.044	2957202.89	2894822.591	2525156.268	2474780.677	2568620.156	3099807.224	3146857.592	3112420.128	2814642.389	2883119.495	2825369.428	3172139.54	3117409.891	3113969.755	2066369.592	2084520.712	2057825.406	2407507.649	2441411.648	2520954.777	2510953.78	2559118.055	2460405.749	2322815.487	2340657.882	2335007.535	2017272.718	2035977.957	2074362.421	2065863.936	2117582.105	2090812.14	2099490.083	2115354.532	2055543.601	2337794.751	2275345.122	2331973.605	2234257.443
255.233134	10343075.2	10315108.02	10732522.03	10527837.88	10914168.47	10494471.58	11452126.56	11148075.05	11874322.91	9663865.144	9708003.714	9777998.766	11472631.63	11612530.62	12033175.88	12058989.46	11809612.87	11720962.02	13381245.41	13647088.86	13185451.98	13501955.2	13483534.56	12774817.27	8896831.239	9310240.31	9380123.752	16572853.1	16399306.07	17136548.34	15677646.47	15730814.94	15229111.67	12933020.24	13480190.88	13064911.66	13002700.65	13620980.02	13316797.99	10586290.79	10609326.6	10674166.8	10455867.12	10796947.12	10603520.81	9457180.486	9116743.121	9615477.725	10340220.81
256.0967969	8404.15768	12416.4653	10678.29012	14144.18874	17947.83651	14629.04327	8613.777129	8578.533265	11219.10402	21963.30264	20183.63275	16200.10718	11829.24175	7495.230791	10454.02211	13983.76762	11973.04768	13069.98985	23645.45475	25236.44566	25415.57822	14480.34586	10889.20437	9225.194372	9194.602398	8169.624346	10027.81057	11915.00607	7457.964009	10103.4643	8740.736529	7488.041454	6782.742374	16273.82262	18418.49956	13315.3598	13380.34791	20059.93676	17527.91235	7915.087701	6020.951854	7536.795606	5336.519162	8687.381326	7658.568607	10651.14499	10730.97182	10153.76519	16927.39797
259.0224045	41518.41902	42509.55274	37721.62095	49824.76443	55803.33249	51668.24568	50226.90138	44563.45696	47748.0837	73041.13037	72027.05464	72737.14004	107980.7008	108555.5663	115724.8511	75449.43851	83034.66076	71549.90514	50070.7003	56535.35859	50723.62201	49867.39615	50500.50465	50584.27115	204669.491	208257.2632	200049.7141	140879.2107	130293.6781	132580.0281	68501.62436	73503.90188	80008.18734	59694.58465	63509.77722	64287.98142	69289.23467	64754.17557	73835.51214	104819.3572	105315.6241	113030.1113	929299.2767	969369.4892	946037.2294	254896.5065	248271.1739	255723.8851	24188.2216
259.1292254	45447.2845	46964.83008	41854.20884	59316.49782	70565.14578	61745.04313	50543.0155	57449.5767	63681.47125	80706.41462	88337.48906	79140.70468	46100.73238	45063.07489	46346.71427	40330.55871	57389.16294	46063.31403	68566.56842	68743.41404	67100.77944	62797.99199	63522.02032	57222.5748	63530.09353	59092.34001	57893.61853	63367.27734	72692.97763	71416.74181	60559.81715	64508.0315	63374.3168	54003.8297	52402.01462	48257.33258	81667.06234	83946.74921	101352.3015	46616.91112	38508.51	46575.51039	45067.27684	45681.81782	49731.38007	41740.55564	43728.39447	48035.94641	70687.93161
261.0414021	11678.68863	14069.68312	12954.08679	14588.91674	18024.55594	14781.0618	15027.98637	17421.16495	14524.52988	18528.42012	19673.9414	21237.08027	14628.99179	12884.9266	14956.37977	20405.77331	21971.03612	20218.62932	16163.22394	17870.63914	15628.3926	17765.05274	18035.9527	18403.96409	21903.60916	22173.67927	18240.02839	14143.33575	11840.99941	13231.87111	22945.71354	22948.28297	23990.25251	17948.49461	18121.83062	17262.49039	17114.58663	17724.84041	23753.00523	17922.86204	15665.13842	18257.09206	22233.00969	21258.60842	20743.64973	16730.44967	15563.83145	18538.22604	13603.92422
262.0367074	140.4047298	507.3763394	0	1236.318147	1202.445175	0	0	582.7658163	372.3399588	986.3305994	998.3570109	520.1317467	443.3941716	0	0	644.6918276	2839.951674	0	486.6304648	2016.126064	278.9810827	0	754.9140142	1541.015254	0	2018.383002	0	973.3888757	210.6247287	0	4591.024934	3990.033803	3305.52561	299.4225182	2117.658859	711.333252	3579.585704	977.719256	2092.430627	1067.045335	0	0	0	0	1516.738883	0	577.1417188	0	2092.094051
263.0720536	461.5692887	1164.540496	0	1690.507221	2273.372698	2154.504492	150.7994892	808.110088	74.78284081	646.5137589	276.7961809	1487.946963	0	510.632262	0	306.3397426	1340.894319	456.9438865	2506.451759	3089.548666	713.8355907	281.6299553	759.0179508	1041.986366	0	424.9942159	73.07028462	1125.241817	273.9581114	594.5793313	1106.224075	608.7891672	895.2725382	1001.575946	1508.391165	2029.634277	1795.934486	1190.266319	651.0783521	462.1939987	388.5898982	0	453.7075514	101.3906286	542.5416922	397.5367308	208.8763146	334.7758026	1342.84333
267.0771038	9029.379958	8244.728543	9226.650227	10386.74014	12219.76329	10085.69886	6374.751585	6030.161393	9173.906383	11744.67076	7222.323636	8385.113376	15460.78887	14396.97182	12150.39229	6841.989048	6209.227241	6866.146892	14731.72624	13477.7475	11966.29948	7242.732035	7303.31178	9713.442742	8627.106184	11030.89502	11809.38594	7609.316159	5285.618734	5105.34675	9617.675966	11234.56618	11310.91485	7659.787438	9290.538284	8852.343265	10325.95831	9193.273556	11859.3484	7181.983399	5126.344667	8224.952868	18144.12589	13408.84207	13004.54806	7419.89926	6115.801575	6868.941652	13639.68166
267.2330237	104680.3323	102237.7452	109204.5763	200006.7648	214696.7054	200560.7188	138583.7162	148712.7816	148865.3209	114826.4798	116686.7628	126571.4519	159472.1607	162245.017	153583.1712	160184.8402	155521.8139	159769.3556	443658.6997	446076.3005	455490.7951	211335.1831	203370.8452	198277.1406	168000.1686	185004.2675	162830.2711	297946.402	296480.7929	313243.4	315525.6061	307431.611	310010.7364	272948.6503	276743.1733	264911.1483	254890.9758	237975.0954	232935.1874	275971.474	280018.4244	284163.8089	218360.478	224463.1796	231845.1021	212795.0904	204671.0981	201669.8442	304437.7889
269.0682958	29507.9748	28097.31738	27165.84775	48974.14673	50585.46439	50124.3598	39305.71004	36148.32525	37877.23207	26503.62438	27285.77343	27144.01777	16506.99101	20925.98137	13855.75934	29342.61807	27716.48419	33025.68531	41202.27332	36998.23577	39308.53305	35779.59931	39583.47385	35079.70934	2686.698376	11973.1007	3010.285829	3732.114329	4266.334674	2871.421899	9343.395568	11004.46881	8138.623372	10179.3142	8061.007493	11499.92431	12543.05997	7921.597135	5602.637688	21620.11404	20411.4488	22569.76562	11165.76695	5359.8988	13075.16468	27206.50499	32857.5793	26667.82896	20621.94105
269.150464	0	0	0	0	634.3942364	1855.101691	1203.293452	1112.163993	153.1754843	1968.142402	1959.079444	3122.748134	483.4000256	1669.20521	734.5802026	640.8280333	1.741655854	1905.522538	0	538.1190785	263.2377398	30.87703918	0	0	317.1119857	253.3745395	0	0	0	0	0	0	0	439.4130741	0	0.136945824	0	0	6989.319301	1520.489384	2547.252608	0	1489.256453	246.8326693	1073.82803	3295.234818	2399.826637	1836.566162	21984.95284
269.2503624	13816.39233	10354.93875	13297.14991	19087.57578	19181.96151	7244.157704	11057.34682	10160.80152	10204.28666	8556.365047	10150.32157	6196.823325	11831.92505	4918.11236	11970.86566	9857.711474	12202.43569	11189.34854	41323.4259	39336.29835	29648.473	12833.73706	17931.47523	14937.9938	17064.06016	19470.40127	14208.93728	45102.19894	40138.1495	22459.76274	26620.43779	19578.53623	20436.36644	20704.10806	19315.25835	16350.16136	16995.55986	37830.90354	11188.27647	19048.88882	16188.74168	18836.36078	17072.18447	17565.02539	27174.47124	11703.79415	13138.89237	13984.26402	9621.681953
269.2535137	751.5292198	873.3321426	1068.021238	957.5675092	1617.516795	909.3684564	349.1335754	1224.705106	890.6001217	0	0	17.82283278	0	0	764.3555608	0	708.055554	423.195055	4665.29305	2467.518309	2594.851555	466.377404	725.7573423	1118.241932	1500.893537	1110.110106	555.5875868	1782.589111	1593.525548	3166.042586	1440.891187	0.278950713	2017.020577	1618.233431	905.9369897	3376.912086	1311.625441	1768.897679	754.0036332	895.4099472	1477.570321	781.0137411	2563.065583	399.7701077	1635.355721	1089.217235	0	0	58.76596391
271.2285634	19380.23447	18408.99608	16269.03503	15670.96087	16611.48767	20206.09933	14620.02115	10630.70734	12611.94735	10101.40809	10937.21812	11795.51185	20097.44051	20083.27136	21856.78364	14340.67491	9286.68597	12349.67228	19075.44783	26016.75275	26365.98005	24645.85561	22046.32671	21494.94132	16449.43131	19692.92361	16750.06883	42118.22267	29054.98653	39091.75739	36420.0506	31197.26587	29889.96673	29762.08088	23596.47394	29893.69823	33819.15511	30887.67534	29387.50784	34280.23559	32267.34926	34332.53157	28068.15091	39656.69778	29945.77233	20813.66669	16732.40338	15928.54532	22282.25736
271.2287815	55390.03969	60655.59599	56717.20184	42476.25538	31530.02904	44787.4024	39887.99354	42438.16341	39567.50792	54494.48871	52771.66177	54848.11682	34200.80352	35471.60802	30483.36032	48976.46486	57460.52323	60843.62912	82035.93602	71293.98362	55562.92098	56386.7478	47037.51569	48831.12892	67888.91745	46650.60177	64958.72551	42350.58478	59440.36928	53123.49507	72914.76682	78504.77671	77432.17667	53627.90907	63166.81401	67170.60088	53306.35535	43239.88508	47862.94699	48711.28279	51902.25387	50967.34846	60273.11497	52353.69214	68847.0283	38127.1547	37269.92352	42369.1828	58969.64779
274.1045385	111129.9307	105507.9333	109151.9037	120457.547	123192.687	126201.0477	117548.4207	111216.62	107644.062	157250.6291	170104.7361	164554.157	106077.6542	102300.1254	108068.4263	115478.63	120333.1298	124001.9281	148254.5514	142837.3505	148358.3944	131797.9094	125820.2111	128356.2629	125949.0638	121281.9072	118298.7064	115597.4823	111040.1607	112222.3563	122782.0207	133417.7859	121650.0985	136278.9085	128395.5639	132524.2559	133741.6053	133632.2216	134371.4741	124835.2202	109607.6868	125148.7784	76657.88723	78627.62784	81035.09109	89680.40795	100284.7451	88620.3989	125422.6663
275.0705534	20149.73177	19033.89566	19685.9623	23313.09932	23898.27425	27001.92778	23731.05186	21737.77581	20305.69882	28410.93396	30095.91191	29836.23819	27346.0356	28322.02363	26572.33272	31912.55651	37878.21972	36810.21448	40044.06975	38294.69352	37477.56223	29535.09939	27394.57709	31601.80905	53135.31903	48507.51903	51411.51875	49774.58037	48188.67446	54909.8841	48114.02658	49223.85397	46997.6082	59150.57335	59628.73687	55452.3578	65314.84875	61114.5378	65881.00177	79996.04764	77117.83	80579.52213	41832.37306	43792.87919	40063.86331	33555.89054	36419.26351	35243.19731	66410.75988
275.0891267	0	0	0	1077.435692	1178.792494	930.002795	0	0	0	0	0	0	0	0	0	0	0	0	1621.85436	882.8217493	3742.777201	0	0	0	4772.106416	7374.297623	3820.472084	2299.885625	1023.209681	3288.472741	9844.56662	10975.1592	6547.467513	0	207.1269415	0	2308.663191	4311.108346	6540.571481	5733.311026	3361.386488	7157.328135	316.7197311	0	0	0	0	1357.009637	894.0981982
279.2331644	14063312.04	13759107.65	14371481.42	18872481.68	19836834.72	19464864.84	13882771.95	13552645.51	14294751.15	12055746.8	12162855.38	12147289.03	18935078.42	18886062.3	19308443.85	14026392.4	13862314.84	13977314.74	18856876.01	19479894.79	18784168.11	22912493.14	22238334.2	22877780.21	15892349.49	17010081.86	16496992.42	38532699.01	37776911.47	38618650.22	39009035.03	38692308.39	38339535.74	30579909.73	31325370.86	31055230.5	32919862.41	33612459.36	34690160.71	23868431.31	25394123.15	24789532.8	20527932.97	21111067.68	20769774.25	20959796.54	20299802.09	21492374.75	21282066.6
280.8096752	63303.10206	69165.12661	68466.86821	42774.75928	48581.20245	48539.19956	93788.37063	96168.82296	92730.2772	61957.71803	60367.1064	59292.57679	86055.05914	81873.37323	91552.85954	119770.4603	140890.0051	113736.1888	88297.90013	88240.33892	93655.93404	64524.71265	68107.3365	64954.26154	326544.2104	304581.6721	319266.9461	69143.75366	74449.4156	77183.2119	269090.9611	282801.8417	289079.0071	154451.0058	160790.7749	151222.4387	152184.2426	143928.3573	170842.546	334959.8979	320606.8725	327647.1676	297778.6089	322476.1216	290523.2388	419338.6136	413547.4698	439198.4121	230360.6664
281.2487403	28788593.8	28624172.4	29472538.16	40497108.09	41584805.14	40203912.43	37251509.48	36861158.65	38690103.13	28476196.64	28989581.11	29065311.46	41511254.59	42126434.32	43542536.95	40182174.55	39676209.94	38901762.91	45291664.39	45665101.31	43503077.84	51337613.62	51592199.13	48426821.74	37644961.85	39289268.2	39123101.78	61864787.16	62630174.19	64817779.81	75621559.21	75927480.37	72914548.71	58487235.96	60493000.94	57331739.68	75522249.94	78424406.42	77468670.51	57842927.64	58275763.39	58342523.66	45531244.1	47129849.06	46233757.65	37483793.47	36657731.85	38181365.36	53382531.63
283.0822318	297212.3907	294868.3182	287812.0875	296348.4485	330687.7077	302739.359	285945.418	282437.0978	272128.0827	317499.852	324721.9085	328234.8169	331929.3341	317557.8363	337827.2476	408668.4663	464846.5644	419276.4202	325472.6345	330176.661	319743.5114	301685.8531	313906.8254	305115.5715	360817.1799	349910.2483	354311.6261	516355.9547	541424.6867	550479.9269	475468.3812	506259.7287	482518.9745	435871.8622	430863.0104	432687.2376	772166.0227	775622.62	880337.4298	301825.8389	300544.7116	294078.3533	208490.5062	212010.1992	213477.3143	532467.7291	550419.1844	546521.3785	706912.7772
283.2633978	5889653.691	5977610.847	6162280.774	5214069.774	5236051.31	5441202.296	6540085.937	6525248.794	6831380.593	6003542.069	6406842.404	6025517.176	5760692.438	6126591.01	6258493.131	6712747.092	6512778.028	6460194.826	6380372.425	6675781.5	6409932.322	6580760.248	6519454.822	6278472.992	6414360.268	6622328.381	6614350.21	8899237.502	9101573.142	9425984.353	9020562.664	9365233.37	8977973.639	8067620.071	7909583.987	7742342.991	7155349.443	7131846.59	7342858.694	6548319.224	6614295.971	6308766.08	6958144.1	7265964.546	6880964.02	7228894.56	7114946.808	7347825.42	7816387.893
290.0782262	0	0	0	0	0	0	0	0	0	0	0	183.0016819	0	0	0	0	0	0	1112.172868	0	0	597.2014934	0	440.1800556	5211.423582	7020.211915	2791.989676	4327.702713	5339.154322	4203.681926	0	888.0631472	0	6374.500922	7575.853305	6925.66548	3572.091672	2483.764237	3999.426985	2332.949719	0	887.632648	0	1191.988803	631.6763196	0	218.3368295	0	2821.425229
290.0831638	953.5010034	3898.46858	1844.511651	1536.242546	2335.330645	4151.24779	2358.760412	2097.265894	1029.034356	4227.750147	4829.299041	4989.082138	3657.221194	3238.997996	1295.376584	3693.158437	1397.157446	4669.25615	7922.453703	7750.555072	6108.971417	5477.940803	3440.60071	4173.64053	21882.15595	19071.35389	20708.64863	10772.73901	11250.20571	12622.50886	4515.747202	6658.063543	8308.539719	9170.657419	11175.48461	10517.10886	9395.06481	9860.049041	13078.04705	10979.39701	12910.56187	10670.12979	16445.46093	19679.58342	15770.00499	5055.59409	4950.05572	6434.76558	15299.87385
293.1123569	6109.258079	6228.908916	7048.781355	16751.34928	26025.76157	18017.63653	10238.08022	11652.24158	10818.80425	11834.72366	11666.44752	11741.11819	10117.17561	9440.953978	11814.83721	10803.57435	13051.59784	14421.01402	19670.08261	22221.80985	21736.13256	10825.08547	8814.461188	7761.265141	9653.943716	9776.723619	11928.86861	15189.87943	14591.86588	14550.43661	18751.37717	12151.25374	18099.05562	12919.09349	14591.11406	13879.99207	28428.40944	23779.66743	20372.46051	13855.81436	14248.32464	13368.14689	11301.37948	10826.28292	8613.997008	15082.96505	12728.70094	15979.19847	32133.92877
293.1167184	53421.2186	48935.00598	47999.49124	73356.63417	84074.31359	76732.0848	54873.70044	54567.50182	67060.9416	83213.21436	79172.43285	84644.07979	70372.13023	54846.89793	59661.14416	72228.16019	80947.74489	67524.78849	86102.54973	92906.97928	93457.537	71437.42265	67016.24568	66477.1849	75552.36708	80172.69727	66934.26919	70788.23719	58351.31653	68268.47007	63267.75794	74754.66504	81416.29958	62843.83216	68652.15967	68012.14204	87302.13678	91153.83869	104024.8688	60389.38658	67047.09192	63966.88008	75057.81685	55332.18444	64444.75365	66841.48145	76554.66458	65657.45573	82970.37711
295.1287386	0	325.9399291	0	7239.160183	9841.753389	8902.372663	1921.797443	3635.239002	2766.825937	6509.17037	3156.670516	5074.250785	4855.457829	2145.018624	5573.910564	1959.134638	3167.279268	4369.985117	2518.069077	5774.631788	5151.765707	2629.807503	1574.947802	0	0	884.2797253	1418.027862	1115.415568	2249.176368	1211.123732	4522.950778	1390.979922	2650.289695	3962.871523	1522.663859	4440.077399	11789.92906	9914.978369	13052.02153	4052.581091	3528.760691	702.5794148	4771.037203	1922.537033	2578.899664	1714.65465	2733.895186	6308.571683	21485.37952
295.2288072	16440.01784	16375.06516	15615.49636	34152.12493	46307.57432	46161.70414	14611.55444	11013.95371	16362.96128	17068.34744	19554.35107	17462.75152	20926.76736	24176.60998	23062.29118	26059.34921	26935.65254	22646.98135	51061.74969	57932.71859	55200.30774	28783.46147	21537.6398	22382.99589	24212.51419	30581.73873	23896.07412	48691.88092	52804.23875	48439.74328	49511.40368	44416.18162	45703.87077	40556.7144	43442.27491	38100.04879	54132.19337	45700.67796	61458.72525	38146.66556	36816.18838	37534.424	29200.07148	32853.43071	33641.63101	23263.95771	26194.68312	32550.36662	49470.45506
295.265546	16136.38615	15349.31438	13957.85256	31205.53585	29788.24013	27012.24988	18220.47964	15450.16864	16612.00024	13165.90587	12612.55818	13018.71056	20269.57028	14212.04232	19549.0638	13223.09048	14430.23781	18165.21245	29076.37242	37223.04767	23414.33475	35141.67319	26503.41726	27893.34715	26477.91222	28440.84854	25486.17474	42497.35876	32298.86572	37549.62383	46214.13344	44454.75898	40638.77438	41171.06723	29801.86526	35650.83278	40083.73333	47566.72444	35942.04003	35323.64552	31816.60356	33205.74194	22578.48908	24691.85537	27735.87839	20399.41172	20282.91126	21051.12857	36105.51149
296.0794368	6109.493242	6484.31814	4642.838783	9396.45538	8539.865114	8073.499984	6679.033843	6272.205955	5191.33066	9956.035148	10438.27286	11987.63105	4113.011341	7887.219486	4383.954223	5730.865563	6464.199741	10088.62277	10160.53614	8326.914824	9780.066149	9240.91601	9519.920922	9273.951307	6765.996108	7782.282628	5595.40062	4101.296549	1988.092304	5117.213481	7705.400113	7020.493178	9379.269365	10077.08374	10329.59313	10095.80666	5948.415265	6516.567309	10024.64363	5510.923276	2830.215278	5519.345887	4466.185568	3477.885008	252.3732104	462.865801	6064.921502	1682.191414	5028.541165
296.0868686	40993.5099	39317.67579	36496.90011	34217.57444	37138.85603	41925.57753	38618.72389	38577.54741	38109.22749	45847.77391	54742.40365	57735.48309	37193.53358	31924.23625	36880.82055	37976.09492	38395.05928	38173.01058	43158.42148	46486.86846	46219.88309	47388.77434	47555.62531	46932.68616	36526.06527	35428.36525	37720.19139	30061.15529	26756.90707	35169.39748	31872.56567	37536.18636	33606.76888	38330.83161	39939.47506	38052.25279	40666.11558	38319.98085	43696.75168	29999.77504	26023.1848	30006.03164	20476.49484	19192.19839	15603.11233	30436.42642	30147.68543	30080.75048	29196.13535
297.2439896	71322.14189	70128.65397	73589.93272	121686.595	133050.7285	113443.9913	74013.86919	66887.40143	74523.70365	76719.51587	76064.73653	75316.04859	111191.4366	111889.6224	114715.0176	76427.55134	94192.96966	85104.52218	124999.5494	127691.0353	125750.1651	91903.22909	95473.89619	95867.22786	114490.2932	114811.6189	115012.0455	246754.2787	243268.338	275393.3633	200785.2089	190297.9223	202682.5936	221150.1282	208160.8033	223511.5673	266683.5526	269927.3926	285876.0046	194600.5146	192523.9478	199089.4587	177467.3996	165924.4922	177754.953	110273.883	106005.6039	119846.3166	290068.8867
299.2545639	18104.02542	18096.40551	19270.5542	8680.539819	14210.34601	10021.17387	11882.76824	11717.9684	13255.76471	17681.32403	19740.06356	20749.29942	14214.47063	9563.494528	14857.90988	18973.86328	15085.11387	19303.31181	26074.09726	35136.02433	27530.06533	17863.69771	21990.74671	21984.75323	25949.2818	27471.1111	18590.17266	27414.129	26966.15381	23641.33127	31107.87493	29230.68552	26591.64933	26090.9848	24223.55788	26393.74379	14824.41845	23722.17706	15349.3685	15231.949	16421.38926	18385.84306	20027.40519	14734.99821	19704.98563	10295.03519	8554.800086	4657.996234	13953.02317
299.2601229	14634.80826	12235.36788	15691.26089	8853.038221	16555.24816	14577.14436	12866.86566	13328.10586	13287.06554	16201.31935	14437.23772	14138.29594	9947.305596	16857.64551	8504.578599	25274.34806	20337.08471	21469.76828	11985.44544	23438.27999	10436.27715	11896.43721	17904.14398	17169.72113	20552.8913	15039.48583	20477.38431	23912.05935	17679.32485	21664.72926	22296.44233	34532.79965	16645.66253	16123.52403	24385.26459	17944.7655	24155.60978	19254.73165	19435.2605	12023.43614	13833.77604	12559.96034	8290.448887	8501.250258	15257.87223	11419.81684	5860.60105	7795.074553	14977.61349
299.2610079	462.1619284	3564.205469	1649.17103	11532.6023	13184.47145	12316.41809	3659.549528	1278.424236	856.6908375	0	0	0	4764.359084	3567.532215	2346.7251	2978.730021	2501.237356	975.5851305	12496.9242	12165.56203	13223.38148	0	4120.325508	1974.466015	5059.397339	2215.542851	3249.092174	48348.61087	30960.87942	39168.20443	14387.36808	17149.35384	18446.05111	33062.23016	42297.10318	40292.09985	24952.6338	30248.59543	23515.29475	20288.32135	17261.63073	18942.21899	13630.70876	9804.266994	8822.639426	20341.40972	16792.96435	19647.2833	8211.96501
299.2642193	4309.278208	6375.63623	8234.332025	1022.622185	2207.131196	6625.556376	2094.953174	4230.802634	2302.502575	7188.143752	4998.977979	8095.471393	3748.467296	3866.272171	4106.441664	7501.544217	4647.078151	5947.562365	5516.858881	11735.73642	10466.1329	6598.009178	9393.610773	8935.208291	9649.254601	11075.75454	5736.171852	10930.754	7678.341154	11769.89963	10234.8817	13288.58697	9708.132082	8258.043363	7867.829567	9503.617963	3776.975716	4488.226427	2722.197386	3119.166936	4224.604657	6893.735544	4830.663949	5460.120208	5536.614948	2862.987495	1115.995172	4044.520818	4303.868149
301.0532773	29985.38915	33856.72044	30317.22301	682529.1498	683936.4836	669587.3465	168340.7497	165161.5999	165767.8044	274576.9084	271525.0525	289895.991	263328.2541	268033.551	273305.0701	369103.1074	380208.9266	370683.2415	172213.7131	171451.6652	169200.4534	103818.0201	102284.0384	111033.3402	102019.8247	100933.5099	114843.3285	59130.07157	63157.09587	64128.5288	88591.24301	89287.26281	86512.26976	236685.2215	233948.1855	236794.3118	294018.383	296288.1189	293983.2608	188589.76	189393.5487	193320.1979	192689.4175	198642.1115	195041.592	347024.0026	346857.7723	329928.8324	971723.1769
301.1316546	3011.49938	3408.412083	2260.379714	7587.619479	6857.758573	7879.308986	4519.002228	5113.308204	4805.51648	5483.467661	5682.466408	6238.50063	5021.140379	4321.061204	5238.896063	7196.02561	6145.64067	5815.497206	8113.505259	7822.562644	9521.268662	4826.45516	4036.841864	3247.105734	4407.47222	4037.54956	4105.950338	3440.533512	5126.864403	4243.072781	1710.456997	2027.039494	2706.551598	4691.913304	4895.864106	4721.99069	5859.25674	6200.221551	5379.588732	4254.384453	4303.201341	5641.349576	4076.83115	4525.489568	2993.213897	5684.396109	5091.739172	6026.202182	8193.65387
301.1443339	1416.922842	2369.944484	1154.285651	5569.334916	6625.058733	5078.891905	4148.725142	1871.396776	3346.749846	4278.001516	4729.29099	5380.758942	3984.876774	4516.428669	4980.107779	4813.885595	5653.608111	4964.315894	6751.53052	6162.443878	6825.637776	3758.803722	5046.892882	3092.520891	3702.917172	3858.453843	2697.2109	2834.252355	4783.977485	4741.20575	2444.996978	2535.123625	2709.713191	3364.260246	4155.250232	3442.729388	4929.263815	4309.995172	4045.185769	3115.788491	1644.707462	3401.968572	2867.672215	3843.567225	3181.685688	4252.816031	5028.075463	3970.024943	5721.952303
301.2174825	805982.7244	802670.7691	828580.1574	591707.4471	609967.7098	612722.8572	613492.1251	623096.9764	637106.6981	776915.6662	811363.019	787331.9438	1190194.074	1180936.751	1209646.899	540250.9773	540627.0776	528213.4682	772591.7319	762324.7751	763879.5757	808835.6599	783557.769	808193.8693	947831.8277	960539.6017	930866.7568	1821070.673	1845928.309	1851178.367	1584200.509	1604270.039	1565825.363	1576274.637	1568921.295	1565008.696	1904689.15	1862950.802	1941725.733	828190.5191	853444.2864	857383.6174	607128.311	620686.0772	613020.6261	1997937.765	1976557.436	2023105.17	745616.4898
302.1151586	2669.283649	3491.456969	2870.876114	6890.370792	6547.438363	7516.613969	3008.614375	5191.079648	5714.146538	9748.818008	7969.32906	7248.942777	4749.951368	3757.807147	5324.559419	6054.713649	5562.706864	8688.713156	9311.627097	7522.36892	8761.953947	4735.462883	4297.505722	5012.852813	4278.062234	3992.176292	3615.666892	3598.405943	3098.794632	3891.764787	5316.833273	5504.195159	4558.16941	8308.23572	6350.122109	6521.813794	6732.912294	8050.90615	5453.047107	6061.180995	4833.589616	5579.405223	4418.387853	3816.914574	3641.70771	5831.64923	5860.455609	5708.869349	8641.632033
303.0910907	1529.831448	1478.068611	908.2793072	5718.47957	9264.719752	7916.914028	1261.598115	837.8841407	1450.36254	3454.718642	2949.166888	4516.867732	1105.863843	1459.684089	1313.663747	2742.89591	7694.277664	5562.483515	6598.910216	9912.011663	9502.878506	2177.270699	639.5156684	1931.210381	2899.304014	3855.800065	4173.166404	2993.088819	2054.590241	1573.947046	6972.876076	6450.345121	4873.203882	5117.782935	6084.694651	4453.419061	6670.810337	4850.874069	9135.849705	5144.814838	5136.931379	2960.295809	4224.156249	851.1847286	4174.88188	3686.590643	2496.070416	1786.35502	8399.245176
303.2330254	17785909.8	17533024.15	18019834.13	14156954.22	14577301.67	14523107.22	18684341.69	18580839.1	19215314.93	15961839.77	16291137.28	16111933.64	15738440.33	15620560.29	16203266.6	22066912.09	21964760.72	21919740.21	18330370.85	18649952.43	18315948.23	23401263.57	22855800.71	23101617.32	18089496.89	18620331.16	18188746.17	25341915.69	25744888.82	25815457.98	21657913.59	21621064.03	21432045.58	23129353.79	23567259.24	23100559.1	20844733.49	20991163.79	21790238.19	20489523.03	21251734.64	20934831.47	13714522.97	14020090.35	13802230.34	18956061.74	18418026.69	19081642.58	16912442.36
305.028588	959.903259	2588.438925	412.6273068	4408.042411	5112.27115	2651.459642	6205.21291	5810.685919	5201.153996	2579.662771	5287.988291	3944.229049	6033.519795	4718.514538	3447.35597	7902.751603	8682.455393	6876.555311	4569.807548	4057.512039	5073.398363	3770.543737	5136.259094	4085.43311	6971.357405	8587.947694	9567.625252	2712.003955	1781.42358	3736.050373	3192.222755	2761.604159	4034.53884	6411.948006	7011.612631	7227.340719	4483.324958	5226.518276	5545.155934	3504.930225	2995.174768	2682.674255	8929.594763	8206.104596	7808.210673	5878.248787	7273.579657	3710.702525	5015.147834
305.2477842	2364057.774	2384512.859	2435546.314	2746855.596	2783706.004	2783400.303	3046136.228	3006098.921	3125018.455	2155483.321	2205045.4	2191378.523	2752399.152	2724549.674	2796534.948	3323751.56	3235794.111	3277304.197	2713226.871	2751546.937	2694420.427	3682596.652	3578062.61	3543667.325	3975383.084	4085064.05	3999078.711	5941304.147	6051065.525	6098560.403	5505741.039	5523394.098	5429328.525	5304205.789	5360813.454	5304277.669	5034037.187	5151128.291	5240410.721	4574570.743	4625072.806	4598852.224	2688623.738	2729205.786	2763468.093	4310562.967	4187750.765	4352798.964	3116404.114
306.0518184	1057.938593	2104.045487	1663.557005	4158.604611	4530.177856	3331.182586	1333.875843	4010.755928	2154.508857	4414.883278	2578.832582	5422.673512	3006.77633	4494.729516	1152.869573	3331.887959	6508.706343	2665.833998	3913.663914	4815.010306	3062.192548	4574.761368	2158.809302	4735.148792	6192.242081	5680.830796	5850.098416	2089.657728	1198.990951	0	632.9661901	1679.911191	375.5151426	5472.403745	1351.563194	5315.315242	4436.823785	6561.180277	5496.793333	7412.48642	4811.975215	4470.936972	13032.2253	10549.48604	9406.506301	7861.816791	6991.4906	7069.08652	6073.452239
307.2636173	380906.682	392067.505	408971.4908	722518.5561	732664.394	727080.1596	512292.9079	497626.7567	519901.5286	339467.2593	335254.8071	348431.522	562475.9754	598933.4314	585728.3406	523983.5583	496659.0403	498220.6435	614988.9929	643415.8865	598145.713	761308.2728	730856.774	721448.1814	976474.8129	1004234.373	990058.1757	1363890.914	1445701.173	1430593.568	1516107.747	1549265.573	1476614.924	1238193.883	1237130.179	1185607.543	1295097.878	1307017.373	1341307.817	1124951.232	1116704.752	1088257.893	638147.9873	668327.1596	647479.0327	1002346.046	954321.5024	1007144.065	644383.1031
308.0811127	657.4362503	738.2183611	2054.496519	4483.956477	8067.084357	6066.491859	1441.025724	2017.75234	4935.073842	1386.850315	4339.841565	4188.608871	2247.421829	1820.523804	2555.236964	1592.997798	5287.752548	5599.924283	4593.68194	5651.366064	7463.422006	1827.401243	2738.794171	4394.097606	963.0841575	700.0106619	95.40831701	1285.600321	954.872706	1378.260945	1828.538872	2381.606262	1802.246869	817.616749	1705.650493	951.5955816	1435.235686	2276.302082	2753.81695	745.8717624	1435.096435	1357.255863	0	475.4478677	475.4129228	361.8389015	1362.093033	770.0800416	2552.564698
308.0817913	1038.642239	2533.897825	1896.598979	3314.686024	4239.042799	4080.220291	1435.207585	297.3813518	635.825969	2719.606074	3368.424544	2166.717555	1606.113247	2300.585149	834.5888417	1643.861757	2376.17345	2229.570889	2516.323002	3873.673418	2435.5797	2318.01841	2071.196244	1742.62864	1261.495626	1150.999925	1023.161437	914.8998815	596.6104541	0	2242.853868	1937.111914	955.4588522	2062.52508	1781.881837	2379.42457	2250.568485	2040.959293	1772.127299	1445.184706	1614.547557	979.134731	510.7785715	0	1442.705638	1115.45224	1444.975252	266.78147	673.9776948
309.2084452	283.9982664	1262.854722	314.5119867	21518.95372	22110.49207	22951.51783	1008.69905	345.830436	1209.621267	2882.54518	2190.788006	2050.713038	1418.772182	1697.274794	1380.388482	4323.839908	3204.036532	2899.773588	37125.28549	40362.89026	38525.61359	5841.987491	5166.726057	5349.250947	5752.734738	5935.684967	4235.542502	9781.724662	8997.91774	11973.05957	10774.10906	15507.59638	9952.91468	17205.14751	15194.91379	15190.88527	19612.33184	14782.93049	14393.61543	10509.88929	11586.62978	15052.50668	3839.620772	6804.089614	4105.118726	4132.711015	2385.434502	3614.79131	11459.17062
309.2797505	628395.3982	631426.9047	658106.7166	1288570.652	1326496.375	1348046.277	795182.0914	788898.8894	818730.182	709144.5676	734083.2435	693146.5735	1095347.638	1156104.377	1197197.24	929957.1569	933696.6002	916018.2562	1151889.711	1212588.775	1184496.181	1426795.527	1439782.88	1409297.06	1527423.723	1579203.439	1563786.309	2386060.857	2503625.33	2507410.384	2521235.278	2639677.191	2521974.762	2342619.117	2316312.328	2256004.531	2130262.189	2072088.649	2161635.394	2043297.261	2055215.234	1945273.305	1152121.107	1207197.959	1140233.272	1705279.104	1670341.765	1732094.8	2926088.5
311.2195826	0	3505.443226	0	31403.96707	32114.56866	38844.86552	1596.580972	2115.054251	1378.912203	1200.646946	2778.504128	0	0	1270.216219	1421.673897	6695.975339	14612.38146	6725.655306	34212.20596	41717.54025	45400.67823	7778.186363	7132.596213	5657.108134	2708.197103	705.1201336	0	10456.5684	11131.48609	18793.35581	7068.759878	8676.051933	6745.637435	12791.03569	14758.26825	14113.54477	25082.23227	27712.6999	27282.1039	16781.8075	11157.54796	12965.25295	7793.562143	5221.58391	6482.918226	2800.302204	2231.943445	4535.240628	40676.72739
311.2206062	2265.438516	829.2812285	0	6699.710959	20798.88529	9627.200607	1040.309391	1525.592327	0	2445.091029	3754.628642	3338.121091	2913.403824	3596.742821	4898.740523	0	1015.847201	0	11666.40105	9557.155079	13356.66886	3426.745744	2131.134644	3392.529675	10816.33082	17428.17959	12059.25232	8246.746689	19385.42188	26908.44026	21154.0364	20348.57729	19439.99602	17113.70145	11560.72592	15021.07796	9876.745855	12435.45418	16001.83328	11083.64781	9655.371217	7848.513698	17236.37582	13454.45838	12880.84422	1049.775506	3282.989839	2710.116425	6762.934812
311.2230306	2541.342901	843.3365716	1926.774369	38252.86455	32590.39484	25090.81892	5899.01633	4015.122996	1812.425328	5280.506916	5126.390082	3745.714669	4321.744272	4434.196635	4832.73603	7381.951852	4707.489938	8430.114857	31988.62602	36381.68782	35760.7679	11199.9399	8244.199568	14388.00004	3913.574061	3041.818405	4493.68311	9812.518356	6388.416493	12859.78163	8470.179994	10130.52782	15735.00679	15774.1138	20478.70367	15884.36756	19087.51374	23556.94934	22570.27868	17095.59442	14856.52171	15895.30423	13720.94199	7770.303008	7493.517819	12063.64723	8770.290673	9251.389292	39171.31532
311.2264092	1590.054505	2713.03776	0	23927.71894	29548.16188	35423.48883	2707.532943	3079.466858	0	1014.066013	2698.954874	1295.580087	1693.327348	2407.971247	1629.651755	7649.083912	14145.17939	3643.793996	30291.09199	35125.8827	32863.37337	9814.901249	7294.094343	7571.222467	1002.183566	993.6313896	723.9907007	7006.515584	11272.13912	5767.425445	6448.295491	12752.68127	5881.504979	13236.0485	12081.91202	14733.00455	27701.7751	26048.58684	31138.21435	15316.9139	10966.0289	12773.71669	8413.927766	6951.764201	6638.58807	5540.255424	7249.43758	9681.774227	40221.2648
311.2907214	144.1935269	1171.63093	928.4542491	1873.601235	2952.226758	441.7208887	1143.068464	956.4326791	1910.736193	1079.267114	817.3326978	736.7363114	507.6825904	687.3327063	1003.372496	175.377922	0	566.9503672	1960.682598	986.7686787	979.8283321	139.9757287	845.3442296	925.329342	982.8568433	540.7908432	2519.36145	1394.062593	632.5436057	1646.693597	1014.290075	1243.305922	2436.589972	1544.688108	2700.237647	794.3148797	1850.226938	1299.045739	1673.993205	877.5992314	1003.654524	162.1002758	574.1542248	0	1240.451454	1583.530359	1083.61107	2812.664722	401.9124666
313.2348948	2144.275094	3036.39406	1529.450939	28246.26466	26431.54065	29189.09291	3510.563724	2065.796376	2561.940197	4562.835276	6596.577483	6313.771568	2725.471884	8162.714813	1275.719649	4863.367218	12048.40943	7950.438288	4863.616997	7911.241974	8321.411526	1360.621061	2278.518325	2266.586542	0	643.6727916	383.2519091	10092.74932	6500.318644	7091.149436	9377.050863	6333.460675	7434.936934	8426.258998	10967.30106	6680.05022	28575.40105	32905.52126	49441.74922	20659.54303	17114.84454	18346.26681	12803.35379	13214.90029	14184.34899	5942.386207	5468.757665	5447.992275	110991.245
313.2382206	5709.492169	6369.776705	3426.664768	61348.60205	69284.59768	71499.4883	21222.52775	20836.44432	17544.29292	42055.62739	41061.60681	34904.13449	38188.52966	32671.84415	42829.48073	42800.09309	28310.17099	37974.9589	23565.64759	28244.75424	30453.6499	11001.67077	7971.389591	13706.86081	14652.51229	15929.89348	11314.68507	22112.96251	20504.08658	19266.44876	21012.30085	18979.9805	15908.14248	27420.08096	29935.34183	28332.33634	104559.0324	89823.41367	94701.01709	57670.28767	67285.16299	62565.50221	27508.07479	40579.16721	29983.0777	45417.13582	40149.70949	45741.23551	517476.0562
313.2414662	0	460.9453107	585.7223986	15240.3551	20981.28777	10003.88399	452.5608923	0	0	0	1973.332709	0	0	0	0	4434.339535	3876.258982	1614.896707	2234.11764	3606.229114	4306.846728	0	926.8440255	2098.266666	0	0	0	1383.696465	1371.035359	2177.93786	1151.213066	3801.102969	0	1623.840791	2886.223909	819.8637695	13232.83184	11425.02169	16187.92643	4113.82069	6320.266301	6642.154448	2292.247897	5885.222327	5893.360911	1512.971141	3882.261893	1931.515338	42852.45651
319.228013	344129.0677	340326.4121	343388.2825	695394.8206	736671.2609	737841.5052	377812.1277	389939.513	391126.0601	85453.79235	96763.97609	93924.8957	361049.6236	362970.1022	372054.9279	332816.838	369633.5163	305628.6367	46963.19462	45809.9273	52659.52255	239998.7235	244370.5595	239273.33	207622.6062	224752.4121	204144.5821	1307859.924	1293845.86	1332572.618	477803.6976	472723.6492	459478.7099	163530.2111	177516.1904	170986.4388	245844.2027	235962.4125	246016.5859	463677.8414	457184.0113	455966.839	688897.509	725354.1001	707590.3447	239722.4174	231009.2463	244404.9487	74302.89341
321.0451976	5274.41053	7543.469891	9084.480577	17775.31345	19198.9629	18896.76624	4430.183955	1093.821407	2539.096522	6302.655345	4940.708351	4794.092407	784.1002075	1017.24307	0	5219.301737	5212.394038	4942.459817	2029.281291	1626.052762	28.0574108	10556.43251	6507.8838	4737.687484	0	0	0	1017.783548	700.9389803	1067.04507	317.8003611	0	0	22930.61794	23997.69012	23411.79348	2944.134417	2048.563182	3457.276552	0	0	0	0	0	0	690.2533129	0	0	1075.226957
326.0909418	365.6398249	891.6677645	353.8157841	1766.082284	1750.574601	1766.136923	558.4381642	441.4756189	0	730.1463186	814.2775611	557.0840396	504.9118339	226.7180481	222.192877	1028.032915	539.3157418	1672.218967	575.1621302	957.3413565	1551.300753	736.72973	253.8820592	667.9777852	899.6602653	982.593022	750.0889921	225.4558052	717.0631347	0	1067.815491	784.0961472	540.9055176	666.740093	222.4500546	886.6841328	582.46238	895.1331311	967.3513242	579.0142579	698.856371	0	1356.181308	462.8316205	1180.169405	1201.466895	2147.715716	1793.143492	235.8874806
327.233002	17860302.48	17580968.59	18054359.57	16033246.44	16388916.48	16233937.43	14673310.38	14593819.48	15018276.12	14659351.42	14903807.8	14810885.43	16201906.02	16105927.24	16662472.44	15542352.58	15412550.55	15442919.67	15959603.33	16215538.14	16030181.8	20169268.55	19684433.25	19832324.27	17320482.78	17798481.63	17338121.58	29294702.94	29853839.2	29938834.49	24285851.13	24350690.3	24060567.47	28098503.4	28434303.7	28005419.57	24895394.34	25086196.46	26095332.09	19228211.41	19824580.96	19633925.5	13828523.13	14135634.45	13873689.79	27375026.6	26530246.06	27380123.62	14986145.86
329.2320975	823.7267474	2092.386816	894.7152708	22297.28057	15217.60969	19943.40932	8360.235151	6863.305561	8562.901294	0	1104.240997	4208.678806	0	2148.857721	0	0	2658.004262	1408.62131	28680.465	22855.2914	27243.19757	5873.301502	10094.89179	8311.161753	2777.525585	4420.141914	1584.675616	759.9912333	1991.118873	3975.143504	8021.689868	8828.636611	6861.9571	4707.668702	6037.947014	9451.268407	6129.354821	11547.18273	14901.352	5905.410087	1857.362106	5811.302778	9722.374763	5366.263964	6778.5083	4100.994258	6904.467481	6240.044962	26052.49448
329.2336184	11838.18608	11594.45003	11916.76301	32744.46169	34609.03517	34535.18109	43332.29014	43174.36964	48505.82286	27808.29008	23933.04414	32587.85584	16634.10262	14441.07656	14280.22641	9429.967302	11266.25737	12014.94593	64356.13271	67900.21762	65621.81041	87451.86803	80272.91499	84912.38627	16417.36122	10954.55978	14799.30009	3990.644127	8362.187904	5287.692122	22243.52644	23002.4743	27469.05582	14739.10045	15070.12925	16015.66283	27020.64086	31574.39557	36666.99524	24256.76543	22035.92813	23142.00932	12962.04156	18104.39808	8265.907851	44001.35194	44629.64185	42394.63513	171044.9429
329.2472941	3173825.481	3136501.209	3221771.924	3413240.788	3522467.577	3491799.234	3452288.908	3441700.611	3541561.538	2913525.751	2979630.508	2962471.298	3232926.134	3227401.809	3269738.325	4077809.662	3989238.071	4051849.633	3379742.254	3474951.18	3399020.365	4791570.259	4739771.554	4699349.947	3679381.459	3807181.643	3690296.798	6505905.043	6589052.588	6728961.687	5331704.406	5278395.093	5244254.949	6219958.242	6325150.36	6225117.732	5552147.989	5616236.041	5782935.675	4649667.459	4749740.722	4712774.706	3260868.836	3310424.105	3244367.375	5125137.029	4986745.88	5212631.631	2932540.105
330.066071	1007.73567	2047.316977	207.8454875	13157.78113	13813.65232	11965.03672	4009.903008	2682.298108	4862.795523	5633.537635	7800.678353	7174.68724	7425.891556	11241.00973	4254.486885	9443.122456	10321.92845	10451.63685	16099.81056	12764.55798	12506.17234	6802.59929	6207.887048	2876.373561	2376.362999	5929.959891	3677.133912	1665.328478	3217.392049	984.8408468	5610.405392	5727.638383	3233.19125	8227.813031	11569.18769	4409.356597	11307.83022	11660.56142	14261.12341	4389.552473	2059.039328	3601.684144	14799.57016	8507.557846	18213.16552	8898.018343	12527.85416	12240.06057	1304.30666
331.2635907	1285288.606	1260302.497	1310102.643	1689049.999	1703038.88	1683614.876	1418892.581	1394292.591	1420929.162	1207095.151	1221424.947	1223642.501	1466831.327	1480756.362	1511504.915	1886267.08	1868609.198	1806534.135	1583752.159	1608595.523	1550305.324	2175118.871	2146134.602	2095093.863	1715737.214	1774020.623	1745793.474	2846836.47	2894416.032	2922860.37	2317718.788	2322801.324	2290504.741	3167885.645	3207759.414	3129858.698	2691666.714	2745872.196	2758067.228	2718594.98	2728728.704	2748163.873	1521803.041	1559951.246	1537264.124	2137200.221	2043540.907	2155057.278	1351111.725
333.2743013	16686.44141	13178.46473	17336.91719	27338.01908	30006.17394	22057.73919	20805.20177	16071.79775	18606.41932	5738.127249	4555.274739	9188.601839	17681.90579	13444.11909	24593.28252	14307.32571	15534.29913	22802.42365	21120.93548	18900.4627	9732.33221	32929.06382	23760.22772	25264.37391	28355.08198	27110.8863	27633.05987	57214.0414	38777.60966	33991.01882	40584.11105	28634.31694	40228.53762	45768.3789	25373.47112	45493.67539	36061.18134	54469.9442	51216.42449	38897.6217	34482.18077	38290.13581	13711.82554	9162.558205	20939.83151	23249.24666	22273.80861	25408.67781	11742.06784
333.2830104	0	0	1470.692515	4606.073496	4062.224866	2717.686443	6859.729202	2580.948588	3057.976946	1787.999164	1499.363997	961.2167558	6107.175587	2327.011736	3315.68364	4019.577671	7479.611175	1936.946729	3600.611073	4885.213345	1957.025384	13510.07215	8873.387403	6486.266538	12191.17143	13723.37187	9400.87253	30498.24803	21019.8106	10892.48449	13634.82022	11587.53322	14009.1783	25722.79005	23599.54931	17692.80832	12744.69982	12857.64601	15919.07639	12297.86771	13482.71226	12448.87539	1791.49762	7280.68095	4226.996757	16474.92316	17660.82927	6521.311469	2638.318744
337.3119612	317.3540157	1164.036009	1797.006301	17432.30725	9924.77493	15897.42815	2976.162776	6615.302179	4174.602362	3449.846047	5724.335401	5638.444121	7058.48265	6679.609854	12098.09772	3524.087281	4920.45124	2242.932099	10772.31986	8400.268891	9550.468876	8306.810719	8697.130815	7647.662109	7510.82371	7600.457358	11102.83943	34315.4185	24438.05778	29981.61657	21042.14364	13793.60012	26580.30067	20886.20038	25356.4752	14005.44396	6019.555141	5038.461498	5056.707878	14616.05475	13180.18024	12272.26539	6789.58408	9689.849753	15677.59064	10630.21067	8619.160433	7951.873248	30262.77481
337.3123378	6758.613891	2235.043168	6453.733432	24046.43475	16976.61627	18535.43626	8976.603467	9472.364356	10041.70419	7201.580267	11345.08444	10113.93478	24379.86305	19521.84965	25764.80841	12059.50195	15259.48836	8967.804933	27801.66658	22460.37551	25495.7114	18442.25112	18612.70526	19570.33841	17556.29545	21692.17985	22235.19696	69376.61123	63323.72978	50200.29203	59672.84739	75210.28418	64824.78139	53945.75459	48189.03082	48616.78415	20873.81589	23008.39269	18641.93215	31679.95429	37013.30003	34781.33233	15103.26188	19108.38462	20590.12486	36298.96718	41147.82982	46509.08692	77508.32017
339.1655957	14770.44386	16864.50535	14218.24691	130162.8862	147015.7834	133161.4783	28403.69905	37495.00353	36435.18329	56785.90557	53662.85663	63286.83743	53636.12671	44354.87704	49146.90304	64712.05053	74238.80567	62989.67491	53791.61311	50624.23527	57944.29684	25991.3635	32124.77892	27511.60582	34340.23044	32992.30058	30375.85675	12422.30045	15475.03258	11107.87189	50225.23232	52414.17026	49824.46607	60398.33243	63746.72383	54171.26829	71744.67186	80170.38756	79673.07372	37540.27503	37503.92123	40971.06063	54264.8496	54496.01344	52937.6823	49507.76242	47442.34337	56857.35264	325489.3376
339.1999304	6820707.893	6731292.838	6885708.648	5967189.192	6094505.306	6111612.932	12433828.4	12402160.81	12679912.64	7215405.215	7393809.924	7320146.9	14022749.92	14190776.31	14779054.6	2992307.083	2948022.687	2883236.127	6074255.167	6307285.862	6113590.321	5440427.577	5429092.071	5381699.154	5852040.623	6048409.298	5932462.128	8719974.56	8989380.633	9131893.287	11725898.21	11936037.51	11663405.42	2996757.662	3000373.642	2896912.983	8065992.752	8073765.091	8337293.49	3053471.825	3146319.621	3037783.825	4759185.742	4918534.452	4835307.055	9110542.791	8816078.759	9085498.943	16743934.76
343.0722701	415.1026853	1562.686814	0	421380.6962	464727.7954	431645.4139	130957.7448	137240.7364	137724.0475	322955.7764	341467.9049	344139.3234	264878.2791	250947.558	256923.6416	390353.9931	362657.8531	378472.4791	146881.9092	152890.9515	146104.1457	68778.10043	67885.34037	72679.19458	88559.71788	93300.1128	97042.64032	56449.73115	61258.7499	54255.90644	83794.2688	78682.81686	74438.18567	201658.5889	205878.5662	205393.1561	511385.489	521143.8075	568046.8731	304810.0334	299920.7228	302022.1143	153395.3373	160294.7394	152918.8222	298522.5999	301053.8126	308178.0366	2422170.327
343.0733215	0	0	0	13813.76828	9306.241531	13544.52399	998.3564258	1830.939649	0	9794.036942	9121.963646	6713.224917	4116.257621	5204.600441	5471.881964	7949.340312	10286.55226	7864.1864	0	0	0	0	0	0	0	0	0	0	0	0	0	0	0	0	0	0	5739.716582	2390.703177	1773.679399	2194.944527	1994.03494	2164.684191	359.8144589	326.2822063	0	0	3504.373891	0	53655.81045
346.0623204	8512.379692	8588.257072	6603.986051	18916.07932	18846.58091	21034.81313	11859.39261	15176.36543	11524.43026	14145.81874	15131.60012	17268.59867	14513.65132	16467.98458	12971.00937	21664.00521	20171.21107	21877.49677	25122.70572	27809.98649	29593.96397	10434.44741	8742.888446	10446.9747	16255.94418	16897.41833	20844.44544	7249.48853	8746.696943	11036.26188	11138.09724	11005.82202	14626.70229	16010.56308	15664.48124	17336.93943	22734.45843	23171.03184	18517.65309	12943.91506	13901.93119	16485.14119	26022.80882	23033.56152	26725.96349	21305.12694	17837.9075	22597.40948	50124.48345
349.2354501	4089827.912	4135199.285	4217181.277	4515790.126	4657697.655	4539309.293	5019265.399	4969015.272	5184007.43	4071587.678	4218417.757	4129421.784	5397017.228	5434621.465	5708763.137	5019414.271	4913659.833	4905805.421	5310502.34	5369597.722	5150169.413	6407467.01	6431446.558	6155975.33	5033116.029	5318807.069	5228475.414	7372730.279	7573962.4	7769153.005	8714457.038	8939272.788	8631248.871	6813616.914	6937008.091	6708188.632	7596795.693	7688350.442	7672356.753	6637150.218	6584790.239	6581609.493	6081481.033	6355394.318	6232583.51	5146984.242	5041249.557	5269826.265	5641422.854
351.0565825	44074.77613	47835.91527	48954.25578	51516.75075	56832.06449	50493.50037	48365.52805	45281.13053	49003.67854	55733.98683	49661.40226	52009.34502	46807.91394	43470.98827	43822.11393	60050.27379	62537.01422	61160.14442	55143.11796	52488.09875	51039.95228	48892.11399	51403.5578	51830.44756	56815.57972	64553.21579	60532.79863	43086.87517	48759.52528	41924.23478	68482.99414	66176.17468	65481.33698	54073.11121	55497.67616	50912.04331	51501.53857	48806.23698	55592.25369	57318.69402	55285.88819	56444.86378	56690.74453	54516.3979	57124.29089	51970.80678	50843.15516	63117.39366	61921.3446
351.133978	36477.25501	38139.24448	37009.50612	42461.00819	48317.67156	48934.13695	89338.0466	86195.65702	87273.94284	40997.06721	36652.40341	38815.78416	111819.1728	117552.8325	109637.4496	62231.95764	68957.70036	60616.75523	89739.11204	94519.82349	87994.80841	90029.62536	90054.97678	99200.09611	31597.77274	31746.7675	29006.29599	29182.60608	29277.53086	27547.24133	85585.84265	80156.63411	87827.43398	67476.43203	73780.27912	67692.59598	65719.58906	65905.99767	67437.34581	52616.23617	52307.19905	51626.92097	11752.99786	14455.72626	11521.85463	33867.21072	34625.03698	34267.1474	69667.15002
355.0673118	540.32583	2472.365831	1342.529405	9687.971128	5985.062353	9005.148975	5283.221465	5142.925029	5126.863259	8148.657743	8650.272653	8015.821614	0	5133.063151	0	2259.169621	9589.559017	13445.80461	1180.692189	2878.519756	2342.978085	5793.835119	4825.809041	3904.915501	0	8218.531994	0	2646.633593	238.5964729	591.2048537	7617.267999	2784.862659	1792.990497	5728.339817	7442.824139	8733.879061	1702.45618	2186.022689	3243.134428	3040.620756	1355.731961	1200.944404	7489.663087	1147.260717	9016.546294	1507.683708	11396.75095	2536.279086	3998.732554
359.1257196	50668.53877	50297.03343	43847.80478	152953.7287	176164.4414	160902.8767	114295.7821	108709.2787	109568.6304	176328.395	172084.3968	170191.6019	99112.76438	106457.6269	107101.3113	216773.3373	257576.3622	244002.178	190122.1987	197641.0312	187856.8326	115560.1742	116173.9473	110931.6258	165801.309	162298.6384	152867.418	121226.7359	128867.3878	125943.559	88465.36757	91968.0335	91231.88268	162018.9654	171405.9135	168301.3104	190268.9921	188916.5323	199293.8402	160067.7298	164917.4905	164878.7428	187231.184	196202.9436	185633.5312	172908.9169	177152.1794	185795.1009	85594.26025
359.1813131	0	0	0	657.656645	249.7240944	748.6785687	0	0	0	0	0	134.5992493	0	0	0	0	562.4646907	0	298.0348805	1171.727288	0	0	0	0	10401.84059	10524.93205	13966.36746	15501.0744	9140.37802	9820.19584	17251.73525	10853.08637	17991.33634	17734.20721	27581.70967	20203.74218	11454.48422	8235.192863	15428.28184	15701.84896	17131.2925	14863.37615	15832.55154	16463.4273	14780.42501	12968.06322	14675.9211	14385.85267	11225.74125
359.1890195	0	0	0	1795.384251	3390.503189	642.663836	0	0	230.5862936	0	0	0	0	197.453001	0	7.438617464	0	405.4794716	1305.597314	0	870.2112618	0	0	179.1523068	11561.72395	12251.9097	15147.99522	14919.32021	23695.6578	12620.00528	17101.40387	13711.96084	18975.23302	19956.20459	19371.22024	22438.78726	19744.39822	19015.34904	25336.48937	16630.8222	16968.83287	12366.82363	6476.122633	9806.554203	14617.20807	17842.93664	14065.06344	15289.17122	17818.48086
359.1900871	0	0	0	336.9524915	743.5410297	751.8378115	0	0	0	0	0	134.5992493	0	0	0	0	562.4646907	13.5078656	757.3832752	182.4297105	1908.172779	0	0	0	44404.09808	45468.54098	37572.59325	38760.49454	38336.03018	39432.7495	49516.74527	52768.99107	48788.02024	72878.12178	75504.69665	69229.0631	43562.04469	40059.20652	45891.04299	51978.33	54935.80277	50336.22162	51674.11746	55297.19346	57825.10338	51557.13535	49141.89727	53300.87316	30753.56477
361.1671312	41932.24246	55439.04175	58993.62259	503768.4831	494486.6309	505701.21	568070.5526	561848.7748	575281.6865	884647.6937	913315.8714	880539.3976	691068.9441	676298.7084	722270.6316	862415.104	847264.9098	852432.3542	451385.1134	480248.4443	465596.2131	313138.4881	299441.6717	305836.747	329848.5465	343330.2011	325548.631	215183.32	221277.1878	240756.2886	313831.6174	307444.2955	298175.7074	427289.4909	425060.1046	425547.5597	1326510.315	1314505.098	1306057.989	784051.4836	792056.5707	759274.5508	533890.5341	538003.5412	531553.292	948088.2935	884330.9712	927689.6143	5183675.999
361.1726626	0	0	0	1919.164679	3084.687791	1881.309117	0	1440.182222	1815.569376	4834.850009	3487.638441	5444.920724	0	0	3708.97819	6374.966644	3361.496185	7162.600616	1294.066727	1926.015405	3170.021844	0	0	0	779.9973175	0	0	0	0	0	0	0	0	1727.370063	2444.826295	1000.011693	8304.93095	8340.445972	5581.434249	1798.424188	0	3870.167829	871.069671	0	2444.891315	9162.527178	4140.562367	4619.178442	54145.53594
361.198168	2548.968983	2267.816497	3044.223296	1123.924714	3149.149467	1338.111192	3422.464043	2445.440238	2446.51676	2963.128411	2969.323723	3234.183113	2727.151522	3042.800621	2993.846142	3440.018338	3211.299483	4622.20399	1799.363999	1447.780347	1953.017912	2766.459086	2102.992122	3383.077839	1939.773613	3985.887748	3330.305452	3948.08289	2315.241117	4187.659392	2807.454507	4545.760786	2801.295498	1589.436362	7106.506711	3258.462496	1197.727178	1240.481211	5569.334081	2629.189925	2702.057347	2166.601913	1017.356574	4974.828843	3095.29513	4054.341272	2667.247547	3695.469418	2521.870848
361.2016388	20180.01308	17661.6141	20348.76806	208103.2292	212906.852	209004.6747	104331.6091	95491.00073	104149.1554	72651.55154	75927.7135	76761.70223	90304.46543	92034.28069	96793.1533	57367.68728	65928.27493	58810.46681	108140.2554	109310.4879	113022.4518	59802.77036	59025.11607	67256.27653	569486.8466	560467.7584	564252.2281	452049.0828	459866.5163	455026.7538	698239.1314	677723.8731	670855.5106	725066.5466	735583.4177	744362.2876	734624.6949	743771.1633	807821.1664	529639.799	537227.208	518331.0763	468327.1677	486863.9222	480538.7489	540522.4828	537961.938	551811.6581	707477.2093
363.211679	4675.268125	3833.294194	3747.22437	3681.246727	2093.356739	3080.813636	3949.356688	3564.613573	4406.707218	3442.392263	2571.427886	3626.036225	3700.270853	1656.257418	5744.318368	4645.987387	1965.233956	4525.191283	3569.872209	1477.908628	2350.168829	2435.562679	4235.769571	3531.739571	3860.966107	2442.391171	3996.148396	6455.340139	4849.898176	6985.487488	5499.955845	5820.97609	4486.271631	6757.745786	7778.96619	4316.356128	3777.805175	3506.065192	8856.12224	6148.598428	4559.378221	3823.439454	3193.308354	5670.110098	4116.037795	3434.311284	7746.327756	7505.354806	2656.435967
363.2177091	22887.88735	26562.00938	21944.07936	153535.4883	153337.5946	143455.1509	89853.91473	87520.29256	95081.79525	20505.86023	16377.51297	11918.11613	34744.40634	36861.56594	35698.13241	50640.66468	57989.7311	52964.06769	152326.1467	141247.0913	142131.2461	45864.0536	40995.40555	42232.54084	164281.9595	171913.8382	178617.2704	302418.8359	315713.9316	315041.0097	291714.9931	305791.1894	307366.1497	529058.8027	544687.2864	521851.0018	350404.9194	349523.9282	347891.7298	316167.4772	322607.0678	322191.6972	296163.5301	288535.4784	303286.9863	284502.3465	287093.6682	293618.5604	378994.6102
365.2303607	776.284926	0	0	11626.09797	17165.91032	17618.62733	2822.7049	2779.464884	944.7625254	0	0	0	0	1853.894547	1068.983896	922.3948886	2543.883105	0	11812.69235	10512.50758	16455.43119	0	0	1147.634723	12930.85684	12350.15973	9948.578343	7282.79582	9642.694208	13418.69187	11497.51568	11099.56388	11947.03364	16075.5585	13948.34825	15816.40453	16605.58854	14859.56625	20318.04972	9974.907198	8806.311286	9096.694864	6954.268788	16799.11662	12818.66186	12027.83855	7790.069284	8979.082948	15427.97753
365.2334306	2658.904276	3289.454935	3611.589216	3986.82526	2337.741184	2281.352835	2402.039669	3217.052854	3453.684717	3728.33132	2804.957072	3856.652057	2769.762879	2776.850858	2811.065996	1542.579131	724.1270587	1279.678229	2403.592346	3280.687532	1419.549718	2001.694455	3903.828303	2201.372818	2361.811662	2912.655182	3806.573618	7236.257335	7426.450569	3620.697319	7997.637446	5502.218184	3448.474165	4640.153483	2001.374028	2057.913586	2726.405313	3532.774731	995.612129	2964.261281	2705.70062	1236.4071	6089.087221	4963.733492	4773.886886	0	2146.563207	3447.05672	0
367.1051257	19299.46267	18138.88047	17055.2646	24515.10522	33826.2517	25848.40317	17089.22237	11816.51163	10536.2902	5499.965565	7845.610537	6508.275419	32744.07922	31441.74289	29272.39792	16708.78091	15949.125	19969.96492	29374.4521	27983.27721	27005.66146	37427.70743	26785.86774	35139.1366	6791.904983	14565.9445	9149.26305	28569.31194	20351.13167	31500.02201	27714.24332	42501.72413	41567.33518	27820.83314	26225.51143	19307.05115	31918.55303	15772.11416	10501.60399	8233.988677	4708.561026	7437.158758	4604.454609	1896.169894	1778.67896	15782.7184	21749.5387	18037.84364	19612.07042
375.2538495	4062.720622	4000.431088	3688.956585	7661.149839	7268.383574	3759.780482	2734.662403	3613.44853	2698.812471	1966.707931	3962.469951	3264.931376	3985.5851	2296.242411	5781.703142	3599.341071	4065.943485	3150.241727	10681.9522	5529.264996	3439.855116	7041.860327	8171.223384	7562.268691	10073.9945	10190.48841	8754.684264	24121.89151	19450.69648	8278.211896	17433.63851	7463.887848	13105.54208	10827.38235	7172.062126	9152.991524	5554.658377	18723.69807	4176.215567	10026.55018	7910.708397	8709.16142	5034.341954	3139.724654	9906.720985	7220.137969	6752.584797	7861.964024	3044.502827
377.2027479	0	0	0	1021.625965	3724.136039	3464.803672	0	0	0	693.4489087	0	0	0	0	0	0	0	0	4256.113575	2699.814945	3259.339343	0	0	0	24531.69864	27793.6455	32612.89895	8883.267947	7169.750386	5407.643287	17431.11999	25248.2686	20268.07609	38158.00812	42988.25303	39048.84456	1208.810916	1844.570343	3661.208338	66629.96354	59778.81467	68932.02941	59582.68037	65436.90033	61440.6401	52736.91835	46572.86648	46083.12588	2089.038541
377.2649971	2929.605459	3898.421509	2712.518259	19381.4646	23561.08404	16511.81896	4124.678274	2636.908869	1679.840644	678.9196187	3664.852268	2815.773172	1440.914201	641.5141062	2179.891781	3954.8073	631.5889087	2320.686257	18128.28248	17913.07589	18025.45655	5453.338135	5061.474704	5976.592693	3514.987576	1070.837882	4462.803475	60045.98937	79752.25989	72251.22413	62768.98616	61863.96001	55343.50114	58257.05289	41712.66402	47782.64753	57578.35625	61477.56196	39798.23993	35027.6745	43590.91788	50290.73174	10712.62497	13685.31173	18220.96863	26493.29974	24533.84952	23508.35574	22227.98858
377.2698531	27248.81245	32402.48382	33946.13562	92520.09695	106634.6513	91347.3515	55853.64112	44087.68489	46770.71845	49777.55636	62173.06924	55187.39175	35410.90899	35470.49426	40631.11638	55697.84272	59130.72383	59431.65538	107492.2217	104575.4302	106768.5131	68432.43069	64594.3615	69904.54666	41037.75175	51007.66404	39046.6332	239672.3833	246085.465	242519.0497	275450.2096	270059.7871	279104.974	223978.064	232184.7295	227634.6899	245788.2759	240963.4647	290453.5111	200846.0555	187202.5077	185766.7423	99351.35054	110384.4478	111283.9882	153778.1448	150304.9112	153049.7524	109950.4868
378.241117	615603.2251	623544.2754	658903.4581	634592.8918	642220.8783	639276.0007	808749.9286	793092.8791	821398.8683	794627.482	818927.3233	823432.6398	786452.5506	785248.8502	815095.4637	859811.3849	843989.1051	837482.572	588693.8967	612490.6267	606865.4689	849223.5226	833417.4765	828115.9962	835871.0511	877146.5909	881097.4664	909363.3192	942448.6534	1000585.495	1209859.373	1228459.062	1211073.903	750358.7761	750861.9574	731890.2426	780041.1002	781841.7983	769905.27	891679.9125	891560.2228	891827.0209	982327.7933	1028310.312	1055728.532	768229.2049	714696.3185	733976.1375	517126.7683
378.2419995	35173.52005	37086.42932	40461.59604	39063.1873	50026.28639	44233.05412	51646.82784	52134.64098	52509.95552	57301.86198	59971.85965	56563.19134	57399.61526	51601.2161	56262.39348	67754.30424	70064.75656	66867.10947	48530.56648	50108.08049	42729.81415	62797.49624	56112.2175	54751.73558	63325.09299	66147.48442	60503.15601	63855.82671	69861.48677	63779.00102	86086.71182	71478.25611	71812.56503	54224.12851	53079.16725	53304.17062	51007.37411	48139.27229	58190.27441	64913.88494	60455.23609	58421.4238	67068.66202	76718.23139	71247.18223	57939.53272	69087.52124	66155.78818	45775.19222
380.9945014	4544.161	4574.338898	2684.237548	31191.10806	30815.41126	30571.39281	9972.557342	13494.92945	10224.88524	16999.49043	16024.53707	13474.79017	10083.27987	13930.0343	10935.25122	16668.8784	19597.81632	19687.89609	6970.724298	6636.832228	6316.945609	7254.65365	7088.861925	5505.054541	6740.45957	7578.33975	7111.658977	5219.00084	2864.764003	1022.020668	7160.846469	5225.013127	6828.091523	10423.98871	11424.96533	11443.15755	12676.60732	15348.85363	14713.4912	9983.957094	10529.38519	9820.73231	7959.905732	6984.198528	15626.8398	14859.07352	16519.34106	11874.65345	40381.4325
389.2682463	0	0	0	63648.14306	60732.19826	57937.85603	0	0	0	0	0	0	0	0	0	0	0	0	28237.23615	31482.46872	28388.24479	0	0	0	0	177.9937832	0	0	0	0	0	0	0	0	0	0	0	0	0	0	0	0	0	0	0	0	0	0	0
389.2692426	0	0	0	919240.3149	888453.3326	883946.2792	1775.943292	2154.267729	1232.806398	10820.55028	12720.60573	14673.88322	5955.016422	9014.395919	5180.082971	41283.46715	47323.24208	27049.60831	404512.7219	341978.3017	384448.0373	4475.478998	4287.576875	6853.147926	43370.98464	46634.16216	34012.4551	63143.47315	59333.55287	69644.48305	6369.776047	5040.599776	4621.622622	64671.314	62438.34051	65885.0549	88728.40724	89077.78534	92075.69619	38453.73878	46512.93231	37635.50468	2557.805937	5481.871477	0	30268.40131	19881.10217	17134.56488	330059.5394
391.2848199	31386.39391	36078.43186	33635.46412	11557208.22	12242239.97	11631300.61	806459.9057	818330.153	820007.8373	1825042.371	1883969.913	1846134.052	1174810.593	1185685.545	1224400.251	2027280.708	2055489.139	2038276.828	5755386.137	5885255.759	5764828.948	1119045.915	1053804.201	1062424.49	1528878.64	1587649.704	1540722.589	1223746.144	1298105.941	1314794.755	973012.9538	968854.2423	975462.9167	2198197.156	2237856.458	2208959.848	4061991.706	4153469.551	4349882.119	2168360.43	2158904.86	2168962.668	1271818.564	1321001.828	1276767.444	2105015.967	2071994.483	2108084.397	13038132.28
391.2880534	0	0	0	95307.49938	51005.83905	80380.80241	0	0	0	0	0	0	0	0	0	0.448353154	1.850034865	0	50405.85118	48630.12852	35102.73501	0	0	0	1133.591673	21.44902646	2111.986325	0	0	1026.612305	0	0	0	0	180.2414921	326.4762461	13.75413054	1062.290072	303.5257486	0	0	511.2470737	0	0	0	0	0	0	1407.535131
405.2636257	684.9584615	118.946166	704.8219173	4360503.272	4546829.443	4478138.797	56585.65371	46073.20334	51247.71107	13954.06078	19456.97104	14562.9337	14712.82885	16571.36911	15463.0677	150186.5477	166147.749	159540.8966	3155885.163	3238578.09	3213274.687	21857.77979	20331.27828	12449.20441	429288.63	426908.2853	436387.9433	143951.0994	161873.7549	154798.8815	16550.06303	14748.90773	17955.23259	195934.2292	212960.0168	203789.4548	173829.1022	181166.9808	198678.4033	8493.776861	10321.41661	9678.734938	24199.30326	19879.87717	18421.78294	45975.28654	40583.63448	40858.12672	40207.19332
405.2638966	90576.1274	94320.96611	85961.97369	7847774.642	8094065.486	7943087.289	487895.9777	484757.7637	495720.9499	327619.226	338224.6844	328965.9962	438905.9803	437022.2102	460934.473	545354.1333	554491.285	534162.6768	3535609.997	3670536.459	3622385.923	183348.297	173627.3786	177042.6331	338820.0869	354381.8862	338021.0036	1153111.134	1153785.587	1136338.676	340393.7587	337691.8019	330712.0109	583156.9596	604072.1949	582814.0293	816157.8504	827411.2206	927158.1032	286104.5937	267791.2578	267235.077	70383.48417	81913.03162	69789.20512	410396.2063	380831.7379	392393.2058	1378606.584
405.2653159	0	0	0	76615.93889	84832.08823	72209.12192	0	676.0543814	0	0	1016.535172	0	0	1481.139767	427.9237802	1649.162977	15124.77745	3329.651503	54339.97575	42734.90057	58308.27892	0	0	0	8489.282131	16517.75065	10396.86812	14500.71084	15785.5085	18629.95784	662.4708947	0	0	2745.149469	9219.249414	8153.446339	7557.662703	9946.197545	12863.92998	614.870801	0	0	0	0	0	807.8741289	0	0	8393.622771
407.2793138	58935.70694	64483.86361	59074.49758	11418360.62	12350937.29	11587070.67	450354.5605	433542.6919	429809.5489	205341.9258	197837.7874	200320.4618	295402.2853	290970.1537	289754.6033	1032352.712	1119370.612	1034135.641	8797115.77	8944944.344	8917959.08	244965.8073	243061.8939	252513.5972	2745275.491	2776176.954	2724409.529	1723502.817	1753550.092	1763809.401	1242548.358	1234212.997	1172910.727	1951803.879	2078764.57	1973482.545	1542208.352	1549058.792	1694768.595	491571.762	503214.2904	478261.419	336692.1609	359444.6745	337154.9275	946111.5907	949493.6205	972635.7383	666270.8601
407.2796349	201460.841	204330.8616	203150.073	15001580.1	16096522.12	15278456.62	1767174.373	1772795.335	1828435.76	2628783.076	2738667.695	2672003.65	1958526.674	1935866.463	2005470.646	3207828.358	3314322.425	3204786.548	7510303.477	7517035.259	7456598.945	937915.6679	913554.0405	883437.5743	9897004.72	10032797.67	9729781.694	3037666.761	3119237.056	3193314.013	3373594.577	3462676.284	3372991.183	4972756.297	5237298.381	5075045.99	8797830.549	8740736.763	9492588.363	3986343.566	4001354.704	3881425.285	2125375.692	2191380.647	2156305.97	4788280.553	4803417.778	4854818.561	23390093.39
409.2394159	8404.410896	9727.477316	8585.438036	16536.97668	10818.14274	10003.79648	10774.932	10898.83768	10651.17452	11829.0881	12062.52143	12479.81143	8165.171166	10070.13083	8700.898615	8166.677369	8172.628934	13990.44374	14065.0248	20735.19742	15871.00382	16785.2083	11255.97091	12860.72855	7360.663692	6358.893908	9718.670732	13020.70565	5729.676889	8759.883426	17697.78464	11770.86738	9116.427519	6122.929527	5211.602434	6495.783026	4831.386701	13084.35905	7059.772662	3596.769188	3945.672684	4071.610536	3593.968763	3955.949961	2208.611633	6116.561996	7681.266258	6778.54201	12327.53136
411.1935614	10616.76524	12696.61282	10956.57715	7748.533586	12270.2883	11656.06894	12692.59484	13073.99882	13679.93607	9798.575207	8465.507326	10852.67218	11554.39996	13795.45128	17650.43517	8645.955409	8632.630614	12414.3644	11847.36423	9697.661075	17409.6419	16969.33596	11314.29187	12494.23793	12653.92731	12943.78293	9671.755017	9239.011481	10950.18626	15711.41648	14927.46209	13931.64125	14642.4214	8910.508633	9969.284608	11580.35187	12970.88713	15027.16471	7535.941341	11651.55687	9491.452977	12272.49932	5448.197619	13819.52319	12050.80227	15129.149	9288.298004	11614.61888	10269.26997
423.3406452	7750.97585	9450.000081	9783.184003	7289.179822	6906.540392	5889.980016	10068.93617	8084.669364	9566.853574	15474.47207	15246.69579	18166.94852	10422.51419	14555.77486	6520.103351	12719.59618	11261.45297	9723.406713	6848.039111	6260.540851	2883.176737	15964.20685	15274.0482	15943.03931	22368.11259	27446.05547	21124.57624	17797.79074	9029.579336	8201.61207	28363.9001	22582.03428	15199.56037	28947.33638	11467.23275	13374.02001	14541.3473	5650.996985	23312.05284	17308.94042	15711.40962	19216.45976	23989.77169	21772.65005	21653.80425	15306.10392	12300.40464	10450.09041	16129.42949
425.080204	11307.22748	12865.92175	12041.97607	25483.13627	29163.96939	25788.88125	19268.93654	15812.09785	17973.98429	18693.04428	29678.23166	25804.70021	28508.58727	34325.81611	33976.64437	27932.23495	27575.21561	24523.72022	29584.1361	33635.16007	34599.24538	23814.63778	25976.12239	24877.56721	57954.44807	58122.36415	55185.37748	13972.4469	6636.840361	18099.35814	21697.58616	16762.72942	13564.24172	14947.90464	17682.90872	24636.22942	35065.01885	41332.33903	39108.81985	24952.30672	30732.4577	30563.47153	86100.37275	83172.93772	84266.27572	39072.22569	35037.74865	53479.64074	66133.78862
427.1771586	0	0	0	0	323.2017397	0	0	0	0	0	0	0	0	0	0	0	0	0	0	0	0	0	0	0	44.53065714	0	0	442.8990043	0	0	0	0	0	0	0	0	0	0	0	0	0	0	0	0	0	0	0	0	234.4732715
427.1805774	247295.7823	235575.0178	237177.1924	175618.3548	192079.1418	187520.5218	227458.2429	216113.0809	229283.0672	205065.5626	205603.865	193754.7561	221543.5419	226109.7086	263319.0509	223441.9713	200120.1706	195099.4902	192434.0913	171211.8869	191404.8137	239653.5449	226140.6696	238108.131	212167.3792	233130.6	216922.6375	237013.5195	248243.265	237566.8886	260288.0746	256012.4491	279978.2755	237000.8387	220665.9917	213231.247	215846.0726	232628.9483	284483.329	223671.7323	228052.2834	216436.6328	228450.2815	247909.8403	249075.5932	237660.8632	251515.6236	241722.2655	224580.6156
433.2373471	432196.9564	441418.3688	477711.0545	695031.0842	698909.9838	688308.4492	396300.8932	396566.6155	405814.3105	401998.8367	397235.0917	400162.3722	337451.78	347506.9957	340593.9492	482604.1069	502847.5978	520063.1832	626649.1432	627177.7092	614713.3528	545957.2809	549506.346	540614.807	560206.8639	585717.0265	589796.1516	464961.0966	510605.0313	505074.2922	497875.4369	518502.4029	490999.2788	411107.0633	393462.8453	414474.846	516745.4923	509697.1777	547809.0257	328270.9113	336036.6714	329418.6748	212982.2637	199350.185	233897.1359	358187.7599	322205.4959	351267.0021	407419.1091
433.2398477	42643.11373	39142.51318	43378.9149	52059.1045	39401.24578	54234.03744	47043.89368	43627.98402	43643.65607	46236.09056	48692.70303	52931.67638	32523.30197	31533.7966	34141.32984	56926.36396	56171.46335	52726.40942	78412.24824	54956.52224	66563.33322	68976.52421	55514.11683	55689.30969	62777.88393	65117.45196	65482.39214	45687.52793	57096.81796	44635.31132	55788.99849	59539.48171	56105.87574	36811.75037	37231.52915	31940.62385	38392.57271	37860.27953	31962.58586	18009.3906	16674.72933	17734.10705	0	0	3758.215396	29751.99504	44671.69019	44234.00495	47633.03403
435.2732096	0	0	0	26371.34838	50107.51362	39815.7795	0	0	0	0	0	0	0	0	0	0	0	0	27280.47785	24418.95485	26443.05715	0	0	0	0	0	0	0	0	0	0	0	0	0	0	0	0	0	0	0	0	0	0	0	0	0	0	0	0
435.2767358	0	0	0	15907.462	14838.49298	14355.48497	0	0	0	0	0	0	0	0	0	0	0	0	6866.253184	10889.63456	3957.827493	0	0	0	0	0	0	0	0	0	0	0	0	0	0	0	0	0	0	0	0	0	0	0	0	0	0	0	0
436.2800332	53795.8069	51493.34918	49233.44732	38962.07528	43976.8189	49429.19102	51791.41687	53240.49476	46140.87138	53957.81782	51993.38827	54415.13951	51649.79305	43685.73843	45031.77559	42997.39736	55133.05022	54022.00837	39280.94307	46213.95103	34254.82298	50207.498	57382.36371	51899.39426	64977.24514	78268.02957	64639.06172	55493.74066	54266.20266	56084.94822	49124.24453	66059.08108	61833.90619	58571.39003	47367.32895	59668.83006	42357.97119	31049.27487	26472.5863	44057.08042	47336.38499	46753.29958	64279.28421	55476.52852	54444.66629	47412.36982	51336.44259	57078.7207	50459.71312
436.2813709	212028.7011	200983.6123	213663.4753	177122.5174	195245.1849	191976.3829	211742.2995	201381.3069	226606.6863	217093.2732	200443.1454	207698.2125	211389.0841	198913.89	194545.6631	205056.0108	189775.6533	189630.5674	161931.7149	163725.3776	167081.823	220341.7956	214294.2857	217450.0847	281462.3154	291852.0538	270064.1213	215780.0706	235663.8008	267191.3593	264067.251	265679.7998	246969.9289	234288.2206	254506.4732	241302.6138	145729.9835	136026.1466	158775.4572	196364.8484	198115.6981	201911.7408	256084.167	232261.2396	240608.3732	188151.992	196291.5811	194849.8662	120825.2592
436.2884412	4859.081379	4477.60916	5023.253413	8046.029658	5814.172461	4895.663134	4026.726356	6272.409229	5521.064267	5666.653068	7047.784682	5225.76831	4299.616953	6546.428588	6495.907082	3627.781438	2817.649084	3991.191217	2301.948298	4066.983038	3375.061493	2575.159205	4360.013354	3783.877291	5935.758884	8236.688119	5791.077429	6240.793476	7295.406858	7077.206599	5833.928133	1542.217127	6946.105647	6799.445977	13188.2189	6029.393092	9239.580314	4713.804947	7459.111148	5604.21501	6596.62302	3639.11687	3809.812624	7890.290871	7800.15326	7946.429055	5299.322257	2708.591236	4759.128651
437.2695349	0	0	0	4790.373302	3365.692945	10042.94335	0	0	0	0	0	0	0	0	0	504.11499	1496.041397	1784.970669	11508.94612	17476.94476	7589.265334	0	0	466.1314861	3001.323791	2396.42533	1381.798787	85.52656322	823.7611121	0	0	0	0	2821.16987	1321.599508	1480.937423	2573.416587	1485.956524	2903.740274	735.6644301	11.78772604	0	0	0	0	75.54450174	0	0	320.1497083
437.2697804	64874.45742	64634.60829	65063.81101	61236.45187	53944.24744	51112.49643	69694.2272	65869.26223	67357.30985	59754.85388	61655.42379	57946.00493	65246.45078	72171.42533	77054.37542	69124.95474	64241.11343	71327.09788	77807.85712	64752.73025	57039.52374	66449.64003	70953.36316	69329.18127	75255.78696	59102.62099	65049.11397	66384.97803	76962.95388	75601.73157	65908.13256	59849.85663	62607.83126	74884.90637	72382.12072	68670.94739	50354.3736	41774.28371	44920.24194	61330.68936	68378.06895	68518.59541	54377.35289	64765.63765	51342.60054	62946.13126	76460.75489	69661.72466	35382.28973
437.2700404	0	0	0	10965.77439	10451.33778	17071.47503	0	0	0	0	0	0	0	0	0	2540.697963	3051.714066	1895.887791	13414.36837	8514.359365	19484.31049	0	0	0	3018.81257	1782.12845	2102.862884	256.408756	0	263.6501573	0	0	0	1234.752508	1411.34628	2026.59929	3483.291116	1975.441983	1506.767328	0	0	0	0	434.9153174	7.556292671	0	0	0	0
451.3424741	771.1066468	1038.716274	1851.272036	2299.086645	1006.142476	1453.783998	1647.08192	4257.005568	4283.772659	30078.19817	29556.4599	27236.57623	52779.20129	57927.49604	43718.36334	37390.73941	27112.57687	33355.93076	2439.407551	3688.365661	755.5713789	102974.9066	120055.6468	119202.0752	23728.93073	14333.65783	28068.56268	6479.573916	4229.944822	8746.218292	8332.836408	8836.882953	6576.682581	7819.281517	3786.299462	5930.539005	5334.332605	4356.118615	5752.331689	10940.46749	10168.58543	9268.883697	48289.90716	39436.48509	27313.52318	17207.53172	16028.7512	23918.02679	772.5452215
451.3456889	0	0	0	0	431.3747214	222.2225471	0	230.8332336	0	0	1903.989638	1335.265082	1433.197086	1627.943008	3212.628079	318.0966104	345.1478484	293.7577282	0	0	0	8662.406727	8670.397345	7063.750452	295.5622816	468.3167401	296.0264619	311.1756611	0	0	0	0	199.9886685	415.513673	374.567781	567.5832019	0	0	0	803.5142311	0	0.11720255	871.9981954	29.28413062	3620.314592	1612.778148	0	0	0
452.2779815	6534023.647	6491462.952	6633307.872	6351016.194	6542414.895	6389510.485	7959000.671	7974515.58	8080891.186	7932375.396	8159946.538	8025620.53	7610101.058	7617662.708	7824662.386	8756219.333	9072543.016	8854184.53	6855478.371	6983767.078	6886156.28	8856761.17	8747787.181	8756890.15	6093305.269	6174023.267	6016043.349	6240190.425	6323809.354	6429354.538	6633921.936	6610860.276	6433635.145	6276455.878	6356138.238	6339794.461	4608116.818	4619271.296	4843360.828	5139627.649	5240832.913	5149669.1	5577217.574	5693554.541	5685642.847	6534006.141	6473746.219	6537911.786	5568666.358
464.3014396	25026.71188	24285.83877	21065.37726	22591.64044	17071.76572	17585.67961	23065.11671	23838.26683	23964.32103	18043.57553	22148.63603	21198.38803	21985.686	31062.41538	32866.71644	21725.18084	21145.53803	22373.84254	20081.07694	10640.95968	16892.41837	21625.5584	23747.44875	25811.17259	25688.1832	18522.95474	27486.27915	32189.23307	27712.67044	22660.04244	17773.91589	13393.58588	27381.18349	35728.4754	22333.40211	24371.30573	16191.04598	27631.55051	19587.50727	20731.1228	16834.17658	18448.77898	16120.67161	30578.44558	23621.14942	10824.28342	18518.16059	22373.94	14832.42166
465.3044347	3065531.552	3073078.341	3073664.954	1688134.373	1696778.292	1683800.225	1817701.789	1799433.05	1844801.597	961260.3527	948735.8108	972473.8513	1438362.924	1426479.309	1434112.36	1030825.28	1018360.758	979855.5062	2197131.175	2305024.921	2185801.699	1601467.854	1599405.514	1619034.248	2041208.571	2065804.736	2031477.871	3111845.395	3054226.656	3161371.154	1583925.086	1544511.344	1517228.525	2260777.373	2202548.434	2179613.003	1253783.175	1239520.907	1363157.342	2176616.907	2201653.015	2147294.478	2965804.863	3086354.321	3020316.563	1691845.879	1625169.091	1694213.368	1384231.382
466.2945891	113449.6274	96677.5015	98145.06187	103358.5094	118155.2144	117753.1368	121378.6251	119125.4342	117714.3066	114174.3491	122072.5727	126082.2943	101035.391	108621.7706	98022.76476	121094.4717	130620.4953	120116.4289	117493.0621	127666.6385	129433.9272	154109.3005	162007.3735	158236.9381	113949.7398	119634.2061	109524.9154	106302.8878	122822.4072	134105.5561	131154.1555	141029.0742	130801.9734	138520.8922	115677.7056	128070.8871	116330.7146	111340.1873	115394.5966	128685.1595	114268.6605	124812.3852	114400.5617	110337.4851	114023.6901	125965.5473	117515.6273	125560.5835	120325.0652
471.244385	8390.995811	8533.533644	6833.083148	181842.0728	226394.4741	234473.5875	36103.98506	35183.57017	36398.96716	55032.95369	49218.53719	51766.23966	38196.92972	38287.21366	37198.68182	71796.94923	100626.3296	75187.78761	112615.6613	123921.9799	131843.773	36664.01351	37479.458	34918.71274	95653.67851	93556.90875	92493.88136	24538.74275	23761.96029	22871.6799	69192.41591	65736.9602	68462.13107	116722.8721	135672.9456	118866.0553	131158.4226	132938.9525	160488.0286	54582.83168	51365.25689	59161.17358	55617.0667	66822.29907	62669.23937	89625.67122	96929.719	90059.6646	287563.4206
471.3392488	6464.921493	2966.533858	3255.700521	3299.64562	7133.635882	6998.556381	387.4164064	4180.765181	2546.569962	3536.879517	1264.682496	3044.247336	1336.880695	3219.241373	0	3204.516483	1204.0401	5113.510642	1524.763063	4000.753243	0	9338.011286	6582.939318	6666.624031	15922.33659	6060.597127	8282.240304	8346.663558	5421.738258	7768.50508	10996.64024	18954.42454	7026.840476	10063.50642	10230.18762	8020.950221	8987.906753	9572.62892	6200.088991	11697.21011	11451.14896	10059.18863	2798.198519	5561.954567	8402.268934	3255.870476	0	1247.358389	4066.442303
471.3518778	8955.336728	9656.3367	9202.703391	8951.693337	6692.622025	8637.357317	9493.60019	3555.011957	5977.31199	14110.12006	14030.52349	12570.08808	4031.832451	7642.515022	4754.620064	6191.789008	7763.377834	1087.609655	7370.216363	5948.630831	8213.239115	17421.49501	26545.27353	25055.03373	29499.92012	38602.96178	30044.13109	10557.69468	12965.81858	11877.04999	17195.33662	15147.00884	24929.93512	21018.66533	27024.00288	17213.51462	12311.85251	10873.12437	20578.97924	33300.31761	29766.2719	30146.37728	19965.8937	17229.75483	28430.4927	7321.615477	4450.555453	8755.174831	31197.75454
474.2571915	14601.91543	14912.81172	10624.81208	70087.48569	65982.38469	72821.34165	30337.02249	32018.24961	26060.14551	24881.76736	28419.9988	21770.79308	20935.93603	16183.55997	16113.24635	43563.14417	65439.76679	43180.2612	73849.26916	75938.98242	78535.05011	22054.49556	18819.55406	23459.98722	57523.97915	54184.87975	56373.70382	47044.99981	57075.50151	63893.20485	59127.78357	56359.58795	56908.40685	40690.05813	58953.41657	55887.30072	63647.20416	59374.49196	60898.07381	26094.73537	27845.15498	25586.50494	5588.122538	7034.518325	15300.02313	35435.46303	32910.03551	34060.06278	85726.58873
474.2616022	22868.98209	32611.27065	29179.95299	68473.95112	86876.56462	72598.4867	54296.45544	60294.16749	57668.15833	53021.13406	52137.77096	57249.44164	40926.80093	42343.41241	44977.19432	66972.22229	85664.08755	66477.27419	89079.40591	106616.1817	95767.66136	50257.5059	56346.64742	55463.03896	60219.11797	70948.81788	58233.53692	110741.6675	107816.1663	101163.9481	92865.53069	79540.96802	80114.65601	50620.47128	63430.7356	60120.81942	81341.24623	96447.86782	103059.8768	37982.62517	30864.73165	33023.22602	30768.30866	36797.63413	25132.66194	56223.49574	52361.55871	55121.44863	65391.29501
476.2778384	6550693.552	6527262.048	6709719.59	7489113.091	7687893.056	7460217.966	7181616.102	7231679.127	7335820.594	7589138.168	7823292.059	7655669.861	7511160.118	7420972.576	7642078.41	7287891.317	7484263.46	7272959.948	8359680.122	8548129.632	8354935.474	8151030.764	7904943.132	8014425.874	9336697.22	9470697.316	9229946.002	12274769.56	12509877.32	12770287.46	13713035.17	13775581.41	13497842.57	9161663.764	9333978.583	9251640.824	9301385.29	9406948.057	9942550.343	7294917.34	7358866.108	7354981.35	9104198.075	9274690.204	9134809.454	10193483.96	9977937.94	10126431.49	7330816.359
477.069727	0	0	0	7507.339146	13821.08501	8724.645659	0	0	0	3590.85782	2095.357597	1812.995748	0	2999.264133	544.8209703	0	4255.357472	0	0	584.2034696	0	0	0	0	0	0	0	0	0	0	0	0	0	0	0	0	2979.880413	3397.334942	0	837.5314664	944.3722432	121.541978	0	996.235685	0	4450.477249	0	0	13352.44867
478.2849126	6935.210646	8181.268708	7217.84051	10747.18653	5714.544801	5607.679506	7463.643623	9390.017152	7308.168497	7669.155055	10231.40778	5062.271956	2211.499808	5974.241445	6697.315629	6083.609728	8402.527497	3839.954445	2224.604117	5618.970348	4449.791093	8270.803477	9850.805768	10215.28865	10779.26963	7724.18424	6438.554345	9865.78899	8702.761763	3220.7694	7631.965728	7756.054146	7573.828957	9970.802428	10453.24136	6576.751392	6817.767502	3326.812414	8677.041664	5964.288023	4468.064771	5813.679585	9546.151005	6907.049991	5893.530256	8158.482344	8620.091373	2385.831601	2474.054801
478.2932462	6303096.559	6207348.825	6344926.276	6825379.821	6944219.685	6861658.029	7252315.181	7305729.402	7446350.563	7005966.447	7204566.532	6990088.091	6559580.125	6447713.025	6698248.078	8115110.151	8194786.127	8153515.455	7248562.45	7333382.549	7189901.319	8375114.912	8132548.667	8161672.143	8076197.236	8154289.726	8057071.738	8041665.466	8294443.331	8490854.315	9365115.651	9296576.815	9136298.989	7354771.213	7475768.037	7403740.974	8101870.991	8116873.861	8420208.799	7140909.634	7229576.238	7158103.293	7868746.681	8010080.637	7893354.237	8053636.197	7972880.083	7974288.744	6517566.355
480.3092298	74019499.85	72206499.8	73459279.8	54633984.31	54807302.73	54858053.71	72784349.9	72546391.78	73831212.29	72737842.79	74685805.91	73291032.59	64026990.94	63279921.27	66004033.11	78952467.68	78902500.3	78398299.5	68589459.12	69526034.27	68223288.88	79364943.7	77968616.68	78154840.31	52378633.75	52233872.38	51801861.48	60975683.09	62268735.1	62850467.22	62116399.23	62442133.64	60659790.86	58123167.43	58347847.52	57910527.49	49052369.86	49121930.16	50859736.93	50743967.35	51741617.73	51149941.29	51610986.2	52665996.12	51641137.4	58620209.43	57701621.22	58390123.13	53643905.96
481.2390583	266670.9708	253055.3037	252660.8299	207055.6827	209365.4046	215872.288	243967.3714	242137.3426	236241.0084	240478.7562	248899.0146	231563.0661	212526.6981	198271.6507	216946.8961	261230.375	255283.3136	271953.452	241122.4555	248542.9548	237607.0284	262132.4654	250490.3315	251533.2395	220690.0451	213320.7453	212143.4696	233668.0522	231373.9481	244170.0746	239236.2505	248326.4759	241304.9999	218566.1562	226475.4124	243723.9219	211401.4127	237019.2859	210342.5578	200895.0578	224442.511	215799.5896	213038.7216	221504.6457	236728.0519	227691.2137	240714.7548	248066.7346	208489.6791
482.3006907	18597.85465	17849.88749	17978.42921	25028.26363	26915.46225	13181.89381	23945.7928	20246.14579	17653.83199	18284.03118	17529.63455	16480.09329	19832.37245	17188.07286	11453.03075	26854.64511	22311.96557	33191.40545	22503.1013	20345.44966	24667.59996	19423.07608	16416.83654	21447.73565	16244.75157	14658.35483	20778.49469	14278.72234	14144.91469	22020.46263	8549.690987	9130.682943	14234.12041	11696.65654	25930.859	13667.95071	10794.33925	11337.22097	26549.80178	14140.69943	13316.73184	11906.21948	11450.48731	17834.40863	14061.78888	7944.095888	12132.47079	8266.692365	6675.107926
485.1919465	490.9805783	0	229.0466692	8301.24046	11839.49587	10052.90212	2444.674075	2871.160655	2676.510814	2071.789566	3381.423972	2947.357603	1562.238173	3178.769793	1529.639238	4522.827623	3949.401895	5991.419669	4983.192136	4003.013233	4418.475088	1813.625601	2488.23524	3391.955637	1278.323476	0	720.7221743	573.8496061	0	0	0	110.74885	835.928972	4298.289067	3225.750823	2538.782996	2935.937896	3869.186627	3479.963073	679.7845006	0	0	0	0	0	1052.356904	1152.693163	827.4198998	6453.946195
485.2057041	11267.13308	12886.76511	12478.45668	11457.08959	17595.00206	9605.270734	15377.75202	14021.20461	14093.47033	14916.703	10802.81391	11216.99632	16401.94032	11452.93216	23911.93276	9548.442402	5641.948783	14659.60616	12526.13884	11694.41322	6386.003167	17258.01794	16986.49978	14728.72834	17518.9785	16693.17525	14049.5688	17335.13325	6280.80066	15154.62523	23903.35161	13955.82052	18427.3021	14664.28215	7646.686152	15170.93272	13735.02396	11817.94788	26642.00913	18117.22725	15764.74875	15188.69597	18173.97651	14609.04499	31259.36782	12693.45632	11109.14326	9972.285306	15087.99468
494.3160797	14602.29571	14713.65773	11676.20497	17447.80019	15125.30795	10178.796	11059.0289	12158.68382	13361.79176	10064.21768	8660.304259	13353.8125	8458.369922	11150.34367	6286.44902	10900.25799	14155.82736	10888.25545	9246.420041	8438.084451	12486.76214	9083.677007	16877.87825	11443.76432	14881.54963	15506.02889	15246.14994	16201.0496	15507.7748	14317.81432	17470.86753	5384.731524	20460.48679	17690.53507	31834.90922	14042.07267	29790.40519	16815.79269	28398.70575	19172.69849	14838.44939	17141.276	10468.76372	23263.90898	17483.60022	25960.60925	16646.84498	9957.895802	15720.71435
494.3264593	579923.4743	563261.8807	568469.0839	543922.2157	566906.8814	550774.592	582729.7492	542439.3915	572845.0471	509355.165	528123.5896	514131.7739	466775.1097	465195.3788	460912.2174	582461.0298	556711.8566	574419.4329	518498.28	529807.002	491141.9991	777302.3698	775074.3293	777184.2228	732168.4345	679815.5574	686581.3117	614467.4926	659821.3843	694739.7325	767470.1386	727844.5732	732357.8678	708891.8992	707919.8216	683126.6863	567895.8741	558255.1823	594435.1601	740179.4553	723033.196	733937.5931	679670.7577	710254.1541	694123.9411	783903.5214	725603.4927	756745.1838	484501.5533
495.2900619	0	0	0	19165.72912	27371.8789	18210.30431	385.7061262	1028.708591	798.0852293	2640.256266	1615.466006	694.4331254	1776.046872	1394.648009	1161.432184	1766.473267	4679.396596	2482.790772	4910.42714	8052.664783	5903.956031	81.59381413	264.7243342	275.6217425	746.1589016	185.1335194	589.0030563	672.5132704	459.3668346	740.0272074	322.4973823	0	173.1694297	2029.103207	1052.238335	1376.405475	1675.554847	932.0793384	2134.24894	547.6951913	1082.327546	893.8772318	0	634.9785587	607.219154	513.9662409	712.9463912	1543.231819	9463.288646
498.2837942	0	0	0	18636.24979	12448.49601	16510.84377	0	1474.596736	0	1860.117306	1589.793956	1800.070695	8072.698605	9439.581832	7069.452494	0	0	0	3456.470235	2297.669711	3192.981056	0	0	0	10851.36998	8575.009029	11333.13354	361.8881248	1118.126075	500.2219812	2699.74856	4048.448426	1444.450656	0	689.5809208	0	13260.18259	8408.737018	11291.57372	1909.47735	3166.201466	0	5239.044391	3739.976082	8499.617143	2910.749872	0	1259.79263	0
498.2863537	556.6935174	0	0	56981.73648	118966.3273	76772.18582	21035.11722	16783.51771	15309.90572	22248.20344	24252.58278	23965.53779	39249.46598	37481.48191	35123.5532	3106.483757	0	5086.517957	46963.39896	44772.53624	57068.14397	3587.823043	5695.720483	3142.314944	45445.72959	38871.87255	44674.56739	1931.496043	983.1343815	0	2505.890265	5828.868352	3092.731636	10354.14163	10668.47302	11209.96495	21939.32357	20133.6981	10953.76081	16600.05337	19439.77447	19678.73131	18334.71118	14513.05713	16661.85441	1058.074288	2069.563933	1239.459967	15308.8426
498.286962	1282203.674	1310111.539	1318918.276	7296366.852	7424514.227	7360199.761	2659120.905	2689877.455	2742140.606	3287562.584	3421570.908	3372475.497	5686389.473	5658769.237	5920375.335	2411882.791	2452592.135	2417082.047	4421580.736	4519981.015	4474530.665	1811931.414	1723639.332	1755435.91	5790540.462	5940973.241	5806977.819	2074412.794	2113067.565	2186392.199	3187952.597	3222643.739	3131031.254	2288486.637	2322836.482	2282933.567	3668015.808	3655831.905	3789602.629	3305932.901	3324336.744	3264798.026	4181156.953	4287904.729	4213701.619	2242700.113	2198944.095	2228836.031	3112513.509
498.2964572	0	0	0	34526.579	58420.60673	48836.52608	7919.998402	7567.839577	1849.534455	14509.98136	12506.32209	16415.58227	20792.82435	17154.56747	16327.94229	0	3077.788598	0	29426.55077	28781.32188	14689.48642	1616.03693	0	1738.610201	30921.26518	20290.01386	36886.03551	4814.444171	4827.211504	4260.800557	16337.72052	21724.51444	16187.30118	657.5956182	6321.982344	1820.147613	12509.09192	17667.0262	14881.88736	11671.01513	14633.76222	10541.23833	24600.26927	18180.71414	11072.79492	862.8025715	741.6428433	4181.875533	10632.61737
500.2780083	23738526.75	23389445.82	24034732.77	26097882.1	26701901.34	26121649.68	29014094.23	29099324.34	29540193.29	23282472.02	23887083.59	23435389.53	24516003.9	24316885.42	25153032.85	30425206.92	31359967.12	30531788.88	26162637.39	26617254.31	26072459.09	29017568.32	28345044.24	28447568.72	27029696.33	27559016.73	26802548.43	29007202.19	29374343.54	30168422.74	33119106.52	33321077.25	32617292.37	25001924.86	25299641.61	25165376.86	24675371.74	24901493.15	26112699.83	24369887.13	24847173.27	24480929.48	20632267.15	21049625.64	20827187.25	29485521.07	28961318.63	29464695.7	18582497.04
504.3093659	36170603.13	35190670.01	35829403.1	33715709.29	33891511.22	33881529.24	36660765.46	36582942.83	37347424.46	37404058.26	38381122.21	37591227.72	33194510.22	32705363.69	34037899	41231351.81	41523167.4	40976394.94	39446797.72	40052796.16	39350508.04	43651753.34	42748972.89	42842474.44	45965178.26	45947728.08	45468629.19	38597198.23	39207560.5	39940365.29	50149346.91	50252213.72	49132530.17	40478443.88	40471836.78	40329642.63	41904850.52	41970337.52	43228424.39	38483729.33	39116421.86	38761567.86	43110781.68	43767826.38	43186808.11	43031962.41	42174033.49	42689850.34	35708980.43
508.3404179	32384026.18	31922288.97	32098747.11	22150698.57	22451863.77	22327574.53	34629269.31	34479621.12	35056012.27	29603197.31	30078861.5	29731281.07	31627727.7	31348102.7	32677712.81	34573694.12	34384608.54	34243493.54	26792289.23	27095252.49	26714579.83	33418042.4	32859302.38	32866709.58	31560005.73	31935250.41	31054454.81	29110221.88	29930533.51	29929387.4	31822774.23	31776204.61	31355741.28	30011945.06	30185171.86	29593725.26	24297592.71	24494507.04	25556848.45	30851217.98	31378734.52	31044144.05	28142931.33	28733793.93	28297043.03	35784406.49	35015122.35	35765685.37	23412311.69
512.2683783	302327.545	292497.5185	298794.7776	3996512.857	3991491.794	4047394.236	983563.5223	992040.6554	1007262.177	1262844.044	1328281.902	1270216.672	2172619.869	2135136.891	2221663.634	433519.5895	443467.5806	447290.7064	1568403.417	1618706.307	1593296.709	275649.8382	264104.0863	273636.425	1201705.376	1205374.887	1197163.374	329529.9997	337718.313	338628.3985	414626.2609	426504.7312	397141.7839	437724.1883	436181.381	426291.6805	686854.1482	703813.1369	716446.8646	410021.1539	405414.776	397639.4163	606173.93	619152.991	593009.2046	285850.8922	296967.5473	286138.4874	776503.5895
512.2684176	581916.8127	587734.5276	604874.1753	10483959.67	10950548.43	10407962.45	1991311.477	2021625.05	2073000.771	991478.717	1038333.563	995265.8624	3568888.008	3558331.477	3665062.834	871660.4672	886699.5974	853581.9805	2463160.015	2480581.775	2465884.525	447125.1346	444324.8645	442119.0656	576452.9586	599279.7172	571425.6647	658791.9388	684343.1995	708297.8088	598879.8531	574704.0791	579629.5264	445170.8426	452088.2756	450902.1677	1429429.243	1424253.561	1504083.2	615304.4155	603725.0448	603402.5844	666705.4074	670873.0475	660622.9958	422880.1903	405379.7942	429957.8905	1173079.252
514.2836858	2164744.723	2179733.477	2161194.351	34502068.02	35832683.59	34917264.28	9021102.623	9002962.278	9131062.4	9112830.66	9453136.202	9244840.118	25334876.82	25184144.85	26165791.38	3766958.087	3912304.963	3782553.439	13475587.93	13663041.24	13646341.79	2769750.829	2718289.165	2678748.525	17582591.6	17658451.07	17392334.34	3731699.325	3855554.868	3845773.1	7408788.986	7446013.663	7197624.331	5159695.393	5280109.834	5176940.465	9956173.07	9960458.496	10640402.22	6033646.364	6042612.651	5959314.809	9515546.457	9814988.57	9531496.378	4704227.933	4644442.062	4698644.248	8710516.009
514.28408	1786564.249	1790278.984	1873841.528	26300810.56	26540446	26190435.22	5525274.316	5576068.127	5649216.418	4167812.309	4292107.23	4250125.644	10738344.03	10744046.79	11194249.75	2705946.527	2749259.907	2710826.989	6611804.45	6772587.251	6617042.598	1485774.691	1435730.249	1428625.379	16354411.08	16644016.34	16434295.04	2119839.391	2134400.112	2212841.029	6368936.612	6423070.601	6331592.811	3448313.539	3498908.426	3452424.207	12120254.09	12156243.27	12735153.86	5310578.322	5418287.487	5334682.297	12778372.5	13248566.76	12697912.57	3424566.541	3328341.623	3467327.433	3885537.758
522.3476389	25084.88054	23818.6112	23843.87849	25814.08492	19248.49613	17558.81282	23661.74165	22393.71835	21527.64977	15774.84461	18651.14381	15323.05771	17342.39278	16825.20659	14723.39264	24346.0168	25765.70752	21536.91132	16549.21318	14785.02906	14518.19131	16233.30785	28945.50158	23832.52812	20655.12973	24277.41391	21075.14467	15124.98595	18423.2818	13321.55063	13506.40691	18398.61688	13185.8889	30640.29193	27482.02046	18178.68267	5754.851487	8799.982988	8812.021257	19182.16028	18984.18324	18071.54194	15531.51106	16672.85847	24089.02195	17300.56548	20825.53452	13620.50276	4395.983483
522.3575245	72903.7423	76107.53411	74218.36377	61766.83186	53213.63948	65038.86906	63544.87027	58357.84031	70142.36497	51747.56665	40149.79015	49242.7191	62914.33674	58472.75502	54949.37039	68683.3796	74064.29971	74676.12743	67184.19371	57385.748	50388.02353	103713.7253	89356.77772	87125.93916	73176.15134	54533.25914	69415.28921	41969.25077	50638.43714	49143.52	51287.62249	45749.45581	55010.42646	55816.60214	59359.58835	63580.54297	19633.44599	14451.79167	20153.06503	65727.39266	63478.99672	56949.66876	59716.29115	67581.22365	63526.82179	72418.63482	60646.44352	54803.57334	9065.752668
522.3631278	47881.7284	48534.81135	48355.2341	30278.69434	57005.13068	44374.96337	40823.17164	45205.94731	42619.19935	32897.38928	35988.17034	31365.62937	32573.20579	33904.838	44136.81625	30124.26713	32588.98495	24372.87713	34067.97044	36875.3104	51867.73361	62904.59491	53970.51488	53921.35353	45578.40988	50346.51325	42447.12703	29850.80286	38713.45267	28421.28961	28238.79948	28283.73636	30611.9443	33688.98113	20029.0702	36161.46576	20653.25124	16163.51425	13047.7399	40320.58043	36138.29857	39707.71407	25293.48625	23200.55742	15444.68981	46446.09975	34919.70576	39442.38629	13062.61747
522.3651213	71951.22944	65747.95067	68470.0514	49719.34235	43192.30846	52851.52658	65213.9108	62733.74031	65851.52151	46824.37685	54385.03536	43476.80625	50925.12466	57705.21615	40098.77259	58804.34318	58440.89542	53651.75352	52262.50534	40111.02743	34531.33849	71241.69998	79457.80683	72016.38428	57854.05032	62865.18349	55344.86297	42360.04519	36908.67109	43781.71817	51056.57885	51389.77267	41655.75609	69124.47114	63301.70326	56865.13979	14108.41186	17277.51673	26528.35863	56101.52735	59062.96427	54566.29835	38523.28007	50129.10408	51874.43949	50522.38971	45805.16447	43274.05501	21217.59425
524.2780751	31251193.56	30716409.86	31520461.28	33044935.12	33838557.73	33070750.89	34382503.73	34449137.23	35133664.44	30134048.61	30987434.08	30289101.02	31378630.64	31117152.54	32241015.44	36489214.34	37696527.16	36695470.7	30551564.19	31018654.98	30419477.78	36821267	35900475.66	36056746.44	27981309.84	28527599.63	27907381.8	33711636.5	34364456.09	34955194.86	38269638.66	38392620.76	37555448.18	31896134.7	32110714.66	31914964.97	29049451.64	29439867.95	30888468.8	28853560.91	29555436.83	29099814.27	23085858.07	23545404.68	23270527.34	36200792.73	35409676.18	36010416.8	21385927.06
528.2638112	0	0	799.6707907	24381.22457	34895.22651	35690.00333	0	0	0	3636.666165	746.0485497	0	3367.521071	3581.080823	6072.208759	0	868.6636431	0	16089.57431	15090.52985	17898.05746	0	0	0	1767.347439	2312.462115	1481.970001	8850.146334	7141.363083	10362.995	11623.1646	9540.392357	7798.853364	5920.138799	6152.346262	243.5498567	1497.76941	1307.730156	1590.585209	1026.17075	1193.435084	3337.894039	0	0	0	10466.01247	10156.0361	9661.733346	1684.988942
540.3174836	13899.3913	11330.62115	12588.27384	6117.271491	11511.78794	10972.58619	9379.380045	12683.6765	13185.31887	13802.91233	15122.67458	18219.17891	11376.64053	8176.761899	9747.249019	18175.42526	19822.51183	18793.71024	14417.55531	15653.9108	12457.91857	14316.57386	16459.36512	14593.36647	8095.000495	10776.09345	8501.67255	11389.46354	10623.37068	8117.393719	9031.836728	9181.012249	11584.69384	8170.031145	8477.030134	10193.30592	6722.403223	7373.489458	10322.57972	8106.683423	7752.204465	8601.215707	11235.52123	14745.0344	6144.159499	12057.83711	9073.031166	11687.82281	11145.42724
566.3323457	27216.43107	27475.63058	27660.36576	39238.96019	43747.6187	49928.7368	31665.02426	31837.26842	36812.98341	35195.27421	36530.136	31378.50453	22472.72723	18868.14644	16748.36866	45411.25539	47608.49873	45017.56851	40381.8324	64011.95995	36431.10267	45494.87401	38534.08512	40423.97849	35691.52155	34105.84244	35711.56457	27876.58628	17648.71579	18115.75621	32350.42443	36212.32072	35649.20685	38970.54023	32115.1691	28347.19488	30111.52219	34966.30067	40650.86002	32409.88963	33676.20643	30851.04006	37635.40953	26563.9579	25430.24427	34976.86766	28874.71184	27497.00721	32500.91771
566.3334071	6411.202669	7923.41327	5032.150096	16790.21322	4941.51913	7853.255297	7745.693513	7830.893834	8562.685862	6969.684571	9192.213951	8537.325856	5792.890207	4459.554751	9941.824253	7640.354295	7604.256415	4629.677322	4871.172533	6850.990726	5921.581664	9401.438117	7609.62704	9740.270828	7475.400627	12660.25728	8770.030228	6565.783524	5921.004176	7586.029262	8117.516078	8542.333963	7188.110522	4012.029775	7086.984881	6127.18182	6617.224816	7225.42757	5217.230431	6797.445793	6958.892691	8501.07046	7325.310388	9101.222479	6147.127961	8804.753069	8432.034237	5734.062111	8125.713578
566.3341325	13071.60787	13132.36311	12900.20247	11689.81735	10864.34744	8902.220127	14300.02162	16692.85266	16091.54155	13071.17573	16133.35497	14405.56391	8653.886068	7732.301236	3066.786917	23003.86593	10506.78499	29651.09943	29519.38113	26262.5923	42585.80201	31305.27863	16640.62047	18367.68824	18538.49398	8645.396921	15486.52939	9534.447067	2919.872087	16152.00611	12650.70827	16684.7817	13350.21012	14440.91149	16416.18324	14197.48396	20198.29206	13431.10772	12255.50676	14265.24198	14213.00556	16167.88207	12657.12563	12778.75001	8910.457845	10897.72954	12133.96873	9233.125016	10705.66676
570.3492567	38828.36207	40096.96592	45681.99117	26762.95008	31972.5095	33193.72813	41314.32435	37719.81777	36947.00218	37778.76049	46082.55521	39994.61665	39559.21227	30559.60189	32280.63183	47423.6967	40501.65408	47362.06915	50123.45603	51675.80858	45794.95854	40442.70141	42920.60563	41880.80177	30381.12576	26154.48584	29194.43858	25403.64527	29100.16717	23459.87044	37363.38649	31910.13747	30352.07295	37128.36937	35887.6362	32765.61803	20460.17041	23866.84543	28111.51248	27930.13834	33964.10251	33032.8988	25765.86201	31961.18856	25990.94851	22328.31108	27511.27852	25375.38802	36192.81977
581.2457637	0	0	0	157297.0417	105877.5375	158483.7079	47091.38822	39520.73602	39575.97838	70979.34831	84693.17431	71772.85679	106299.0733	114484.1506	103146.7212	66557.91523	46616.85914	66574.02047	63088.3641	56406.5916	56387.27199	2019.227809	2736.153542	2503.55066	39561.72532	39789.85761	36486.02841	3294.199202	9728.212951	2685.657388	9008.700911	7940.035497	5544.569164	22851.41485	28890.59285	23952.87485	83949.94121	111314.725	133799.7893	50481.19432	54186.02171	61040.89184	30978.46296	33411.62131	30575.91555	50877.54922	48912.9286	48947.49079	407065.8068
591.323091	38019.51075	43350.60313	38114.96257	5755774.898	7035156.312	5940801.871	1468432.951	1482096.519	1562472.134	3085756.621	3047233.832	3098039.645	2165240.503	2271795.4	2285994.479	3133713.593	3641581.589	3153569.4	1264956.091	1244128.362	1246260.578	711518.8751	714575.8285	713999.4553	723246.4293	760025.7974	726855.8285	407138.265	427181.9713	429700.2839	518937.4984	543751.1557	520306.5008	1290882.666	1499645.329	1385151.643	3275346.78	3061026.549	4080490.861	2107829.447	2137068.476	2023902.356	1368422.68	1462909.337	1407549.717	2315635.797	2437736.703	2334958.699	13425027.44
595.2770399	24296.81072	26392.66106	21532.61374	20732.59152	12912.41617	16323.96437	19260.8575	20833.69812	18726.86267	16531.90454	17201.82715	18961.54012	18733.5438	20778.30556	10200.55069	21265.48251	19420.78254	32013.80249	22322.03771	19438.3262	25102.64722	22459.11746	26237.8868	24739.27414	23437.47676	43002.84076	25686.99153	20196.85331	19506.77527	17209.10636	29674.08041	21389.68086	35928.58412	44168.13743	9681.622748	24004.79242	26308.00985	16740.74283	12135.64509	18435.8574	21071.60595	16951.03919	36290.81975	29486.33971	27713.02312	12821.31903	18341.409	27730.54792	23936.21431
595.2904227	969637.7446	953757.7475	948404.2838	974930.1338	1005816.014	1038735.445	849923.3531	846829.2265	870868.8749	732898.1948	761924.161	742198.4776	625712.6989	648928.6325	652363.5384	983876.7299	994250.4814	970969.0036	1095125.176	1081810.585	1060973.509	1112860.068	1112285.288	1119826.784	865321.8022	900842.4184	849565.7313	903837.3891	904474.3656	978110.3805	1268634.147	1142118.056	1184171.867	957990.5823	952816.5395	947396.0592	929144.657	925779.1125	1090159.18	708461.1607	713121.3155	697728.132	1028819.326	1077291.565	1050697.349	897712.0695	907043.6216	911477.301	794746.0725
595.2954316	487212.6855	479253.0151	464834.672	511077.643	549686.1689	479229.9314	459485.2508	448559.6132	461221.7717	399530.19	407931.3704	408559.203	411968.2654	377274.6019	403030.3617	518831.343	507053.7765	497530.1892	520156.7198	562154.6756	576858.4674	599284.4803	571652.0676	584028.4891	496933.9627	446658.0189	468987.0779	542894.7261	595555.4292	547549.2201	654846.4072	683777.0497	646934.655	486010.526	551115.391	525075.0585	520701.1643	559454.402	576513.8841	435546.9413	439727.3111	431884.1559	552252.1668	555627.2369	608852.9963	530069.0279	523513.2338	477984.9657	471776.606
595.2997197	37153.10937	35060.58964	29426.16906	15233.17927	6936.239344	18358.83772	32992.94741	27377.0697	34508.68626	29169.6481	34969.39355	39379.66468	35209.34447	29656.69298	29157.59843	22821.47182	26913.90339	20288.93449	32160.39423	23417.5876	35077.0706	33947.93999	36770.22995	32561.46528	41212.40521	38855.29596	37790.52063	46589.90995	34542.8274	41081.811	57723.38548	45821.91397	54712.45482	38597.88023	36823.40702	42029.3866	25484.57633	24653.81652	22235.24502	33602.79016	29876.25608	33875.87628	43507.46295	39010.10128	33159.93137	32477.83308	39038.15094	24339.53282	38858.60349
599.3204159	3633011.925	3629524.478	3669130.335	9756879.489	9817126.607	9964401.044	3256380.652	3286040.727	3324619.359	3338190.996	3427840.916	3390413.526	3442092.333	3464324.133	3608941.582	4851621.592	4882549.611	4854800.409	10135003.78	10607304.89	10386165.49	3904073.735	3826298.036	3878201.451	2931007.792	3033535.815	2997275.114	3302364.512	3460123.752	3518633.627	4544101.719	4617409.683	4518548.54	6488211.129	6453131.172	6507811.931	4302185.441	4355411.279	4469644.998	2909568.332	2940656.54	2887216.174	2681563.969	2804867.342	2809602.152	3739631.367	3548873.082	3772116.832	4103763.39
606.6468538	48036.17198	37236.04948	46656.10022	32985.24998	37921.00628	33249.57348	51259.00826	38512.19544	37698.30603	55912.30844	50420.93027	53727.02486	40742.43493	52495.89312	45391.58551	53504.95514	61213.00401	51625.49826	45580.73288	47611.90203	50414.93047	56403.77267	45839.28239	48055.19533	53180.91098	63096.35362	48436.528	53368.86206	72645.82097	51485.27273	58788.58661	73149.89673	61302.8648	62732.93285	49672.69296	56519.01172	47339.77011	53565.98784	53683.1887	46320.96562	53864.91094	45334.64951	64524.57037	72964.57571	59886.00781	60924.85513	71709.79585	60838.62212	65003.43182
611.1443175	9485.234249	4668.382389	5859.024913	8175.335198	9175.273252	10607.70308	13830.60703	13345.65433	12959.60157	18612.91471	16936.86538	15861.57066	29122.18662	28061.52765	32519.42313	28607.8757	24010.81504	24452.8111	18411.58487	16199.17279	11972.40923	14725.81344	12101.13736	13451.31997	57315.46605	46072.46183	53414.68065	19598.99125	23393.48264	23042.40727	20490.72782	23303.70579	26021.08389	23678.2974	19732.51837	18637.24822	25348.48758	35883.03256	37279.05387	51933.63194	48612.64039	53238.18051	295400.0129	300186.1437	300758.4157	108041.7458	97981.57435	111254.4481	8090.131379
615.1717413	0	0	0	0	0	0	0	0	1001.591732	3273.976676	2408.481033	1613.658427	1225.551603	7879.40359	13707.29293	9576.211379	4355.916022	14793.89491	0	0	0	0	0	0	56704.29167	48113.55125	61796.67122	10046.86903	15658.82407	22127.21034	11362.72271	19276.07603	12590.50629	1073.542299	17284.53626	5537.129821	30525.49812	17594.69698	48019.56269	20396.30961	23110.34491	37168.75935	78729.31394	74236.33532	64218.87324	90912.31106	66361.65325	62934.45502	0
624.3045521	1577287.522	1558454.898	1587163.186	1256401.018	1259710.095	1276816.119	1593318.89	1548936.342	1600428.448	1522492.89	1568778.41	1546002.019	1448359.922	1447209.475	1439833.301	1544339.174	1436569.136	1476115.89	1409983.73	1382987.146	1425526.167	1708850.075	1636728.399	1629713.134	1796110.776	1781011.577	1718895.831	1519469.215	1533728.965	1545682.875	1853371.78	1826368.371	1825183.134	1436399.186	1417104.337	1396947.06	1402026.734	1363517.054	1417792.124	1433404.676	1478086.613	1486989.211	1770050.815	1767221.392	1776255.737	1598024.776	1546697.417	1512915.294	994874.379
627.4990812	168418.0047	174720.2648	175892.7824	179750.8675	207284.6089	230570.0986	235353.1065	232723.3447	224734.1124	216543.4843	237048.0222	238272.4866	318691.2572	388950.0051	356638.8642	326702.347	338605.9425	307184.8361	211985.8154	294959.5375	211064.4937	277887.1978	314950.385	320606.1197	227362.8652	195416.1297	240341.2094	82021.26995	100641.4852	112769.8212	248506.5691	235896.1272	212360.4433	180495.6082	128444.6678	175985.0078	133103.9841	105666.7643	139393.1718	185279.431	177361.0773	181975.024	183093.8675	189024.6443	187888.4063	138068.1361	135148.4563	142779.1053	314368.6135
627.5001934	3309946.598	3285395.358	3345293.656	3531590.331	3555139.256	3548648.655	4502939.72	4588237.005	4617031.924	4871845.376	5084887.688	4901134.897	6856415.572	6874471.775	7202001.907	6291176.617	6312750.514	6104945.365	4699442.211	4720828.009	4698152.757	5843978.666	5648252.07	5731477.494	4746593.316	4870441.424	4712607.798	2723725.672	2714791.543	2767688.367	3985562.848	4038487.315	4013123.805	2954591.746	2965980.013	2870897.676	1940453.883	1894723.571	2014978.966	2843629.412	2861294.98	2853655.812	3672078.203	3649336.926	3768969.898	3352432.876	3311672.715	3426010.397	4368090.651
632.1923382	0	0	0	0	0	0	0	0	0	0	0	0	704.4894843	0	0	0	1117.319396	0	0	0	0	0	0	0	37724.74297	20614.56467	30966.63597	0	0	2269.86968	0	0	0	572.8826493	0	0	10803.27755	4349.924386	2757.844281	8706.746048	6769.198464	6668.108331	63839.26394	34406.06808	39013.1342	50985.16402	33654.29206	42558.02793	0
634.6164305	26501.35949	26454.1269	22979.96667	22868.18546	19197.81633	19622.08179	22082.55643	17638.17118	23166.11181	34235.82926	28958.68607	38325.05203	26105.57865	30537.0934	28269.49122	32113.38651	31520.60206	32176.22193	22946.99577	34215.68476	27434.78315	24960.55373	34392.53748	26527.89889	34950.3546	22496.97205	34476.10673	36967.11855	28594.41677	24962.81215	41263.08966	42720.24891	34964.6904	30633.61482	36327.08488	33300.35912	42012.15765	34769.71405	28873.88311	28365.95556	29464.88763	34306.93284	28391.6997	36600.39417	30463.3976	37033.65677	27917.36627	27191.3348	49077.20817
636.6261684	35593.60469	28570.87151	33754.64654	34505.63647	31570.25636	26387.55587	42088.4539	40490.75253	40737.6267	51089.99525	45429.96655	52741.93449	39417.11977	41566.00252	49031.21528	62989.53257	64444.27812	57605.07842	47599.34899	48724.02557	45011.01027	62506.28614	53008.54117	44675.51383	52173.76386	45533.74762	45289.14762	50641.56378	40983.35489	42220.81271	56441.6466	64123.2876	62971.48953	48845.71437	55294.71164	49189.03746	57582.94256	63069.35049	58818.13007	53262.82052	40893.1814	45721.01049	35378.74932	29319.41337	33329.54971	48801.67331	54658.89388	53771.85907	82283.87862
648.6370404	59786.1487	62679.43869	60142.20478	68766.43335	59161.68877	61554.17254	70715.38952	89657.31968	64454.54966	92582.21052	81045.8078	70922.41988	69245.3499	76139.84777	87266.69917	89770.6887	87450.27616	102308.4519	97110.66631	84867.01246	76949.98626	89713.72254	71591.1864	100730.8402	66754.45444	73356.10793	68954.95915	79721.47374	82151.79476	96184.28918	94249.6543	81639.1326	100302.7512	78610.83891	95082.76929	81623.61318	94593.80717	82851.6078	80397.80657	73397.43615	82519.51971	82033.31258	51832.82997	62248.70625	54166.88703	92160.00939	89069.39581	76908.90899	95523.20044
653.1433387	0	0	0	69358.10759	70148.21868	86567.46895	29690.33419	28844.08002	31899.01695	43011.03	44625.6642	40896.7016	26541.02247	27212.44315	32161.76283	38090.3686	35972.24557	40888.47814	58919.02819	65666.28508	62003.96096	16829.36387	14369.11925	13572.94127	23514.99944	19258.13051	27167.48208	7473.186186	6778.665109	4396.533305	9652.866818	9794.597051	4978.074016	16788.17229	23168.14955	19207.61537	35872.00565	37632.33688	41662.76403	29329.07118	36164.62555	29492.1056	21415.45908	13686.82592	19322.51723	33137.54869	33442.60409	29691.53132	68361.14448
662.1066889	385.0053859	0	0	54785.45525	51564.11147	56056.10412	57899.44459	51959.47008	59823.79005	64419.76217	73436.08378	68392.49773	45744.35599	51527.06607	52934.6936	61117.38717	58856.96518	55142.59894	31082.01534	26351.60291	27163.82193	25158.99175	19880.6209	23871.34841	22811.67359	18887.54715	21712.8413	9943.88346	9548.269255	11807.52767	9503.108621	9116.954113	7979.9249	26482.49414	23194.20175	20248.35619	60135.13106	58293.5753	53522.9939	43753.0528	42702.25894	41610.5011	44089.67532	42222.33047	41673.29299	63879.64955	74780.45263	68441.63754	85689.36292
662.6406086	39468.55839	31084.26622	33491.03478	32801.95212	37606.93223	31350.56457	34056.43334	33715.56844	33627.09385	38824.03789	44018.06703	31159.03326	50058.80059	33996.7755	43257.8332	34122.8809	44330.96246	44790.11577	39272.79744	37642.91101	34410.91376	38585.7358	41686.45159	38077.12966	36679.07019	47518.83631	35181.33235	44800.13928	45715.96143	48892.46286	57100.14703	64419.28705	68690.01763	49523.24157	58682.36158	38256.22705	51915.48564	41741.40002	43341.38402	41114.78526	41057.18029	52849.9189	43841.01889	39828.14928	39268.63071	64207.29661	49661.46284	53987.08025	50805.39664
664.1154141	0	0	0	23250.4072	5897.274533	10125.10356	1245.121881	1154.169862	1994.852534	3745.168253	2172.830795	4446.309246	2287.153894	2012.038109	3895.21486	2863.379012	20685.40537	3284.654209	650.0137919	997.5376684	474.5649058	593.4061568	0	0	954.3495769	0	236.6410172	0	433.4064809	0	0	0	0	1851.79693	1339.478062	2332.973106	1389.52618	521.2109826	2907.601456	3910.963651	450.9670678	2370.960562	1108.794027	1929.505378	0	836.7558287	0	760.6572502	15573.68073
673.225348	40637.85139	41826.77953	49825.67724	20954.98776	12150.41983	21024.48027	31860.63644	43151.62733	42863.87492	44023.37905	43415.28586	41673.8722	38955.22385	34316.10809	37664.81455	32781.16976	21597.6729	26922.20627	28163.24993	20152.09249	25890.22242	36730.19443	39672.07558	26334.81297	31709.58184	29531.63401	36183.953	35690.60854	23906.29597	44525.60613	32773.48394	29159.57416	35242.49708	34438.90956	30282.39889	25988.53589	29978.67403	35896.19206	26356.3554	36925.00334	27841.14179	24272.36493	30719.45238	24319.83765	37478.15487	28659.55228	32769.28187	36080.86426	21850.585
673.4925966	98629.62218	93720.26965	101928.7559	69953.2969	148510.2432	92279.0787	122343.5417	126016.5847	134262.4119	122968.1167	127023.2598	113301.4249	172571.5887	208700.2502	180727.0251	153031.4436	201944.0498	154904.1031	133955.2904	139896.1883	61029.54379	107230.7299	149726.5128	169571.9452	112634.9548	118252.0238	107092.4367	33952.78102	29409.09909	38681.04775	112414.8123	110554.3884	104180.3806	69067.57809	61407.3526	76966.89381	28986.76526	38330.59929	64669.46288	72212.52315	72587.6601	69683.76851	59250.49982	84661.01289	53109.72456	53402.80246	42254.56376	47209.96389	139153.0032
673.4935648	29496.48463	28032.82369	30403.14832	24627.37286	23231.72696	53550.85419	40396.09492	41676.70583	43701.70293	41722.67623	43999.05605	43441.70734	66615.90826	67341.57014	76170.55025	55173.852	60717.1948	61550.92905	36535.44842	20388.21317	49855.33509	44281.41194	43591.17423	49018.09833	38521.43604	37243.693	33320.7717	12070.92306	27002.05411	26500.03524	41707.79362	12789.96374	24710.26891	13099.41974	16614.41114	16967.69033	13604.81758	6788.691445	4258.128388	19392.58094	22128.29805	14995.91835	18900.80073	18918.89801	22887.7478	14799.16573	28844.46742	15768.36594	34687.60686
673.5171732	6776.95051	2849.131899	2523.19718	14743.00776	16694.12345	20004.85322	12910.55338	12697.76309	7771.642008	11839.00857	15953.90665	14559.45466	22593.70155	24074.9242	16202.42465	19923.95815	17320.1154	16891.94172	8874.840465	12485.46865	20111.64571	21628.53317	13915.42508	17497.91978	12729.5635	14635.53442	12279.98874	2135.635785	0	2166.025005	4094.132544	4810.917339	6265.147595	5879.410831	5172.007667	3114.231154	598.9563161	1467.60609	0	4776.715015	0	3781.381256	5542.882282	3370.939886	6789.774313	3105.518494	2975.609986	2681.679452	6576.062865
673.5207609	10787.72247	8244.859775	12748.67382	13018.83259	19805.50402	9904.689212	17068.55245	14059.85834	16537.66889	16001.97252	15492.96527	18354.97714	25562.51924	23726.43802	10471.55124	25518.59849	17549.7276	42871.75488	24487.37019	25778.33754	42237.78374	30804.86097	24538.99143	14735.58139	16021.20498	12391.03694	16642.23167	5441.558499	1896.979567	8697.747365	9685.492895	9671.501123	11269.43697	9723.505477	11564.75609	10352.62949	4315.478798	6377.92503	4591.076989	9423.167348	6330.280449	7992.318918	17280.22139	11056.32505	7677.219994	9678.58767	9559.975376	5969.170514	14258.48431
673.5238623	5418.354269	6505.006907	4099.187369	7008.781435	3885.040071	1468.401853	7752.057702	5259.299414	5691.685195	6210.647473	2760.737449	4784.944901	8848.704005	14714.06776	11084.26003	3362.590103	6496.46863	10352.46867	3613.61838	18115.37959	7660.829815	12205.59407	11764.16835	10155.0971	8741.043977	5992.676394	2188.087584	4680.67231	1046.057352	1057.079885	6648.781981	6945.712215	4765.683675	1638.963005	3401.244792	1729.224409	0	1934.627147	307.7235	4718.36031	2673.407095	4674.16377	5061.540684	2609.810159	5416.680107	0	497.453836	3851.053993	9735.457027
679.6358678	0	0	0	7763.290766	16266.16038	4643.198719	0	0	0	201.4105827	693.2528033	0	0	0	0	0	0	0	0	0	0	0	0	0	0	0	2.55E-05	0	0	0	0	0	0	0	0	0	0	0	0	0	0	0	0	0	0	0	0	0	57122.12711
700.5790237	23269.18498	29501.66979	20561.6034	22751.17269	21895.30867	24428.81204	29190.36764	22732.00698	29335.39364	38874.56699	40380.73581	38961.86335	32023.48166	43148.04454	26384.72199	46672.6593	42597.34193	45105.32592	49952.98633	33295.54309	36056.98581	40027.66968	43410.82699	33693.67596	33235.82391	31829.09012	29965.97516	28254.62912	30237.73886	33158.62644	36790.47384	52687.62614	45568.93367	38048.35151	55646.34525	41532.53012	52947.38165	49440.56466	35565.95948	28054.16757	35663.67014	42762.63109	25998.19974	28892.42732	25382.71242	50688.51406	39821.31709	20760.5693	52164.01641
714.563136	23576.098	29736.06095	22760.01064	22084.30746	24853.86278	17850.63067	24196.85435	32571.74958	33434.5318	32469.33394	35575.79205	40382.567	23360.91384	24337.81273	32227.6308	34549.98284	38585.82235	34928.92312	24181.02949	20917.41798	26743.8529	38004.27852	42510.38943	32378.8617	31986.70947	43021.38492	19864.55234	24430.13667	28474.57937	30099.46941	30687.69932	44561.95641	35297.74783	34564.68716	44812.95254	53450.8899	29817.62685	18304.80711	33620.0278	31533.0313	27729.41687	24018.15528	27949.34298	20976.19396	48205.29997	21858.55648	51089.11113	24293.1798	35361.37008
722.5058461	291099.9824	297175.0236	294580.1191	319160.484	324125.2981	327796.5719	398829.0801	380491.7426	412773.8326	391369.4809	409319.1138	408996.6848	388227.2235	390856.7263	427680.7281	272391.7403	254865.4953	281846.5751	333052.4676	308852.5474	315308.753	421659.6684	476064.9853	472211.507	46325.59573	48212.41799	40903.66307	212271.047	199341.901	185506.2325	173323.3212	144020.827	160170.6709	120321.9363	125230.7899	110846.2459	95105.635	94476.03431	97164.74401	72977.31452	90546.46088	92578.82749	145122.1502	155603.2778	154488.4577	65743.08387	82274.53218	102069.1968	186758.9123
722.5064772	148665.7716	150553.8006	143081.7901	101616.2611	182869.9873	166983.5266	190580.2462	186142.8031	197503.3844	178382.608	179511.0988	184599.3725	170583.0656	186404.2812	225628.8818	146708.1793	138708.717	139364.1448	148019.7962	152677.1995	174214.6238	259112.5706	233583.8316	241529.3005	37697.77319	15110.91004	24407.16069	97102.14074	82397.15335	119586.2871	78186.80064	78785.34209	79511.53839	76358.41603	51628.399	47845.53951	62321.22129	72753.91936	93460.18903	49698.97512	40293.87791	55323.27987	92295.77149	68730.1192	89798.44519	24430.12745	29240.49151	29127.11665	100858.2398
722.5085115	52537.37038	49368.12274	53492.09466	90521.49674	54367.97756	58942.77522	62167.27795	56803.45396	66584.19353	37867.13342	55776.82523	48410.57064	50190.87287	54561.62183	28388.71485	32252.29707	24018.76085	29529.62121	54306.53034	62429.52224	50048.72015	89689.71966	92509.7443	83807.03715	2970.842988	2823.57863	3183.867478	33777.58435	29204.54693	18261.14261	26449.81281	20659.52283	27053.94844	14914.92378	24274.91736	10373.14091	24025.1242	9819.554024	13927.07985	11082.77804	14265.16925	17409.76743	7532.927364	9516.381744	21448.38328	3914.554698	1600.507667	8000.757571	25550.58121
722.5094045	91266.30925	78564.06344	92657.22765	114034.6636	79795.73822	88356.28747	123218.5843	130412.2236	126717.3124	126680.7729	118700.2997	119435.2258	112977.7172	144751.3841	138096.9535	54205.85463	67463.38624	63371.11509	81360.67423	67426.89791	73560.64729	136375.2611	151875.2938	161870.6851	6137.095765	5554.753028	2819.497703	34471.30637	37586.12695	53728.87024	32863.95998	25527.1272	23905.21784	18823.07487	8675.21136	11844.15559	7192.696177	5775.134563	6981.729666	3542.374114	11650.40666	8864.788399	24296.29357	25161.66001	31136.87011	8408.214084	7443.653636	9164.5761	29740.92785
722.5094824	89583.36043	95874.05482	91910.17732	120279.5704	87110.7385	90510.5659	117238.3748	117260.1677	118653.7242	110584.9367	115397.5978	117995.0014	112643.5696	106622.3326	88766.67598	71928.513	94318.21778	76312.38875	78026.43651	122505.8404	70171.56515	146930.118	139330.1168	147659.4065	13680.41465	22066.59607	25086.25763	66679.25055	85310.40759	54214.55117	49135.8855	62926.01128	60455.515	28285.90338	40572.54124	44471.47704	41170.35976	47056.70373	71559.99756	29468.75527	30022.76916	38877.9833	68004.79351	66328.46515	51366.73038	44339.27594	34431.20739	28809.98613	66939.67279
722.524969	20971.82857	23603.97253	21246.87967	9866.1255	18109.24436	20384.54833	28745.91038	21690.14491	26008.12946	23788.41223	23614.32125	18427.84674	22250.04708	22723.4153	15772.11975	13907.48725	20161.16918	6479.914892	18953.45682	18549.07322	7192.275125	31262.49346	34426.97598	28043.79189	2344.2575	1460.18149	720.0577313	9174.721746	15583.19228	6186.0847	7866.187312	5819.612528	4769.750953	6239.850054	8594.143012	10129.83921	5225.11126	3144.7148	2111.879096	4938.561773	3689.584446	4120.523277	9523.322695	6764.524819	1396.443998	5561.558625	2609.459341	2951.596837	11862.6124
724.5751878	26325.7128	30890.35926	21315.78942	29744.68223	26940.60127	17681.34028	28870.27771	22576.22803	24150.05952	27581.7991	31777.33604	15841.79348	9418.023914	37959.20342	0	4648.483722	32603.27576	24372.9693	5726.783119	0	0	27317.51354	26027.45733	31282.49797	2.582458363	39195.98896	10096.64333	0	0	0	26651.46878	19263.94414	11794.30892	29823.95707	33494.24495	29708.71878	5239.659893	22809.9629	0	4953.242834	5210.72723	0	33381.06457	0	33585.58041	10962.51643	36990.50604	0	0
736.5193435	18311055.21	17836723.47	17889766.45	14276811.69	14239521.09	14327498.53	28953224.01	28686001.45	29289618.35	19725419.25	20203933.29	19850071.03	40552092.15	40217047.28	42277478.83	27140854.28	27300341.22	26941040.18	23879038.42	24324723.4	23855126.28	22159842.83	21650304.8	21947768.94	41027912.8	41473914.17	40836632.26	24871229.91	25174206.3	25492096.69	23758885.88	23990850.13	23353879.61	18257884.01	17923145.17	18002706.7	15793787.8	15697435.79	16569477.14	21175107.19	21565603.88	21214248.09	32247807.45	32748611.17	32730038.46	18185440.75	17601164.41	18241219.88	25166571.88
736.5319746	10952.13199	9561.286308	8403.331316	6009.77709	5892.14774	7719.756742	16406.60348	11751.81489	17544.68251	8708.910018	8578.249526	9921.100677	25776.00445	13323.24743	14257.25997	13421.62316	13405.85133	15103.7426	11441.81191	12773.23653	11362.74916	10893.0716	12116.66742	12084.11835	19563.76259	25232.3379	19530.92273	13463.87337	15660.0843	12494.63698	27060.82154	13135.42811	11669.81057	8788.130029	9386.185063	6796.148705	4051.15447	7438.738664	4042.780082	13015.92263	8780.059431	10753.529	16598.16649	12989.40676	9986.690269	9354.755968	4494.680354	6256.160498	11970.33531
736.5387303	26329.5672	25854.40574	33684.99941	12000.40054	20140.34838	19898.18427	53703.9335	48738.17039	57173.41302	38871.70146	31157.03093	35455.28312	85957.83194	69048.58346	72365.71402	50231.44491	68263.76941	44598.88552	44948.16794	32768.67274	29615.82351	32165.17532	27467.21367	27451.50374	73464.00802	90762.58242	78743.40061	38166.16654	35075.64039	33103.00364	32498.51173	37532.73475	33169.27887	20112.34715	17730.02462	17504.97586	16638.05327	17337.21992	13077.05196	29668.50324	30884.95162	34821.87334	50451.66804	62469.26186	35693.65188	24153.63308	23209.45844	15338.46538	38951.64264
738.4994723	19946.77018	21281.05801	20650.00087	12295.08015	5863.223541	13253.92561	20258.32528	19021.44172	20690.99001	10460.9455	9624.207036	13411.02367	27612.24782	26399.93157	13902.59653	8310.828521	27186.98671	6459.89519	14180.09252	10944.63027	7428.563859	16909.15191	16078.27673	19312.61595	23193.04817	12306.20101	24863.36292	14274.08043	28622.7188	12281.30746	15997.94352	16800.46586	12301.17461	15014.93748	18754.82561	14944.988	8492.51018	7210.094942	0	16509.82843	18722.81933	19090.74997	31185.66735	18282.10133	15490.55876	14757.18866	10100.86057	18657.1194	24576.21753
738.5001725	3326.093659	1523.717844	1236.385564	781.9220799	0	0	3958.593192	5062.55515	7304.76624	0	1801.652446	0	10168.87588	9222.350563	9421.333425	2331.025723	2105.075065	876.1616353	3159.110405	0	0	3069.675821	1470.218119	1085.726017	7624.403005	11456.58385	7730.457135	4517.035663	1655.338544	0	2800.326763	1057.067105	1385.312019	0	0	947.9964126	0	0	0	2202.773697	4435.158074	777.613929	6540.062157	3397.015797	3360.439434	1300.546543	0	0	0
738.5032713	18575.96791	19228.83442	24174.71699	5245.408581	3595.140175	4466.120487	10166.40006	1673.669498	8648.140908	11.34929419	0	0	3632.747729	2246.357177	3907.669319	0	0	0	2294.980095	1444.06053	1541.219454	2016.313909	0	0	0	1028.765713	1746.235574	0	2513.951975	2821.013165	0	0	1089.873035	1994.576097	0	1118.810528	0	986.3274972	925.9067149	1403.69775	0	0	3040.562748	0	2632.183909	0	0	0	0
738.507652	8474.530217	7735.510001	11474.35922	2692.858654	0	3226.772828	17208.58884	13963.64412	12583.63987	7414.002857	6447.867436	7016.366094	19809.38546	19855.96312	27650.37338	11358.22973	8294.700649	6789.254635	9723.07507	5001.804895	3727.325784	6175.355175	7354.217173	4777.450267	18648.79899	19351.48328	19215.19292	22819.62074	9887.945887	9224.225734	7968.988451	15630.75436	11977.32918	5500.132468	3050.217069	5858.32578	4742.721799	2352.991212	2388.700585	5683.621955	6576.553586	6991.022657	14768.09948	18508.30182	14844.50517	4078.534637	4918.751538	4219.509164	13009.90197
742.539451	21217509.17	21435622.26	21176012.32	10075967.09	10261843.01	10204583.99	13381163.64	13219652.03	13568600.14	8788214.792	8797881.097	9155565.78	14333584.44	14255910.75	14631689.68	7107848.601	6950996.031	6814319.7	6223103.131	6354453.887	6213931.164	11883072.64	11704828.84	11575900.1	7994819.661	8282184.565	8267388.488	15325660.4	15287055.19	15490627.06	6679558.834	6502909.826	6059452.548	9231903.413	9071306.415	9236894.452	9998354.205	10593999.24	11951058.06	9317332.878	9592607.421	9312536.788	12831272.97	12962538.24	12913636.82	6832441.467	6191418.46	6852561.42	5714548.403
742.5846756	136732.6663	135863.9896	109091.691	100487.2818	110176.0352	133372.5994	140978.7783	144384.3689	85156.22538	149557.9439	149004.0333	144139.4592	80813.16329	170968.9874	111876.0486	94766.35753	150120.6786	153264.2402	81202.51604	75903.08868	66178.47602	151703.4341	176608.1778	161727.7853	66715.4549	158862.3588	89056.76699	83605.39753	78463.51521	94550.37509	116408.3751	99167.81519	95547.95778	158989.6562	131644.8398	156947.9347	96926.45272	92992.14432	114045.5527	75064.18582	97259.49067	70065.39999	159899.0474	109271.0712	122933.9325	82839.84454	186908.0367	106946.1965	124556.7757
750.5417915	8870.878329	7974.082996	7919.497649	0	1363.387514	2475.998663	7113.796016	2646.028241	4714.409402	3532.361982	3473.442769	1362.911508	6181.659243	5328.755631	5449.289709	1918.735024	0	0	2316.536551	2882.859605	1240.618286	0	0	4857.584278	0	0	2401.29844	0	1534.800705	8743.152081	2789.146145	0	0	0	1365.803005	0	1698.926363	0	1753.765028	3744.449751	0	0	1947.320035	2333.70297	1841.138985	0	0	0	0
750.5481576	13238.27834	18289.63671	11895.24599	2666.991484	219.1490916	786.3126516	7185.123574	6076.203099	10070.14156	1083.172094	0	2198.18273	4509.956046	5024.243415	3809.820823	1037.395977	0	0	337.6994132	973.0598514	0	686.9671427	1654.766111	810.8055263	0	1891.507891	3388.210237	3790.879272	0	1506.591441	0	1074.549515	0	0	0	0	0	5481.647588	6006.670763	2212.689678	2540.362774	1231.99029	1531.957443	3172.015456	4158.746782	818.3274888	122.0307187	0	0
750.5483088	25544.27358	35581.41085	30601.27575	3337.938458	3447.001338	6017.003443	22877.57461	18370.04064	22565.1399	3060.067026	3270.832561	1416.237763	22134.0917	19477.57063	22828.29025	6897.255639	0	1152.99549	14335.08216	4875.790717	6062.142948	4938.547529	864.5707209	6881.086732	6983.408065	12329.1018	12172.86666	6032.901698	5831.090526	7173.166564	1885.959542	0	1454.543613	2380.758349	0	0	6061.47423	0	2209.789625	10254.40311	4724.493901	7091.391669	1938.936715	2701.378752	4910.214497	0	1253.7217	0	5378.755402
750.5509068	20605.01248	46534.17631	35685.2171	7773.875823	4813.441888	4422.360265	5971.083412	9589.247098	10480.71066	1125.143088	1758.003326	1232.842016	1244.801461	12268.19724	6683.6574	621.324942	0	973.5506565	1543.646726	4835.226827	5209.285559	1404.681197	1936.450524	2177.674833	6909.998113	3623.5984	3502.222964	4881.450065	0	11519.57542	0	0	836.320128	0	0	1279.409789	6095.142136	8669.774069	15831.85107	0	3755.639835	835.7218891	11506.27563	3517.654545	10764.07797	0	693.5880364	0	0
750.5540692	78432.85333	78915.30746	78817.85947	17757.78223	17117.53533	13255.82997	76080.91527	72768.27022	81230.47151	24613.97508	16265.69347	10363.35548	115035.5075	109163.4815	114009.6155	6439.1766	7479.140468	17996.44865	15737.06168	13644.08382	16578.82721	18953.07701	20043.23522	26142.59563	46764.1995	43516.51673	47739.17146	38042.54511	36838.06037	40178.10217	15076.79502	5396.895593	7045.230379	8115.991973	6016.071903	7152.388218	12334.50955	7916.655903	11943.0355	12404.9055	15917.29487	11247.57681	57257.29998	61183.37976	46237.27441	2240.72934	686.1194698	4674.225472	11153.28666
752.5319247	85516.26029	93298.20851	82138.92963	120708.7868	104852.6196	124345.7062	140078.9135	134244.7438	124732.446	27296.85432	23739.44697	18819.39879	80988.4756	80653.10982	93446.48022	86034.41131	78735.19129	80292.48921	159976.9542	200821.9297	213269.5257	46462.17049	38234.76689	54982.02305	352806.0919	343750.6244	343202.8491	94635.31958	84513.4079	100617.5179	18563.76555	21957.50326	15719.66003	106173.8634	87511.52359	77188.83465	44531.11524	38764.03056	39770.01313	71869.73124	99259.85328	72865.81307	162175.4377	153077.022	154147.9773	53122.68738	31095.28032	29136.73718	7921.421198
752.5331717	94801.59334	108437.8536	101744.4457	208200.2481	208910.3759	215721.6093	126879.3671	103819.3939	121653.9611	42309.17865	30459.40851	33251.2263	71368.43502	69632.57254	82732.66938	151959.3707	155441.2612	133557.2182	387504.9901	399478.8721	416938.9438	80743.91366	73915.2067	80271.52656	272892.0701	249805.1129	281150.182	74330.63537	102298.5358	101195.6388	39135.31748	37484.88827	23466.36149	107434.4433	114518.8202	121105.1481	68990.38096	81338.77133	97612.80315	101567.4555	99328.99114	92846.38434	107537.2722	103637.7414	120640.62	39202.24444	20720.1856	40882.00565	10930.77329
752.5355375	2249.022622	0	2192.066197	3965.852243	4773.560681	4172.776801	1129.836176	0	2104.959503	174.5766141	51.55542733	197.3571087	1159.167903	0	1364.002081	0	447.4656407	0	29818.05488	20241.05319	18486.93844	1505.531568	2184.022258	0	1140.440426	931.3718795	0	0	0	0	0	0	0	0	885.3757614	1151.453301	0	0	0	0	1497.233118	0	1292.742735	0	0	0	0	0	0
752.5627122	36834.85823	52542.52134	33367.45261	38907.86603	40671.23204	23165.67525	51506.606	49187.08499	35836.66256	60223.3327	50721.50354	70996.98722	65904.87048	53938.89616	39831.4352	74806.3636	59644.68948	59114.24927	76377.50496	39378.61645	61578.79384	56308.57744	45935.33788	46841.07418	57472.94483	54775.792	49953.34027	50640.49073	43366.0359	57026.44883	74361.24095	101710.3386	61740.64931	77902.69352	59137.50617	41607.31704	58103.56004	49131.81764	85031.57158	57996.562	61254.99459	50602.79957	58550.96169	45989.13826	37394.89392	65437.53352	56775.98891	74047.8463	96127.64961
756.5483622	12759.12178	6603.799448	13183.61184	15164.34838	14507.14828	18001.64528	8961.240335	33805.97034	9601.711778	19835.1089	16865.87545	19851.23901	18226.25362	22333.72103	18713.47766	17476.33272	17850.7276	23912.82899	19797.83273	21509.63539	12713.736	18459.01509	17212.57906	24581.58674	19165.74692	21174.06601	24484.61639	14548.41278	15995.64526	15752.18496	20166.01265	22986.51591	21555.37357	16766.90203	26632.5638	22950.03791	22227.10448	25971.41922	25322.49913	19470.40745	15912.83254	21962.41753	17239.11043	12297.05335	27016.281	18725.39637	25070.61768	15569.6806	29815.45967
758.4862035	0	0	0	3093.59149	2182.61932	4404.997798	1736.464458	2269.808971	1850.588662	7577.037867	9855.387127	6239.139399	6005.908792	5320.976641	4096.154264	8385.028854	2129.187002	5265.292943	829.510461	1041.810757	931.1985101	0	4.300542283	0	0	153.5938069	19.7647638	0	0	0	0	84.28977795	0	800.1677592	1934.31279	1104.728885	45806.32246	44609.91121	25811.15978	9455.655679	13438.33406	9289.297164	1389.354149	881.9327573	4351.341764	11078.09615	7116.037228	4704.754602	462610.8654
760.5005791	921.006555	218.4365039	0	14814.03618	17949.76637	31356.72454	25710.70402	28283.03018	27770.87794	53923.00327	57561.32337	61114.78059	21755.06766	21534.81027	32163.15419	76609.86174	51853.764	61636.24524	29076.5157	10517.53532	18871.97071	8323.223297	12102.55776	11674.53295	12278.47166	11245.97972	8303.523076	7582.523989	5538.134669	5111.511276	6806.95667	4272.409188	5205.339182	23810.2763	18349.66076	15516.82312	38286.21875	41802.49895	87007.68554	31953.28462	29624.97209	32039.90734	22571.60473	19566.11435	34120.18352	33105.44842	48473.697	42702.13116	191324.5267
760.5006541	0	0	0	20987.28076	18887.92823	28515.9819	9658.51603	10851.27711	9973.440508	24816.41509	25333.41329	24841.96325	7342.243787	9578.668941	8166.739315	28456.15085	30451.39638	26805.4436	31180.34419	35171.87892	16501.71929	2589.688552	3482.986204	3939.379535	0	216.6168796	406.0274868	1619.208954	595.8435419	1372.495169	2144.130681	1317.106654	1238.077063	15122.14637	10070.51451	16502.949	27307.61992	28056.40327	41070.64481	17280.62806	13354.61814	12484.06956	1885.618353	0	1538.543851	15406.7675	12477.68412	10003.86297	119268.4695
760.5055644	341.4524737	0	0	1483.056192	1469.921479	1655.077636	0	0	0	0	0	0	0	0	795.5866505	0	0	0	0	1499.138209	1097.837585	0	0	0	0	0	0	0	0	0	0	0	0	0	0	0	0	0	0	0	0	0	0	0	0	0	0	0	0
760.5118893	0	0	0	6771.221727	4007.923851	7424.093139	4507.220427	4244.03763	539.9965341	11538.5693	9273.065505	8716.894188	0	5729.71317	3238.62759	0	19704.37417	16332.57528	0	0	0	7775.859557	876.9719762	15583.84431	0	6784.946944	0	0	0	0	0	0	236.093693	8344.78864	12488.75284	9662.835126	0	5737.230027	5518.755347	0	0	0	4118.231922	0	3429.845836	0	14762.03728	0	5.134490948
762.525395	4600375.668	4504103.579	4589840.827	4373908.149	4367455.809	4368282.661	6125525.123	6041068.432	6195823.571	5126166.303	5172470.505	5157910.733	6053204.068	5950175.979	6140634.578	3697679.135	3617188.152	3621418.05	4005673.329	4066766.049	3966523.966	5364680.956	5213488.62	5278823.286	2606848.729	2695942.779	2627819.382	3507199.984	3475422.828	3567971.912	2159574.679	2096624.826	2058962.814	2099285.158	2018637.199	2039400.065	1154152.664	1111455.492	1258647.288	2405696.217	2457050.905	2414574.119	3991204.122	4144843.68	4167045.612	2314362.804	2208266.365	2352539.709	2987016.405
762.5390794	30512.39214	8132.137708	32829.84896	15854.49561	17201.23024	25615.74661	26455.68107	35161.9837	38286.8936	31058.70697	44989.5603	51130.91281	24612.32754	24963.51597	35517.27775	34787.89121	42765.95551	44828.83126	25246.56587	43652.09751	26000.33442	36416.96013	33407.49664	35344.11276	45954.69567	21200.60266	26450.60634	27736.23873	38462.83737	26650.64287	33866.17101	49028.39712	44858.83523	37731.47091	40643.286	29439.99433	31381.68057	43918.19328	53225.42959	37214.39989	37192.51861	37471.5231	29069.92028	19794.42379	25424.96706	31009.81484	38974.18231	36047.23159	58544.0434
764.5472884	2136138.515	2084787.628	2073477.894	1499736.406	1443132.913	1439166.547	2524222.359	2518369.582	2568483.412	1650495.534	1693982.61	1682445.197	3657816.441	3635982.559	3740085.223	1656558.994	1662144.733	1602824.617	1507485.674	1621129.524	1528573.438	1888227.892	1874173.723	1878857.352	2851616.127	2784968.964	2800439.097	2276734.433	2339553.461	2375339.21	1494677.089	1479863.408	1406130.025	1535249.51	1505721.199	1517558.594	1058038.271	1112348.041	1192748.982	1647183.746	1674294.436	1638111.4	3149279.529	3251985.003	3178986.821	1582285.752	1478710.11	1555850.509	1889339.105
764.5699095	7617.179979	7615.398245	4894.5701	0	532.7250277	3144.746279	9187.736174	8720.810086	7154.367484	2690.57044	5062.54136	922.7232561	15035.83126	7212.258604	12853.69413	2103.651641	1920.372142	65.61323615	0	1468.2733	66.68414906	3286.879297	4376.842727	2164.529494	11503.15372	13182.00614	8051.380959	7079.246013	7231.356091	7138.397604	2421.5857	3479.041937	0	549.6568853	1671.176619	1583.358217	0	0	0	3899.791262	3835.946149	3625.443661	11526.40513	7768.353585	5492.262138	1480.260527	2698.376153	2062.128601	5622.715966
766.528835	152413.4467	156416.8503	154225.6494	21301.51744	19718.2974	33323.89093	92409.41654	89498.30429	90647.90209	7054.541897	11359.19406	5464.725494	87972.74015	88021.22403	84307.5397	12491.33629	13814.88146	15448.86438	2009.58002	0	1021.390355	67961.52362	70687.33679	66611.63997	15932.62656	11289.50977	11720.45671	61311.85271	57897.09715	44656.18369	2711.42668	0	0	14821.63304	16197.56384	11338.50294	0	5554.913053	1071.225448	20576.80653	25539.45121	16242.96099	24224.66276	34634.44453	18688.05139	3347.439057	1320.587489	5175.636642	2293.938497
766.5290679	118525.8669	118691.781	127152.4294	32128.05643	39362.13454	40399.41584	78220.16209	76599.16477	86262.62617	14106.97951	18246.41516	18232.1859	76394.70031	69362.31767	60216.41997	28465.06121	21456.80711	25905.8272	1808.781466	1003.191112	997.0930791	75171.38355	69237.38052	67039.40926	26069.75152	25256.9374	30737.29326	56603.28101	51870.76067	61029.67409	15766.53546	3382.842631	4984.241952	18970.90134	18979.30727	28807.30388	11719.65395	5352.095517	11304.63993	31611.96017	32787.43552	27571.82931	48969.73605	63368.59034	41191.10591	10048.72647	1326.018472	10030.65048	12742.27742
766.5385328	35652.06686	30798.12864	40286.14496	8015.928	6379.484235	8107.060772	18708.8187	25368.04237	25733.31755	1646.038777	3615.311956	2348.093838	23038.00551	24057.79028	19144.39938	3495.88347	1741.985292	3824.719459	0	0	1021.390355	16214.91641	19366.00771	13162.40198	1237.474786	9938.013588	3908.952402	14485.38262	22391.94842	23408.82164	0	0	0	4460.316553	5051.491261	3896.726662	0	1973.535547	1575.029724	10264.17035	6841.840029	8994.90606	4941.776125	8288.760382	10587.6017	1881.051416	1613.821834	4031.304614	0
766.5388396	16241430.86	16129693.57	16029504.7	7236198.116	7167497.884	7140969.522	11516311.84	11504887.01	11667164.43	5971474.821	5954169.1	6085025.034	10793574.89	10750347.41	11114640.42	6494995.01	6438104.883	6225080.967	3309540.426	3415138.404	3265846.411	11598317.89	11346594.22	11136556.64	6425139.202	6448340.984	6464175.681	10638742.88	10917910.36	11064746.9	4771651.948	4764410.709	4530729.07	6772246.806	6760848.4	6756254.171	5962204.974	6278896.063	7028101.791	7993681.646	8191413.288	7864729.552	8875957.912	8953932.151	8810332.054	5710550.93	5167608.807	5604774.629	5191839.045
766.5453232	101646.3165	105206.5609	102586.7911	84412.78102	38500.27415	69141.02865	74376.42742	74041.4421	79125.04024	42043.63114	42485.60798	39210.61111	87002.67613	118041.7318	69713.60139	42267.26183	42330.51066	34451.32847	21432.68487	19265.55128	31075.89266	86886.73381	70466.13254	70100.69913	56490.27711	99218.64622	55044.65012	53749.55012	31502.53293	26226.85045	29961.55822	28449.25833	27056.12106	43009.66577	33451.34311	42493.45519	25433.38419	30197.67473	33907.70783	52015.10632	55550.53229	47747.13638	64729.03819	63771.71232	71785.86388	24653.91234	31319.21037	27064.60714	37682.53484
766.5478943	58986.0458	58615.98722	61144.76748	17841.21369	17788.33946	26124.10012	46399.33903	42530.78124	45150.06953	23674.73432	21224.93535	18769.35407	48212.13928	38909.0416	32414.61811	27981.80461	19252.00859	28063.85686	2107.965081	6555.990952	4454.430874	46303.34473	43167.14669	45493.87759	26542.28019	23216.06096	24039.32166	28926.50521	39438.97906	38757.216	3435.994575	9702.17304	5566.396781	25737.84208	22405.99547	16714.44317	2635.566112	9174.819979	15221.95117	24111.66625	29362.80826	27744.18246	34021.15178	35967.06724	28592.88223	5711.821399	15653.99597	16660.58666	16754.08108
766.5769269	17495.96689	19895.53128	36394.67324	20480.66014	16114.91509	21653.56961	26930.38582	21070.12902	21761.21211	42262.42456	31335.82799	33282.74536	6564.27224	30935.89306	23204.16131	20685.68832	42044.98175	33427.18436	10394.491	20226.73838	16260.66434	15635.68925	27611.36636	33197.42582	4226.944586	34723.06244	9020.897142	6179.747118	10016.01104	18752.25561	26187.92959	22576.2891	5880.015553	21427.89423	13869.25747	30675.02903	8719.563958	17390.3642	13777.22599	20214.72056	15073.80576	13025.08032	14091.49747	0	22544.78582	14270.05372	23060.62208	15602.48936	8972.44309
768.5456507	41388.94349	48498.81897	50697.32354	11773.17822	9774.909868	10484.19644	21351.02258	26006.19361	22304.49417	1792.998834	0	1638.001941	32613.84224	33758.00223	24723.38696	0	1531.918437	1354.84833	0	0	0	5773.949359	17876.75774	14406.28168	9947.013353	23056.4053	18763.35905	34158.31507	33854.61191	32903.88024	2017.752308	0	6187.438492	10502.58912	2543.219814	16080.6455	7622.673959	7955.903796	4648.854117	24572.86597	10954.93403	13383.23607	32839.25989	32423.59101	50454.75049	7572.186485	2018.13249	3199.710783	3854.788705
768.5485392	54855.60917	60913.28966	51571.34359	63542.55719	51430.73644	54112.50049	67726.7039	79833.10941	48198.75101	102067.912	101980.5643	75630.47452	76235.73501	76272.66601	77429.35096	95151.38925	117167.1612	84008.87161	61932.24403	77378.16124	87534.35608	72808.35621	66438.28695	101237.1192	86729.57814	72499.65256	75242.704	89120.45946	90712.76259	73422.87552	119497.7385	98750.42393	94502.64514	80375.84382	87668.26559	82392.82891	82268.24751	68974.02828	101170.1949	71876.49344	68815.0473	82252.07456	41197.63793	40929.18986	50378.4105	87354.10347	84183.26771	71617.80396	114744.5428
768.5576649	125332.3573	137058.1554	129436.9805	49312.19134	60686.14545	49807.80529	74521.15055	77211.38608	77983.23095	17373.22927	15300.72823	18274.45167	89145.42994	87906.18803	71428.52589	11930.3612	9347.074769	13702.87041	3218.372688	1368.796871	2997.495286	72066.70614	59743.23735	59403.16166	61699.67711	51958.19719	65804.7882	98451.90188	124736.4505	116667.9451	27243.75847	13241.49304	23492.65118	48174.38624	42660.9766	40351.04229	28655.04837	49132.38798	40866.39704	63619.81593	79530.42772	59821.231	98216.63677	121014.6527	114350.3071	28587.01567	27133.01487	25598.04684	6961.677235
768.5690019	18221.53714	14381.01573	17786.37741	4457.025201	3873.584526	4946.95091	6553.616782	5334.325967	6363.213602	2269.257571	2502.498506	2562.410835	8320.231979	10495.64432	7063.620472	0	639.2392232	0	0	644.7139803	0	5196.195559	5601.016012	4765.822939	6218.117558	9656.912943	6060.834745	10518.48296	9033.806296	15123.45273	3084.164164	1965.746312	3000.028608	0	3241.952074	3340.613981	1106.031078	5883.76561	3119.244064	4962.803625	7506.780823	5317.408645	11115.5144	11469.20058	13595.66584	1415.822776	1052.609198	1049.113768	0
770.5649716	71944.00366	89384.50697	80067.37982	29537.14164	20040.23031	14443.39649	28686.15425	30810.12243	28254.81823	2720.787723	8293.543716	8624.995666	35876.96801	33535.7057	44028.19832	1726.053293	0	0	0	0	1076.619482	6160.497642	5301.0705	5530.21778	17235.79573	18843.78104	15174.06091	50280.18756	58627.98289	48618.26273	11104.35887	14672.22058	1620.557021	9235.110015	6555.70946	24009.52307	62845.2198	59861.14601	69234.16808	38192.76336	40079.29738	40734.16065	50475.22103	58766.35753	58646.69921	6966.471144	3419.644139	3896.170252	2233.775232
770.5663314	242367.8983	246515.5791	259760.1628	117030.7524	79800.29203	86128.97351	117241.3542	108377.8193	114771.0497	40195.81081	51646.07592	48128.38342	141360.0212	124810.0938	164378.0066	3953.034486	6148.274349	5868.544307	8366.116658	3440.734106	1757.132132	35710.60327	49670.82921	40481.69714	78810.29093	77837.10251	91332.21308	191146.5197	258215.2877	263383.155	70614.56954	33721.96954	41159.43572	83030.95405	93309.24669	87744.91999	269937.1397	208241.274	250319.9604	133637.2374	144246.1144	144699.3019	148835.7585	195640.6198	164494.4637	37047.87228	30929.48498	52764.78655	9986.610138
770.5684479	10087.2787	8407.077075	12649.27386	1321.751945	0	1018.861527	3923.974774	0	2919.144081	0	0	0	1825.468514	978.2128925	0	0	0	0	0	0	0	0	0	0	0	0	0	2140.89671	7185.674963	2563.541897	0	0	652.2851547	0	1883.928593	0	6888.587858	5684.74876	4087.79451	0	1570.254132	3044.012251	2555.205641	1981.151034	6337.89283	0	0	0	0
770.5695952	1587109.694	1670816.701	1636281.718	792029.5552	768839.9341	750385.6975	871909.956	865726.2933	889429.153	444877.2541	413827.1266	478698.5655	983933.1651	970270.4309	956278.7621	247909.9008	234271.8946	214325.9279	223450.6732	244181.3688	219493.7939	536505.3178	521809.3198	496939.8059	676985.3911	689937.9489	742066.9794	1265464.841	1382580.697	1368298.258	510660.3905	497414.0571	440709.1015	673553.9856	681453.6466	707714.7837	1666144.991	1767799.214	2269007.52	961584.5664	1007235.34	974077.6665	1276733.833	1224857.166	1240507.506	528706.0976	399693.7451	480050.9013	207562.8629
770.5761141	10108.44031	12602.82066	10594.99941	3880.678178	4285.297549	14611.53087	2168.038677	0	893.7948874	0	0	0	1437.240475	2011.28037	1224.093326	0	0	0	2704.246349	2186.757411	2705.038018	0	0	0	0	0	0	2923.596374	1340.322224	1112.932166	0	0	0	560.9243947	40.05434285	2245.018685	5084.943711	1115.069244	1877.052025	2899.381786	4672.897974	0	2216.019617	0	3192.179286	0	0	0	0
770.5837297	16304.80444	18312.72058	17195.12816	1120.480193	2967.305675	860.083394	5787.238439	5969.475234	5474.485234	988.1791808	1692.524208	0	2842.971815	4568.467718	3931.1941	0	1.518185627	0	638.587221	93.29900698	1048.856851	0	3606.013552	981.4407002	5990.705911	4291.125622	2952.102594	7512.831312	9099.86872	4938.226247	2853.755692	0	1189.268555	3142.996017	280.7858369	5319.501153	18848.67177	25350.15041	2792.576113	10033.59144	8569.349081	12078.48342	10202.92432	8612.61762	7329.515691	998.4214247	1255.671999	1099.369354	0
770.5921302	15416.87339	18332.12461	15942.78669	6337.771293	19773.24809	4372.527187	8658.32628	5488.761267	8354.930416	3886.525349	3289.083253	4633.42733	8792.923069	8594.897208	6271.414053	909.46832	766.0066254	1000.495184	2144.897918	1100.476509	0	5705.763687	5530.437769	2793.45204	5701.729712	3953.471266	5726.910813	13842.40117	5886.863525	11579.57457	4294.555666	9639.445105	5502.835953	3733.027742	7253.751555	5565.764595	17099.84731	19980.61851	15570.44019	10522.74394	13295.87916	11618.00001	14290.91779	12364.93756	15318.39228	8071.649052	1977.103571	2448.840766	0
772.6012141	15599.86219	18912.76114	14412.71884	1512.01301	4477.492106	7422.531234	4922.520302	3217.539151	3491.877142	469.7835657	0	0	3974.405289	1881.023778	2549.247559	37.62051803	136.0059903	0	1174.941317	509.5775994	770.6560398	0	806.5979566	0	507.8577863	1246.939366	1386.167385	9215.466278	6383.191617	5317.89196	885.8317143	0	0	1294.212187	1900.034451	1846.030304	27373.54688	22359.41593	47534.04259	3755.346729	5369.994068	3822.89277	8201.36026	1268.406157	3030.470613	176.7407231	56.20862787	0	0
774.5290688	62572.40719	62210.75419	62891.69341	79876.84275	44488.47097	103082.9731	48221.57712	43781.32004	47805.63423	20963.38566	17869.12734	12949.00612	39420.39263	31759.57282	66384.61354	44045.81869	35351.17072	38848.26404	57002.48728	61233.17381	50983.99661	28505.07913	47952.38629	50166.43928	22307.30354	25709.04728	26072.88675	41506.53082	30899.93634	37224.78524	14340.80438	21448.21771	22269.39336	42172.99433	95996.40913	51660.40328	33731.24471	30055.83412	14083.23965	31008.64081	33676.50534	39693.83253	42960.40459	55927.42385	26664.17371	13848.64912	23242.0559	25081.08364	11006.04836
774.5352871	142913.7476	137759.518	129627.0085	103922.4176	69740.47721	89568.86036	77002.6427	80988.30163	80611.79427	20050.10194	27758.6757	28809.33597	60289.28297	51679.27217	51445.24288	38474.30281	53112.51852	44751.02841	212536.8074	166400.5068	143573.6947	108635.7284	88972.01906	90034.9445	34251.55194	32374.77892	36725.50719	79020.24428	111925.7674	111014.6854	31904.4154	32883.97629	21287.32534	88818.69355	78299.63396	98120.75259	45625.04401	32127.54371	43706.58505	61046.68549	60411.83398	60126.20682	34380.4147	54262.38609	81475.88786	26393.47594	9354.666871	16523.53836	10604.12575
774.5370562	152754.1084	154602.5671	157411.2883	119439.2924	116799.3386	113508.1853	133728.6421	136435.6069	138062.7813	70875.39261	76118.50974	71528.30468	132778.4141	113859.8006	128203.7393	109751.332	100109.8677	104777.7457	204617.6496	149793.7477	161700.1003	147566.4704	138351.4587	128262.4316	101364.7528	129287.7618	109556.655	168826.48	160367.1542	141734.2799	76760.36271	72487.55266	76984.86143	150989.131	166954.8627	150009.5708	76743.32071	87844.09352	69568.41406	116330.1714	107697.8546	115357.6194	115398.8337	118202.6372	99565.80909	55327.3678	62198.63031	91212.32789	67038.40974
774.5388619	45465.65491	30833.36129	30345.51477	59332.83535	40291.10111	60187.57941	31047.50997	35641.34086	39407.44409	32088.47732	28103.52222	23503.31683	48395.95501	44513.04535	58527.16858	47272.65131	53033.0807	40995.1348	42344.40637	79201.52394	66400.62614	32011.51085	44786.24389	66638.78177	25362.2289	71158.38663	31763.23769	69491.36293	68607.97986	148991.1672	51465.6401	49970.75454	87907.22501	82477.50809	33327.90478	62280.43723	74282.49244	70230.33292	139950.4836	54187.32951	44469.0998	49513.93006	52881.6265	59458.65755	37900.00078	53123.47394	65314.42051	55500.29116	70348.9718
774.5391486	139972.9251	142497.4339	124921.7522	262502.5074	283961.7813	221972.5785	176213.8768	190207.8741	200737.4279	122520.064	132435.717	135029.5004	215513.9363	215211.0037	209443.2949	199149.8162	195001.4544	197118.9832	262937.1402	298056.3077	301905.0745	319964.9962	271327.5816	276273.1414	173825.427	171835.4337	156755.6612	439835.1944	523770.2796	476455.8366	443709.381	501412.5132	460917.6798	330604.8126	329882.8966	357105.4157	622428.291	515930.3681	572866.2466	404250.7042	395390.8477	398067.7813	210424.5343	197462.3454	230522.2694	201905.0608	207560.8701	218509.6458	823919.6419
774.5456914	156682.4554	133567.0384	151142.9347	119526.722	129070.931	160589.0565	133946.7597	142226.6509	149024.4288	128634.643	120112.0962	132975.4816	170344.5901	135424.9274	161130.9006	151217.1081	134922.6142	134669.5528	161680.7691	174392.7287	116602.4059	217794.6128	199235.6018	235435.4281	108280.1029	124647.4612	101819.4066	270652.4372	240027.0586	329927.9326	356499.0845	327972.281	293795.6373	226651.6903	178926.7226	207477.3166	300846.6351	205153.6987	280296.7035	180732.5657	206503.4991	184725.6915	129366.4647	145343.2328	163930.9495	166389.3584	107545.5272	149569.6618	273818.2204
774.5469433	106658.5224	98341.82731	90330.70227	183865.3693	164582.1715	172980.4379	103374.3682	104069.7896	103338.2748	119021.9437	105951.2456	107669.6331	96442.11702	101634.5872	117434.2648	125777.6511	135736.4785	138319.1165	198543.1534	214632.2194	185857.1974	158531.0233	160915.5437	168838.2204	59387.40998	75457.9359	65708.11215	204253.4616	157247.197	167569.2358	193965.8718	209474.116	185478.4314	165414.0088	183061.3284	176042.5781	197096.0418	168561.4042	209840.8401	125046.9395	116495.8037	115080.4056	95804.87074	92058.39147	111301.8035	107819.7977	97312.81195	93109.75754	235448.2766
774.5580613	48141.21186	39581.8562	44023.45387	40784.30139	39691.05009	27354.50546	54281.54867	39306.0727	31243.94144	44712.46	34356.74731	59125.27306	43502.11047	44616.50125	53952.64027	38610.16929	45239.7679	44997.56898	40289.71722	51821.07223	32933.44027	48353.58534	61490.60854	50612.77405	43434.55203	31939.89226	43426.73449	52697.39629	49530.18752	37565.57903	64654.85596	63443.60746	61996.64128	47449.01446	52458.06173	60889.32677	58629.67588	40567.14952	55874.46967	45400.19549	37144.28627	42891.3596	34699.586	57853.95311	19471.95254	46916.6823	51742.27396	37881.52042	53684.95198
775.5428726	15531.49033	21674.68623	16560.65997	22933.63203	28435.39402	27120.20517	29068.73132	17306.32947	20250.91312	14754.09336	17007.73971	19529.63127	28091.62996	21447.05383	25427.80167	27881.38441	29809.35937	27715.28075	36798.80907	27826.95402	34329.71398	39952.22711	26283.22741	33989.7424	22368.33107	14488.0556	16829.21339	39462.14562	62036.23158	70662.0112	65223.6787	76205.94871	50226.42627	27789.08301	55407.09926	37674.67236	35157.3987	60231.19581	26263.41005	32372.02182	35765.20979	38719.63246	25232.94147	24910.58685	25246.97045	23587.8132	12250.28799	18205.91416	42049.03257
776.5389558	323183.39	334562.7891	322593.4209	129578.5754	190476.1122	168268.5545	267523.9624	269085.6909	264712.2517	131006.5828	128192.3895	141397.385	210238.9809	230415.7892	250870.9536	137392.1259	121285.1151	116820.9947	152584.0396	148255.0555	129071.726	165936.524	193989.2417	181848.0021	206038.5755	259085.3867	219574.0636	248587.829	194169.9582	217082.851	53512.51659	65757.20716	54815.34078	156333.018	142448.8754	145834.5156	140341.8301	134202.006	155459.6355	149973.4424	155693.6369	159448.8575	230219.6205	214520.8071	245743.1258	67346.56494	60450.1884	67745.71474	60016.77882
776.5449137	1471262.668	1506856.726	1545142.851	825885.3924	746758.911	834777.8877	1148304.466	1137208.807	1140330.141	579958.6359	574163.1753	606284.7069	992082.173	962314.1001	994628.2857	616127.9207	596345.7594	585151.3807	676732.7116	698067.797	628914.3797	982994.9852	998449.0358	976936.0206	678717.5449	709218.25	681872.5162	996212.7386	1032852.096	1164601.961	370774.9897	339522.5266	339058.4579	772687.9785	702652.9832	719987.8378	700698.345	833066.8329	763219.4159	784431.6556	826959.4037	775470.721	942134.4241	911644.1652	966050.1319	387176.9533	364544.306	457847.6075	301001.7186
776.5458106	1854735.386	1908631.834	1919482.416	1221899.497	1314470.377	1226396.882	1468070.406	1433135.529	1497561.568	863528.1837	845265.7835	901794.2728	1220779.358	1238544.045	1283010.912	902506.4745	876648.6109	858585.5016	840561.7263	941369.0907	941885.5046	1223550.357	1162415.382	1146551.313	1289976.122	1222576.599	1309284.393	1412928.55	1389202.119	1417688.705	558696.6168	527187.2067	468484.2837	996468.1611	981067.1976	1006140.918	1183051.601	1170504.564	1490905.347	1095897.104	1128554.134	1123429.013	1540865.068	1625245.44	1584196.206	629156.6622	579116.4928	603540.1633	429114.6714
776.5559055	11242.6607	10634.97193	6090.553383	7462.755009	15999.67907	11643.8821	11267.78074	16361.26828	15120.28492	8916.430479	10888.63544	6353.595734	16211.45041	14745.63963	18121.59426	15205.93157	8116.875993	7307.391183	46277.78269	9262.548404	17368.99982	36619.78454	23586.57041	16438.80408	13442.3776	5340.711669	5454.714542	17794.7489	12303.26118	12397.91093	20684.77597	28256.36078	20812.20437	11597.13143	29891.60692	17781.46773	10638.22546	7784.079832	11766.78964	18030.20669	25171.17983	21029.22325	27419.23838	8221.310887	14061.40064	5031.871903	7837.672896	6831.456719	11738.31013
776.5658813	88900.30667	56632.71463	79293.16534	65699.00283	76203.2219	74602.71538	94200.44205	85427.45838	54531.98627	70925.00105	68553.95991	79982.95954	75095.50583	74454.8475	77810.90173	99408.60289	87991.18072	90887.51712	80572.4643	49318.69576	78201.54541	106406.7564	95087.24141	87314.34414	85234.80627	90342.91075	90026.89543	88171.27589	84275.26088	103778.8276	106510.0141	104498.0615	123094.0289	91905.09865	94828.96016	97542.42048	105445.8848	86050.65153	92516.08884	86434.90872	87683.37383	62276.22438	80955.53456	67876.12777	89455.11462	98491.25043	88298.41355	127616.4681	118169.5192
776.5661751	21093.59438	19079.50487	16345.75591	7429.585448	1537.939828	2621.417579	13647.52856	11334.79194	13127.72111	1063.92644	3983.436919	1472.474503	9060.093439	6757.258253	7002.939218	3594.541549	1837.518684	0	3211.674801	4386.555883	879.522606	2910.362816	5022.978507	2838.404164	3547.684051	3173.163355	2930.396736	3060.447898	12381.05341	4676.547547	2408.083344	303.0974574	0	2733.768404	1036.085591	3395.197806	6670.630233	1909.921071	4048.451796	3685.128071	4292.700919	3763.948496	6114.676406	7839.436216	6156.802404	1029.792035	0	0	0
776.5725414	318476.1715	288031.1285	292381.2414	293243.7984	326187.4787	345326.162	403756.1298	429723.1727	458118.7854	269961.9658	268993.6572	254803.2124	404595.3793	422436.868	421653.1968	414533.2956	396442.1216	376567.1408	578617.3037	614990.9811	557784.6067	474614.1714	526589.297	548518.347	249740.0983	311635.4722	261960.1731	567823.7192	432049.3593	519243.3623	645870.4204	607745.6456	621057.2649	519717.3581	472893.0243	494503.9744	492064.3848	467488.8473	504513.9484	470779.0156	532574.7238	486311.6353	305848.5144	307941.2811	310924.1206	243962.8737	205051.9383	263100.413	279945.5949
778.5397798	70959.61283	75364.12378	80308.67146	53134.17819	47699.18099	58581.34909	44837.12276	39477.27731	32932.09051	9427.327448	2971.313821	7324.063785	39480.17355	36345.25293	25763.11703	9827.306361	2421.113865	3559.376735	23634.22038	37060.81591	29354.01285	31431.48079	38061.14513	38308.65938	8721.85666	5319.441133	6797.46164	26635.08652	26842.58004	30355.81849	1932.316942	5838.088241	1946.011212	24127.1898	1370.408336	16236.7545	13612.48604	15461.36594	8404.555398	13018.61504	18839.21947	14910.78069	24211.5887	19874.09024	26908.34492	3291.187512	3611.848828	0	0
778.5629813	8399.034692	9128.682956	6975.257589	9772.302084	12478.22249	5601.658285	3931.262191	8737.34147	4367.513667	0	752.58876	0	5330.253311	1623.205902	7441.719319	7280.980662	2993.709962	9096.511822	8883.16441	6756.645144	3200.126469	6509.112456	9248.312946	5880.782992	0	1126.376469	1045.963536	3077.731837	3092.769034	5398.770892	3876.073585	1987.810364	3706.576023	5443.965592	5150.350877	3963.379267	4182.02562	5781.336967	0	1314.167767	1453.585612	474.6621099	133.1942917	0	0	0	1489.147816	0	1619.560218
778.5771754	11759.66391	11822.753	12018.69345	6251.990483	2713.304706	7771.528373	5245.2308	5954.01093	6203.80207	941.9037654	0	3142.496734	1870.407857	3960.162318	2226.653849	1137.302764	1594.383302	0	12.66934107	0	739.1310149	1758.459788	0	2145.378039	5089.232724	9521.906373	5373.33865	3384.815043	1166.693825	2617.658161	580.6053416	0	0	1160.602505	1396.204685	707.1877034	977.0185089	5764.679748	9842.65288	3956.144009	1700.788327	5216.681378	3519.564269	9306.283072	7273.722412	0	0	0	0
779.6049384	6859.233086	1666.059013	3328.159747	1217.130812	906.6800657	3270.905818	5290.188186	4783.577314	3762.850245	163.2133902	0	0	2378.912884	5499.278952	1230.970271	761.1276193	2062.323002	4585.963603	1354.435739	781.5673691	0	2029.154927	3008.279162	16.66002894	2466.586813	0	2210.910152	11312.75609	3155.756576	6984.541383	1633.487255	5250.407348	0	0	2135.048065	2908.612263	0	7.56513241	1712.695926	0	0	0	0	0	0	1746.476529	0	0	0
779.6106808	0	0	0	0	0	0	0	0	0	0	0	0	0	0	0	0	0	0	0	0	0	0	0	0	0	0	0	0	0	0	0	0	0	0	0	0	0	0	0	0	0	0	0	0	0	0	0	0	0
779.6191967	0	540.3609824	20.11992389	0	0	0	927.7618216	116.0674197	0	0	0	0	0	0	662.219285	0	0	6.741823973	0	0	0	0	0	0	0	0	0	0	0	0	1102.365877	0	0	0	0	0	0	0	0	0	0	0	0	0	0	0	0	0	0
780.5560251	87346.45677	74028.65754	68062.41615	59317.33068	64714.58973	62625.07553	76672.43285	64496.52881	72265.94913	81909.03972	67748.44574	47137.95747	72607.18375	74292.81617	105564.0186	80286.23923	87885.76488	87512.33851	94242.6482	73667.57934	86561.34174	82912.55722	89865.66078	76825.67509	77966.67258	82634.26268	78982.63431	87378.35103	95166.45234	88237.13363	93819.05714	100818.6521	124613.6529	86725.0664	92579.66619	91335.317	76032.46702	84524.29144	84985.24767	86183.72685	67888.10562	83506.1107	76155.68424	84803.11448	90959.76466	115913.6906	88116.41429	104002.3379	92032.01836
780.5672809	10199.91703	9162.58349	6815.643418	13274.02519	3492.756375	3142.175753	4306.517863	2426.768044	3558.703085	0	0	1482.426993	0	1970.680608	0	1023.491482	1431.582224	0	1144.647725	2207.527563	10085.24705	0	0	1078.646653	1831.909845	3134.835646	1125.786385	0	9256.187195	4129.158059	0	0	0	6754.657896	1481.718684	0	1657.072717	2274.408898	3017.067259	1429.002263	0	1490.277931	3231.287292	4220.236381	6398.901615	0	0	0	856.5615691
784.1367711	74435.86751	63105.176	67779.85617	58927.78745	77664.21271	67131.52114	116922.6658	106528.663	113550.6068	122467.3828	135560.3225	136665.6853	208796.208	202713.9246	210738.6199	143294.9033	129311.5122	135007.2004	167723.2163	166629.8239	155147.3308	105608.4727	114793.747	106412.8394	176591.7419	181992.2763	171105.0602	163451.6903	172786.203	164372.805	134753.3812	132608.2753	137506.8551	153869.7598	165204.2021	152965.682	226286.6588	222810.7534	243423.3855	170167.7885	180652.1152	164295.3575	144561.9071	162285.5225	155124.0871	205955.8569	206005.695	197346.8536	174200.0769
784.5026268	0	114.6691192	0	5739.404229	10086.09051	8508.715013	1511.491405	1272.944473	2269.809573	8235.47696	7775.871889	10075.25482	1736.041525	4219.849056	2417.131579	8815.147238	8619.210854	7867.111741	6528.725882	11109.9875	9892.696254	339.3812094	0	885.3205819	0	981.8627243	0	0	0	669.7657999	602.3968522	230.6833913	0	4816.036737	1229.872219	3272.71064	13235.82629	27292.37985	32410.8191	9232.415154	8994.467834	4616.290851	1663.583667	2571.157493	2217.997413	19364.34129	12628.0902	9065.92788	55230.50706
784.5031752	0	0	0	4423.443022	4151.726432	6383.514363	618.8282989	0	271.5395652	2334.043538	2177.194091	4328.276468	0	0	45.75796378	4210.597069	3253.66424	3787.021542	6289.404129	823.2762384	2894.758383	0.003866706	0	413.5176748	0	0	0	0	15.07592886	0	0	0	0	473.4371845	1182.848113	2956.719786	6543.836335	8874.226716	14758.68593	2810.29108	2591.5955	3072.683019	0	1006.967038	661.3045167	3465.436642	2948.164955	3837.876607	24478.34754
784.5061105	0	0	0	5339.916813	12355.54308	8127.513457	3845.344274	1624.231597	3873.310688	9739.870028	14402.70012	15828.4019	8364.051542	8526.012365	9694.500467	11616.43022	8087.777199	6944.394087	4125.340155	3515.586733	4624.61425	0	2186.695517	1096.696762	5783.747505	1890.457067	4493.825887	509.5223781	1474.754764	0	0	1162.216962	11.53465696	5721.119833	6907.232394	7142.300493	30654.49462	29698.87669	40456.91073	19076.73951	17966.02091	16003.42126	9881.946994	14992.79957	10182.86096	24996.40975	31613.23493	38647.56891	131699.7706
784.5936609	47599.15271	45821.34518	33268.08215	34288.36121	34887.89418	29981.55522	40469.91958	44252.80999	32734.76769	42853.95061	46541.67386	29226.24303	38565.66195	42059.46505	50106.52501	49977.634	39300.50933	30946.01111	44618.58791	15876.07915	21679.35136	36836.55328	41820.79391	43517.41985	38408.863	28088.54969	35273.07115	54747.61402	61493.54783	50201.71435	50187.82492	57150.97836	37379.1523	37537.34642	42360.58126	37146.12546	36821.00708	35845.04225	46123.20483	38280.33847	28354.30207	38585.74114	37239.32525	35128.09256	17534.55914	60293.14101	56496.99141	44331.92598	53546.01676
786.5156465	0	0	0	71109.92055	89164.59134	61668.46952	19800.46016	13563.60065	13429.74417	60703.19651	54635.69276	53294.93959	12445.7303	11144.34179	14403.46171	77345.81451	88873.01199	81843.42683	83338.4758	67858.67933	95498.50901	5984.604012	7371.077807	7004.447081	4296.062319	5710.603233	7774.678776	5085.084371	5759.527287	1360.471324	972.8590485	882.2107072	1118.539039	23537.71924	32331.99124	27208.99906	84414.47013	88918.76998	89157.36158	42067.61222	37292.40492	46531.24241	7867.399706	14282.58864	5185.988483	32718.3942	38985.94012	41533.01704	281700.8233
786.5165829	0	55.31763008	0	72385.04139	59344.88085	61544.34256	53501.78591	56485.12615	43363.69524	110284.5057	105897.7688	102732.1373	44150.8543	39364.19279	50486.09516	131592.9405	127851.7569	118044.0229	69192.85032	43182.48961	35004.43027	22810.50622	19167.75469	21727.09399	34936.32771	29842.56082	25762.19853	7611.061152	11601.13321	7169.480216	13096.65985	11311.32604	10777.08238	33513.3112	37464.85779	41809.74875	111110.6789	125194.7765	184257.2122	80568.7218	92723.16717	89358.71392	64307.68932	48789.4186	64422.15772	96150.60211	83710.64476	101420.8286	409599.0868
786.5182749	26511.45602	15077.55955	26863.51753	15878.85362	15867.40767	9809.484095	24222.45906	18930.6893	12157.63134	28658.72376	20264.96136	38670.84517	6383.851497	21187.56814	12175.62415	29520.96204	32869.34868	25365.36736	17903.77045	21453.87466	27547.25877	23283.77888	18177.56761	29564.3986	22273.24072	24172.99051	14892.77393	14338.51998	28485.15554	13404.54171	27590.38701	17651.01782	20737.36432	29666.9398	23604.99332	27319.06552	26068.38617	28622.27832	37194.98691	11789.52975	19006.76959	25909.93474	12805.02752	15280.16005	18467.09104	23093.064	43435.82262	31140.23278	32056.84264
786.5319504	3838.282147	3490.850887	2606.454688	11805.4917	7961.369657	5862.272188	711.4989071	1502.336932	204.7049768	0	0	0	5344.708952	5363.959964	4287.447803	0	71.4954974	1547.109501	14115.27967	5299.699587	11479.17419	1558.229452	949.4587786	0	44820.14877	44322.0852	46665.3956	11873.86116	9920.066878	12907.3779	1091.334207	1372.661981	0	10916.53813	8239.010099	10714.43526	0	0	567.4661084	5353.215291	6178.465786	6499.689997	102087.8167	94277.93393	82499.99564	13854.32461	6242.308989	13325.45126	0
788.5299736	90884.68179	95393.0314	94263.16492	40167.52131	30831.94878	115755.2343	77476.82936	77573.06432	69275.08576	42780.80927	49072.61878	40980.888	84024.38771	41703.38497	102605.5344	47856.96866	44701.75246	45419.8591	24771.70765	20252.37527	39086.85545	51076.60186	82962.64458	84905.58141	64191.61413	72157.90246	70045.22939	78220.60232	118101.1364	98152.95397	35640.71856	53387.18821	40202.15542	37385.34881	39951.75062	58919.0231	73632.68377	27988.50759	18004.2591	64718.08645	70641.98563	61039.26508	108043.9233	64334.42923	187238.1611	56230.18437	54367.47332	34322.00833	51754.70877
788.5511472	32795.80462	30120.93894	28809.26927	21367.69391	11920.44769	6668.374491	20334.547	18895.77555	22140.54265	7069.635316	8220.305511	9490.085422	29850.87319	23960.67097	25692.12905	2930.684684	5868.804215	5905.691235	3616.397823	1351.756752	634.2949666	14104.28709	16853.90606	19189.60806	25377.40274	29898.52851	19770.26753	27646.17003	33576.20784	31208.22709	10409.53426	8509.970906	3044.959735	8666.903709	24205.15428	12816.08855	4775.735158	3996.188026	9723.323278	18365.44582	16619.04367	12030.96244	36818.70742	57794.19841	38482.30083	13751.9198	7117.161525	10050.81912	6085.394323
790.5242174	65224.61816	59045.11611	56273.29638	23523.41415	13730.57335	14571.12232	32988.49312	37174.15775	35457.33543	21463.47833	25964.122	23988.31323	37018.57395	42506.4152	53521.47189	16584.69566	8238.024368	12068.01109	1838.192833	5650.704693	0	39334.83604	39986.15682	35055.54639	17780.13128	18369.85342	20255.34004	50879.40228	29345.60418	27838.23209	1948.88189	6652.971842	9982.66905	16122.77639	14714.11948	13170.57045	9983.984843	8946.849982	7635.72643	21093.3312	19206.71796	18679.64502	30390.50905	34766.08112	27898.17687	17766.7164	10306.75856	16586.494	12871.40545
790.5381381	17451294.44	17131735.88	17051876.56	7313224.697	7228072.326	7302643.376	11869354.37	11820211.41	12017506.95	7642192.029	7734620.566	7775043.868	12265294.42	12259877.65	12528710.37	6867224.157	6938488.256	6630839.075	3234587.66	3257858.459	3103729.605	12956662.91	12939945.6	12702441.33	6958335.937	7082323.904	6930761.315	10828268.36	11093450.98	11121279.52	5267588.549	5064819.841	4976965.703	7192489.798	7057125.467	7041065.436	5482796.674	5536118.532	6327009.869	7864444	8042939.473	7794664.586	9973718.901	10083954.67	9963923.56	6789893.251	6358227.277	6778314.88	5872245.208
790.5641501	27835.78658	30107.25497	30793.56433	11747.486	4964.658075	10229.03117	18520.84212	19769.1749	20378.44167	10347.54964	9578.021554	8444.714324	20849.01197	18140.53238	12505.45334	8547.678273	5566.616149	8197.204954	4617.502102	1755.531653	687.0455595	16173.21752	19674.76235	17083.4186	12486.82574	14122.81093	9356.411598	11037.20319	14319.23162	11974.73088	2843.797601	4945.539401	3004.181492	12255.63435	6438.334842	9432.062263	3962.418104	5915.418594	8463.420713	12066.201	9943.628451	8210.845005	18142.93904	19375.98819	9521.889604	8771.448338	4647.444786	6680.714987	7403.333487
790.5641994	103743.5587	86209.93394	87779.63601	39979.90955	26642.7909	25995.82974	64294.78459	64994.35573	59497.09619	44587.34725	51560.25858	43876.6783	69665.09075	56615.63896	81267.11476	44763.06827	28332.51076	32684.76277	8276.698529	14719.85046	9542.745679	70741.73662	60316.93918	58268.96455	35040.22056	27992.7739	36404.49423	57737.79389	23158.33239	34578.07191	17826.95328	39167.67691	27991.54913	33028.15327	46751.82075	39747.32862	27202.29406	41564.12288	24851.28417	45442.22597	41324.25347	37744.67891	50179.53701	57299.88523	46023.10718	21497.73034	27928.59505	37963.58175	32221.28702
792.5417115	1845223.571	1794286.15	1798206.57	996946.1429	962251.8533	950891.485	1197443.751	1164807.918	1187578.212	704287.4286	679980.5476	677324.9818	1342989.534	1300787.031	1301390.814	537604.6811	509388.0523	530560.3474	313760.0724	356168.8379	369114.9658	1101013.474	1083566.367	1051913.763	682886.757	705319.6462	693523.6892	1242800.528	1144897.163	1175750.185	419921.0618	402112.6565	347935.8725	728680.53	653387.0474	692911.8193	474141.949	507301.2429	515357.5453	775917.1938	786849.1967	776153.943	1016710.292	1028904.449	1055411.757	455260.122	383810.866	424638.8789	318172.8496
792.5576454	58041.79639	58164.84901	60167.63411	20807.68909	23242.18227	14286.87539	28935.22333	24288.08748	24408.20254	14091.16658	10916.27413	14365.07915	33599.17462	27124.06806	33389.5396	2462.682666	2400.437556	3413.868174	2203.828233	1981.050716	1355.777468	25223.62677	24145.44269	17147.95213	12590.94091	7837.233733	11001.12706	24455.9573	26294.77509	25268.13829	7257.837475	2830.430787	0	8097.126724	5750.630806	13368.6756	5929.209205	5042.931371	9137.716142	11138.28364	10337.14214	20410.89905	23423.54021	26824.04834	21226.49291	5284.746415	1138.283234	0	2987.806152
796.571498	18360.39926	17565.32228	10479.97048	7306.454384	18026.01765	10127.7171	1623.433348	4842.299283	5805.989661	2924.602312	6823.065192	1095.153139	17540.2032	18212.83418	24346.24858	3088.446746	2738.8098	1557.051809	8788.713062	13661.99594	12774.05947	9087.833246	12999.01874	10110.00282	4083.437427	5254.806549	3973.178945	41103.66826	57352.43074	46756.35289	24286.76379	30795.12415	34428.37011	31992.22208	27479.7051	30432.43926	42931.79567	41022.61914	44714.1665	10064.60224	3743.033983	4546.817107	1457.785174	0	1938.426048	22412.16694	31197.95708	27214.37241	4622.736763
798.5886761	33499.85329	35493.81211	39373.96196	14090.46334	13661.76653	19700.78661	32243.64088	25308.98788	26186.31402	24416.70075	23701.1023	24758.34224	16121.42142	13180.62528	19332.94301	27348.97846	21982.94003	32513.39433	29050.59849	23345.801	15465.05892	39803.44562	34267.176	40866.5402	11571.96049	15705.75257	14415.14657	33345.92601	42580.84606	50132.72942	35390.43544	32396.80343	30880.98791	21101.74789	21848.86663	27315.30687	16228.13229	14307.19679	18879.52645	19399.34628	15274.67876	20116.94304	8547.100469	8989.627656	3398.479688	11093.83658	10492.60672	10558.69344	1717.144931
805.4795307	149758.0249	157490.5154	172143.6386	223023.2205	249793.6159	240890.2984	342231.0542	337220.7645	407951.9319	277731.1673	290062.9355	281991.3066	541618.256	580038.7418	541906.2533	448279.8812	422273.7094	464165.1441	471203.8579	445079.3027	428865.8896	381601.7438	379753.043	373373.4711	815275.1842	794163.6381	840007.9353	461050.1582	425984.0725	418722.1723	368377.0725	418310.5067	379552.7885	378714.6439	358341.0702	370525.8304	238286.4841	236241.8436	304492.6366	382492.4918	398034.3819	382787.9744	1102356.991	1158926.979	1173109.129	481052.623	452521.8155	483083.0069	447695.1146
805.485126	4938.437466	5888.409177	4468.246792	5873.352911	11077.56245	7128.858383	10572.77783	13371.92819	7398.677389	9403.928217	8539.076262	7773.980914	18349.51525	17634.78005	16196.34733	8601.68341	10920.4352	9008.478645	7612.972032	6308.835838	16047.10072	8634.323311	6635.238718	7879.596265	31282.63146	24002.61485	28505.13356	10778.32724	21360.70733	19925.89695	9065.01595	8502.520407	6693.751459	7425.108804	8503.23041	7835.629051	4406.665281	6107.422414	6103.595252	10829.42954	14678.50884	9418.635404	53634.53898	55691.72199	56483.92445	22772.53102	12512.33146	13546.78634	8481.137322
805.4888782	10806.78396	11826.77068	10651.62175	16192.41152	10867.41983	14584.5417	19544.48622	19908.87448	14743.66751	14025.66195	9903.639872	13123.09337	25131.06822	29905.00274	29799.95341	14068.85627	20186.85537	15080.25743	11538.69448	27486.5078	13464.59417	13311.32356	9462.613039	10616.92777	34120.66462	31911.25869	43557.15767	24364.90885	28049.48961	24297.3154	11414.55998	13410.97068	10856.8397	24666.58892	4460.997727	12692.8068	10302.45516	13531.32393	9117.293045	12668.01249	17680.03123	14927.31058	64287.08898	73870.39398	72675.31383	15664.81044	15685.68756	14183.79693	11996.1936
806.4852596	16911.65546	18920.28416	18915.2611	20149.20464	17049.84583	20537.99417	23558.78101	21562.74923	19614.63989	17532.63662	16088.54575	13869.79153	35801.13016	43844.72045	40102.18002	16386.66077	16508.70283	19571.22351	14734.21191	10391.74948	16060.32763	13492.13427	14112.2193	14179.62178	68804.85628	101406.4584	63482.02932	25885.9575	16109.29841	17933.89059	10990.91488	13830.88084	14665.43302	17562.01131	10848.14038	18785.51172	9967.078759	12575.98635	12925.81767	23872.11937	23194.20313	24942.4923	165415.7626	176011.0882	158384.0096	27427.56022	31381.78273	33743.41112	10491.73791
806.4854759	3712.355568	3968.105094	3428.751548	4135.879346	2732.48402	3605.632336	4509.529595	3944.579543	4116.877562	2154.467364	3878.389541	1117.83756	8741.75683	5112.934411	8704.736085	532.1176838	1352.376632	2338.119756	844.7052203	2105.0548	895.7380951	1454.116282	1542.207786	2358.72609	17908.64649	21014.6666	15979.20776	10728.24665	6106.675326	9590.78977	1317.407904	2463.965967	0	1821.065943	1991.505478	3169.389521	1002.116043	2714.794095	371.9685546	4496.11841	7186.264633	5505.385878	38868.61697	39845.35833	43656.33495	6360.307095	3860.206861	3358.019982	0.98658657
806.5030787	16259.00346	12442.54439	13882.75065	224194.9294	207586.3939	196078.9308	10883.20288	4719.925456	9831.891528	4956.986607	3708.055459	9026.593177	6783.385421	13958.58753	16291.37373	33162.51865	36276.81446	42673.4786	187074.0653	127683.5536	139994.902	17203.01799	14467.73868	13238.68832	0	1278.499657	606.4175799	16689.48166	20583.10284	24087.2072	3528.017553	3937.390104	6567.397867	55167.44412	72797.27734	79089.516	4219.406044	4706.838183	1535.85754	5118.139946	5760.495861	11127.50256	664.650645	0	0	7721.059184	1665.644878	5477.790595	566.3239047
806.5547056	129031.1535	140971.6334	140264.0841	85671.16029	83518.00044	69832.24973	93910.61697	93179.221	94048.76355	55297.43416	58374.45391	58037.03302	104476.9081	114476.8963	104963.1575	49584.43561	47986.42764	49062.70376	45054.32599	34906.31346	70694.29004	58554.29969	61693.94728	57696.574	120211.7719	144920.7605	115467.2754	68812.55563	84324.67533	67326.13641	39177.48968	32346.28815	39115.84012	47681.70529	37009.82266	60440.1359	54542.48182	70387.11695	79592.48782	66501.42325	70169.88045	68994.85328	247318.8706	246778.1444	247821.147	66403.41854	50693.2571	63053.71609	28061.82182
806.5737004	63103.1088	70418.56866	63809.13759	31542.10716	22892.75616	31232.59646	37961.41007	39957.40016	44630.46116	22490.12333	18957.48531	20677.04384	41575.80681	39488.65388	44586.91126	13089.45781	11574.8799	14163.35158	9670.052227	15648.48384	10906.8055	8383.357063	25698.16491	20783.25219	30245.23246	37911.71565	30768.27984	43200.28364	33827.4312	38023.09259	5315.962036	5931.740058	5536.885257	11847.85018	19187.12414	15533.87933	29287.78087	39699.9814	19300.22625	27149.90078	28385.73888	30930.68425	63014.82312	61855.58128	74054.32521	18987.43406	14807.5974	7258.996176	3642.41884
807.4942863	6000.577572	7468.391557	8928.222324	8287.607731	6763.064079	2437.194369	6986.701834	5609.346461	5057.792586	1728.561082	935.0842248	322.9444153	19310.0245	10423.16397	16315.18391	1527.352095	0	816.3198062	2803.036283	3826.28094	384.7561394	0	485.8128304	2392.326188	30578.72113	35645.01958	32377.49686	8624.340773	8303.201745	13759.99239	0	1047.781539	0	687.9094958	6136.343109	2012.195861	2493.828533	1882.796093	816.4107653	5334.710592	6569.92945	5544.802609	74213.65495	90566.1619	77866.85278	5507.02058	1751.207982	13987.49711	0
808.5024814	0	0	0	12619.95262	12009.28308	14861.66205	4992.062617	3253.746331	4330.112748	10987.07167	10664.57686	10273.223	8195.424983	13164.39592	9617.78194	8619.940974	12840.04146	12395.57322	3562.462457	9151.555319	11342.52031	0	0	0	1634.404973	637.5407986	2936.331634	1307.283108	0	0	0	0	0	5589.658644	6567.647732	6559.654178	34046.51417	14162.9183	28385.09226	17677.13405	19441.57345	12926.54808	0	498.9537937	1254.564148	17349.33715	12432.1841	12881.94042	174611.6965
808.5034673	0	0	0	11978.78462	3071.690908	5635.729496	2141.142583	776.2034821	2023.432464	3883.635441	4108.345532	5430.142818	1894.875798	1788.096649	2870.050041	7546.970044	3103.303004	6739.145783	929.1855463	1207.975187	1551.235251	0	0	0	0	477.8578589	25.9484157	0	0	0	0	0	44.70655263	6023.891226	3637.722357	2587.386718	14743.93877	14772.41997	16957.82681	10362.91454	12424.56331	14504.1212	91.21036656	267.4516388	1.433959237	4629.460408	10479.19531	5107.240773	139856.2336
808.5041668	0	0	0	22459.36925	15678.26278	23656.87922	3095.565316	4167.851708	2639.30316	11083.06201	11841.23532	9750.147242	691.4120483	4800.473247	2647.640051	16344.77287	23946.32929	15559.74072	13763.5448	15567.76813	13713.20103	0	0	0	0	965.3060944	1133.511884	0	659.3478984	697.4279466	803.7069494	0	245.9556228	7866.10414	3333.100859	4231.888709	48548.59688	39683.77391	77675.02593	14650.09523	13401.17176	11607.35869	836.7291482	0	1112.582335	7334.818805	9477.124813	16308.45607	117319.1715
808.5086298	0	860.9455444	1201.388563	107780.6007	94577.6363	131575.2921	0	975.5073521	0	1416.837544	0	173.5149129	0	7386.013448	2679.865958	25836.06172	10644.88139	12812.7936	186476.7083	114875.534	244264.5717	4257.56209	3363.754819	2905.621779	0	0	0	3268.337303	4602.458859	1164.314051	0	0	1628.503665	39838.92253	41792.53309	45168.18798	0	0	1868.127396	2463.280469	0	2112.132088	0	0	0	582.2311991	2081.388675	0	1444.418201
810.515614	28685.41797	22046.65402	20345.39325	28173.31701	24334.76804	14949.32615	29857.08421	31350.41622	28152.0142	28978.42691	34135.23335	35464.77398	29161.64266	21478.90737	32114.41294	35907.83725	38286.86659	33009.83091	22857.90271	18040.40192	33457.30237	33896.46325	42546.84905	41919.81666	26539.17363	25964.50129	22582.85017	26241.38329	30384.96496	26968.41435	34496.64451	37940.55213	31140.26509	29659.89606	38186.35113	28915.47019	31074.40787	40444.42898	36653.28767	28221.18606	32365.20215	34647.41279	21901.23024	19441.90476	25159.49279	26186.29377	34892.6477	27487.15758	30049.64467
812.5365599	0	0	0	17579.20999	31123.97094	36013.75526	0	0	0	0	0	58.30120909	0	0	0	0	2914.454166	1647.402243	19878.67701	33046.12863	32422.42438	0	0	0	0	0	0	0	0	0	0	0	0	1797.931147	0	2434.956514	533.9912189	1558.429774	132.7220129	0	690.259478	0	0	0	0	0	0	0	716.1632354
812.5371091	0	0	0	2509.199771	3047.962553	2675.326834	0	0	0	381.5029546	1820.617376	1202.911195	669.6557926	0	0	0	0	0	46.02874573	4354.679459	1187.852956	0	422.4665546	1178.78427	0	63.12868179	45.82454837	2067.139684	0	0	961.6788649	0	907.9750629	0	941.8594744	1604.762228	12005.06214	4851.989228	5146.322209	1739.208729	2765.29155	4233.458179	0	9.609778678	0	6944.368097	1525.126225	5925.420249	20805.81594
827.7470253	0	0	0	0	0	0	0	0	0	0	0	0	0	0	0	0	0	0	0	0	0	0	0	0	0	0	0	0	0	0	0	0	0	0	0	0	0	0	0	0	1158.332108	0	0	0	0	0	0	0	0
832.4967716	10621.40206	8521.801467	9266.665519	7421.157201	5867.128706	11284.76527	5796.009958	7683.575416	5102.23288	4106.865717	3858.046579	3841.239304	10522.59828	7015.917066	9141.912572	5792.33253	1515.985518	3674.680155	7298.587728	12655.07589	11439.84324	4376.734192	5072.003058	3489.696466	9655.411718	16818.19539	12114.37309	15408.71257	10682.69805	13348.62228	4052.647536	5375.366033	2683.300126	4146.702675	8905.528347	6952.597706	3713.420246	4497.176101	1275.365216	5446.00253	6905.636201	4560.777335	26079.0211	24415.02607	30198.94805	5440.763578	5058.890065	6049.048693	827.2380406
832.5032188	0	0	0	37937.74727	31425.72686	30951.59491	1380.118964	4672.087141	1335.718351	22589.52929	26643.61307	32437.41062	19383.54227	18612.16423	20416.15782	9273.480228	26155.54281	24084.8289	15635.2873	6271.07745	12419.66641	0	1201.518582	0	0	0	0	2065.765179	0	1491.543726	3296.89013	0	0	5442.031015	10312.0285	8670.127225	73198.53828	99398.11388	129862.4128	46239.07002	43450.85018	42647.56757	6354.27025	11530.31733	4946.591662	56402.08691	50202.36569	43898.87458	463415.9539
832.5041089	3226.274955	3379.821747	4467.63025	4356.017317	2670.761635	4202.469621	3255.317028	3308.465716	2107.605142	1007.565522	0	543.8956885	4843.183089	4283.280453	2324.5186	1959.324384	1407.769296	123.5199213	3712.215609	3105.761479	6248.675343	657.7048111	0	2161.791284	5481.184976	4742.427391	6643.252383	2831.732077	4216.995805	3649.985843	827.4279379	195.9340481	305.1432298	1628.527588	1873.597761	1486.404613	1566.388302	2832.663958	1136.918963	2520.690215	2249.744268	2474.723061	14687.01184	15276.25681	13839.45226	0	2.72027356	2645.902491	0
832.5054108	0	0	0	2275.835473	0	1510.809779	0	0	0	4816.746684	4935.344965	5254.790969	1778.175577	0	0	0	0	1725.801912	0	0	0	0	0	0	0	0	0	0	1537.789295	0	0	0	0	2482.238827	818.3082347	1774.579529	12745.47824	13846.26413	8705.65282	6819.564943	11502.4859	7951.089822	2307.869182	1736.298592	2712.554925	6393.980178	21676.93391	11066.13861	112759.7895
832.5109804	2894.264545	3025.956441	3475.486703	20084.44842	30344.00473	23177.3341	5549.967848	771.0480854	3621.167231	6244.855939	4200.266906	5872.174274	8191.273563	5976.362861	6284.935962	13586.85624	8642.449996	15468.77221	19881.44711	96961.19227	70092.98551	5229.193679	6092.29066	5138.480616	4362.244896	6169.365121	4101.634241	4296.650417	9022.401286	26157.94025	5579.673901	3648.860912	5949.858812	20438.12306	28716.43074	23718.09816	3992.022787	4863.83232	3597.338091	6026.457656	8039.581818	7821.657295	8356.487902	4932.843738	8736.910673	9150.963333	10379.61472	5652.422533	0
832.5114025	21735.18819	19309.00317	22355.86438	22733.11857	14536.04163	21521.54644	10057.25385	15197.64987	15956.06072	3567.452949	10578.80069	6111.459561	20772.91742	20887.09242	23364.11176	6130.414625	11046.34766	10466.94975	36256.19612	24783.72949	14340.59269	10021.55563	7512.113057	5284.158424	25087.05112	23354.80727	30414.69582	21254.78535	16658.3126	21778.33231	7455.158205	6636.177654	6812.419837	13700.74836	12819.51691	16712.70063	9000.727631	9909.642597	7797.524704	13310.54435	13631.49723	13378.57337	58764.68147	38696.73824	100803.0202	12176.97486	16577.48579	17128.24578	795.7137226
832.5165346	8970.943204	7567.807766	5782.834233	59386.53985	67952.3584	91616.53911	6917.535496	9270.508474	10911.89315	10754.14582	10330.22168	12953.7468	18059.64787	21288.19841	13481.66309	51804.56239	17247.01072	33016.99761	158665.2341	120683.5918	194678.8292	22706.62598	16780.86986	10483.04703	10986.97394	5457.643807	10369.68322	45916.56395	14693.39532	15735.43061	14627.80465	12399.98216	10676.60755	21075.21274	44533.87305	44962.98406	22165.70217	10644.89938	13105.3197	16616.78201	16700.85998	18331.04645	15753.09363	16717.86022	18425.07921	16639.59084	13270.92961	10670.12884	3884.873953
832.5190858	6283.030358	6296.413494	8974.960462	196740.7084	54458.97311	72485.92891	9039.357822	9001.16455	13994.76155	15224.88104	13924.92969	15746.29184	20854.00715	16541.73326	15271.31678	31499.54163	19248.01558	16949.15541	126808.3873	131915.0442	55340.15275	16117.5057	19539.85111	17993.50369	14643.5905	5103.363556	12953.73245	17449.00376	25313.15616	14874.35972	15559.04163	22422.87627	16572.56906	79903.74317	88356.00534	55659.69085	15242.59002	15739.28943	11019.21238	18740.31591	16318.39115	21318.90325	17610.71425	34162.57448	16656.16281	10915.38875	16000.42098	21874.62063	6627.771452
832.5754231	38190.15664	42582.82637	41476.12389	55367.7737	39979.99181	27842.93509	25520.70146	22760.53076	22044.43983	16409.37893	14553.70043	18503.93603	27397.41754	33994.6153	27174.79721	10106.73395	11826.61459	14511.06593	26261.45511	70343.06259	25377.04057	18511.16754	16728.64112	14161.08193	24456.17262	24046.04391	25842.87324	58918.37347	33226.52254	28902.53841	17382.22136	14336.99852	12071.70771	39296.40775	14802.94363	23678.78561	36783.08	29338.73852	32226.214	24419.37703	25401.20965	23204.12275	47784.46315	52408.07432	47665.14025	11934.9238	17142.92269	24911.88055	3128.722004
833.5046059	31414.0377	21192.02189	27358.73973	15864.84006	6556.336861	16404.66893	11304.7511	11443.10025	10514.52296	2615.087811	2287.8472	4319.439641	16665.73227	19363.46149	17865.75179	3679.718126	0	6444.97419	11863.8487	17721.81308	15386.58821	5157.716538	9236.957161	6195.246857	16662.02806	8430.943732	10210.23499	22902.90366	12448.31967	15042.87387	5514.701785	2226.028251	1134.966043	10737.8405	7156.226456	6857.321589	7791.796152	8296.863637	4279.744665	5003.105869	5834.127443	7710.707751	32890.62461	30048.81131	38408.95808	3267.431023	4643.082458	6027.783422	0
833.5079627	0	0	0	0	0	0	0	0	0	0	657.056692	1759.838678	0	1042.56873	1310.976688	0	0	774.193049	0	0	0	0	0	0	0	0	0	0	0	0	0	0	0	1787.075082	0	0	20309.45973	22154.16982	9395.244876	5253.891745	3976.590561	3644.921049	1051.184119	0	0	2120.144064	4531.599869	3948.733982	88371.97031
833.515761	80703.7472	84985.89352	83785.64652	47066.87659	70386.17757	54200.36502	36163.20558	34694.30108	34706.94925	20500.44479	16369.16217	20843.52784	51198.05835	46476.53354	49379.01617	12112.21414	13382.255	11191.72435	35645.41685	52823.84925	39230.80345	38108.6803	20028.64867	23063.7604	42980.40586	31769.82775	43218.59025	59900.21061	38232.25807	54407.5724	9816.444944	7854.651277	5201.446895	40532.91683	21850.01242	31174.36344	20716.10175	24963.81143	17849.03948	18713.63393	23079.45418	21703.68731	99011.75897	110449.9967	113443.3777	13491.65063	21674.22941	14699.21649	3356.454602
833.5271467	136428.3266	142027.4283	136899.3597	92168.46582	70470.84395	61743.2254	64521.90218	63455.85345	64956.8393	38872.22194	40938.5897	45282.72932	71988.50184	81639.11235	37244.59538	48995.28863	37212.31759	43844.89055	135447.4336	88820.30029	123017.1194	100702.7424	67344.73617	61614.72948	61737.39592	49670.11683	56904.0908	90442.37135	64133.26865	112337.0428	22377.55411	29503.10478	22683.47241	85802.5708	66167.45415	72369.05909	78271.48304	69347.5991	81803.77731	54986.98385	55189.46243	50732.43973	146426.6417	151608.5256	149612.4929	38158.96829	34948.55687	40871.59165	9011.07478
833.5339355	21878.27041	30885.44152	19013.24211	83805.69869	68857.01482	74213.42321	14210.93536	15571.91352	14629.01947	7169.1029	10378.40794	8209.525957	17516.18013	17768.34448	21663.95341	25508.83555	24293.39059	26054.52712	128572.4019	117779.9513	113228.8299	15209.97217	14819.21947	12439.80844	8445.793706	2841.872797	5488.824684	28083.65514	19915.09121	21206.47114	8751.836201	21327.92263	9564.599787	89054.81953	62097.91496	54726.5609	15350.3257	25288.95965	32935.91087	18761.56877	16691.77285	17912.26325	13379.63775	11405.82241	8505.599355	15679.63887	9774.42588	16677.96154	1741.772147
834.5142462	33936.54348	31357.19864	32392.01511	158692.1939	147629.5406	151740.9657	73150.21148	71934.16164	74954.56384	36535.41969	30398.09373	32525.13479	89023.99664	100676.0369	92854.46165	28808.3794	33450.70667	32803.24132	211002.6124	222511.9023	184677.9907	18510.78442	19125.04611	5978.590657	9573.800155	16267.3568	11688.28569	54855.53253	55153.30413	58941.186	38432.46532	56011.04693	63036.24678	31488.12876	46966.01045	40558.85741	54884.59482	56504.02648	50412.1683	8703.073097	5761.405498	12647.0376	6344.65196	4100.125099	4017.451055	67101.92492	32955.97435	56229.30031	84732.22938
834.545367	20465.73066	18659.05246	20415.19224	124310.3178	112002.6201	182450.6602	13547.97908	7920.968287	10805.67679	12960.51675	15269.50754	8347.532067	24563.80838	14427.42664	23584.06993	40802.79881	41987.6305	39805.15179	221864.1862	123564.5747	244404.0301	16728.20074	21746.9741	22770.93629	0	859.085463	2095.967452	28325.45277	39436.44436	31970.37533	2853.60769	12236.53487	15826.2846	61227.38833	63754.88724	69272.32118	42402.99402	16050.17552	14947.42364	22216.5759	23365.48187	23721.8832	9905.270458	9960.96965	17922.03054	21650.0164	25271.72598	17720.27276	1192.450774
835.5224781	0	0	0	67159.30303	99199.6276	58888.30137	0	0	0	0	0	0	0	0	0	0	0	0	32506.90215	36487.71068	31077.38923	0	0	0	0	0	0	0	0	0	0	0	0	0	0	0	0	0	0	0	0	0	0	0	0	0	0	0	0
835.5468978	14964.61738	26654.75879	27704.96216	536605.923	463500.5713	440659.0495	2886.474811	3727.639895	7768.456202	16592.68422	9000.311533	10385.53225	15213.25922	21349.14406	21453.84745	101163.7694	101398.6798	115671.1668	466555.6954	520433.703	370129.6901	40452.81563	42187.96405	60997.49197	0	0	0	44871.92345	58027.13658	62224.93781	14750.9362	12698.43712	21087.7477	265427.0516	210559.0358	234703.7151	22497.8177	37966.16695	37922.6518	34708.47837	32732.51748	28500.42197	891.8592953	0	0	25632.16348	25351.29287	22561.04005	2462.72208
836.5314334	24618.49294	34573.94661	27689.77577	58948.65502	33672.586	33951.85193	14314.14615	13939.79036	12128.30279	0	4024.499895	5634.286141	8350.947308	16026.51953	15400.65927	4561.880316	3187.852169	12343.33112	21045.76234	25706.22532	28620.48246	36403.67497	20434.27835	18917.71123	3365.626832	8985.955883	2713.372196	23871.6	11783.90532	8192.051938	6540.879544	1227.09211	3381.403753	11179.51337	11644.35085	21839.41958	4912.770461	6246.86563	1900.151368	10120.30881	15790.5501	12806.73398	6478.288767	7733.664635	8062.39454	5238.889039	4314.406176	5434.270337	8377.286407
836.5572803	4573.571202	2464.169701	6556.315562	37552.13833	19438.10964	28417.06391	8976.759321	5996.100497	3400.645543	2321.767985	1958.980869	2419.707008	9193.92373	5555.453092	7489.036137	4655.5852	11572.3343	15551.69067	31982.26471	23867.82817	14681.37554	10984.72101	7240.33495	5596.208182	0	2100.288577	1465.168525	6856.172987	3862.979594	4678.122128	2641.021873	4332.631244	0	7060.952877	11750.36666	9583.114038	2529.53052	1412.722805	4123.653257	5510.471125	1105.318546	0	0	0	636.1418232	929.4481381	1934.715708	1399.754566	1009.127295
836.5598335	269887.9451	266344.6441	272913.4408	173846.4333	184187.0301	164174.0129	172570.7635	171530.2741	171650.1493	87206.10656	93319.45651	95403.00589	208349.2009	181197.7164	173980.6104	83078.84114	86479.58425	86045.85873	160643.6177	116945.0413	128613.5128	232382.5799	212415.5267	208037.1517	131939.6825	140682.5944	143066.8763	170334.0607	184228.5771	161965.3016	51572.19978	48304.19259	43517.16672	170571.612	173953.1211	162692.1907	59733.86695	62571.55402	72644.05809	142638.8219	145364.4754	127962.3254	151517.1609	162384.8105	156628.9037	105230.6372	75456.79492	91668.57965	55906.29379
838.616415	22225.07377	23419.2994	18897.06036	8586.551502	24815.06815	10436.22822	13241.00292	14673.45283	13502.61567	5925.797634	10022.91225	5767.937021	16865.75653	14944.08855	17244.89213	4640.743828	8876.913429	4988.735757	2423.909362	3649.561326	6416.203866	21954.48399	14044.95628	13050.91351	11935.69537	13746.02875	13700.8013	15565.88191	7524.537021	42631.3682	3324.145633	5857.014209	3907.671145	9737.819759	5459.92562	5157.284987	6821.651323	7140.802841	5307.545801	12214.36795	11352.92424	11569.93759	20674.2319	26413.87127	17799.43903	6826.455162	14279.54087	5841.176671	3894.059386
838.6202905	49138.88992	45089.56658	46129.55815	42349.26036	9053.342485	12340.04683	33478.75078	31450.75742	35674.73084	12366.30428	10704.13324	14541.38191	34010.52605	29939.51253	22025.64477	8142.987778	6312.840136	9762.017038	2199.510753	3250.765275	2323.587286	30614.1942	30162.61059	26653.3968	27002.02793	18208.18619	24982.78636	28215.2323	33633.58009	15930.03111	13915.59988	7434.686382	8292.69139	21992.27777	30268.26991	21332.7156	11592.82906	10326.74213	7596.53516	28767.58146	26864.8493	24998.88668	29633.95141	54511.01912	19749.35088	9263.194525	10925.16251	13388.49344	11602.18411
838.7291279	29970.60642	19949.4774	25323.3401	20535.99226	26119.42995	29139.92321	23879.44928	21936.14013	19314.6911	40382.12081	25147.60952	28595.94904	12838.61456	18712.57134	22861.3628	28605.18339	45828.83114	31588.60577	13875.69725	15145.76205	25121.15654	41719.06346	46130.72241	44874.95887	12146.40136	36986.68861	18423.50433	12820.31326	28450.73271	19204.54857	28211.7831	30123.27345	35783.71242	38420.8107	48653.93798	32550.30981	23753.12394	22675.30478	18885.15002	18473.62158	19151.48942	17280.74671	30648.42348	13836.5259	42940.53934	29091.35972	51097.69728	27287.59073	11128.17553
841.7043102	25596.80907	32254.63771	34670.52914	15515.50682	17915.12676	16161.572	21865.65408	9457.339115	16545.19899	23607.76511	31886.65486	32595.6306	17587.91506	24792.6119	12974.20797	23218.27999	13104.80906	22590.09803	16093.52091	17237.34226	13620.04228	19911.30311	30168.52658	26196.04209	21807.61396	24874.50429	15768.87794	18726.38195	17899.6514	20177.1172	13224.27864	30104.208	28206.78894	15555.82521	14728.41172	16215.57228	14577.59126	24530.78613	19575.76427	12052.98594	23155.96749	11378.29412	40591.07679	20291.51062	18087.58938	14911.54966	17801.05431	12991.19308	25320.81697
841.7665555	23868.87057	22385.97453	18360.62198	5720.749036	13492.37481	20246.46774	17842.65107	6514.701094	4942.324917	32441.78018	2585.845891	7751.637692	45726.81926	28704.51532	73405.55617	54764.38577	27243.65651	16114.76731	26375.61872	10358.48919	4848.099233	25300.03476	19798.55026	26091.27526	10695.55224	24002.8647	17261.85289	16765.0938	37287.93347	24191.77323	21011.59758	32674.11069	45991.74114	38716.37337	55908.89552	15097.48417	33464.40197	29964.544	17076.11774	20228.24526	23999.08411	3073.739021	46386.1355	47986.77572	52613.7195	42306.99176	54486.25974	20931.91229	14716.70046
846.5714885	85087.93744	100561.4722	91693.69978	103945.6956	151076.8226	210005.2983	113692.1126	109417.196	113977.8694	79164.70223	85340.98077	96397.64455	100178.4826	114530.4452	105402.7115	73510.05049	98542.08735	94737.48854	162891.5941	226512.2053	214903.028	125945.7012	103952.7912	89637.7795	49817.00397	75185.86473	61135.61049	105924.1898	100559.7464	136816.6636	107631.1162	100161.8765	97611.81909	109388.9341	99242.95634	113409.6583	108927.4836	120368.7916	56590.43073	65430.33803	72615.80179	81114.35798	44130.51256	51184.6351	27633.61613	97055.66812	67802.04388	78151.21224	80176.08909
846.5755387	95623.61856	90403.60849	97956.36881	89452.39773	52032.76605	67668.23889	104166.7871	94747.75633	94093.30732	79010.13311	80086.92596	79813.99666	81011.61477	83643.34203	103490.6911	103077.9415	125370.2612	112892.1451	93560.36803	73845.20857	56834.19275	146165.6538	90120.77261	91354.71533	73304.11518	57945.28593	80341.37658	81456.97183	93180.49167	111293.5741	109168.0779	73886.94128	87741.53646	61481.61326	84539.16104	77500.82379	50520.47944	54659.17096	38242.47231	74062.53755	72720.36009	56968.36376	77542.24008	47340.77862	81554.0583	90630.65405	44847.18683	64657.48384	48816.18886
846.5799888	285222.3691	281321.1768	286816.4517	258738.9364	268534.9427	280002.3257	296131.085	283422.2895	296449.1563	240076.9178	245429.8195	246471.5837	271935.3653	250206.0294	234860.5353	331789.6373	302188.5017	320470.4879	376765.7608	392716.2119	356532.7373	310107.4983	325277.8929	310343.8403	216808.9019	220518.293	232644.5152	325482.3539	323862.7471	350259.9121	310420.333	316301.8547	317293.7425	295169.3029	323597.076	312880.6123	233384.6142	226568.464	250596.8656	236828.5425	246395.2406	255630.4399	235567.065	209628.7548	205660.5503	279472.7607	248688.1653	262894.7564	173355.2649
848.5333562	83479.46186	79696.76066	78379.50529	84424.48513	81647.23044	98638.90565	74208.95039	74625.39267	73447.70399	50858.84239	57758.93004	63153.77019	74456.9385	90746.23345	59483.25609	93357.75307	67365.2478	76905.13572	35408.27348	44728.37639	66917.00655	102830.4394	92637.00684	99651.2083	64963.93032	95489.12299	60027.021	31682.80602	72213.98755	89640.01211	63593.96394	46832.36959	63966.89368	85856.7257	79852.27233	60526.73526	24054.94548	26503.55228	40418.22716	71559.19292	67044.96881	69747.00483	82466.61429	13659.25164	68493.31773	50115.06399	74530.89296	98701.09896	55887.17219
848.5338815	54511.02553	52625.46548	51404.62433	41831.44735	30579.87313	39332.3034	46717.84309	41932.85951	45078.58923	23027.28232	17801.26308	25325.06165	42511.96497	41450.8497	68774.03433	34683.72072	21847.77398	22718.40686	8375.183518	14975.00749	18876.4766	59390.04039	53445.02162	49855.4345	29291.97992	23432.71456	33289.67413	35238.04252	31133.71517	20839.90686	28876.28901	33979.0062	27167.73037	27561.61699	31932.2278	30515.9866	18671.50583	23799.38923	12248.50149	33766.8495	34544.58443	28883.09304	26407.02969	35603.9589	43038.12295	20786.48705	18733.8864	19386.0927	19635.55805
848.5470673	4363575.713	4244998.545	4283804.065	3657088.486	3547127.562	3609949.446	3677331.841	3694504.071	3735988.956	2414654.615	2401039.44	2425222.81	3690516.918	3627405.337	3760615.573	2895822.628	2943662.67	2770615.869	2001514.642	2061672.994	1868627.955	4864240.9	4711555.949	4654746.55	2737389.904	2707414.304	2722250.558	3314859.387	3372077.618	3415264.697	2696577.597	2678298.443	2600235.74	3068226.026	3007072.858	2930091.456	1909377.159	1911965.09	1991654.932	3185080.17	3211512.86	3178211.004	2921457.138	2958376.599	2938643.256	2888414.436	2724259.285	2861323.061	2479408.883
850.5604731	150491111.5	146784985.5	147131420.5	58621078.62	57689131.12	57028317	97335716.36	96481090.1	97866736.92	60463473.75	61023160.76	61299194.36	100735362.7	100624013.5	104193133	54087681.25	53851977.34	52257314.69	22573481.19	22809863.35	22109796.84	106915506.6	105567271.3	103231572.1	54761691.12	55847750.51	54700507.87	86847397.96	88169795.18	88504420.92	40770625.97	39932953.4	38316664.18	56555855.37	56146095.39	55343959.79	42916561.76	44210359.3	49151887.67	65417306.21	66640519.91	65376083.86	80304060.27	81740079.04	79779520.68	55092421.36	51626321.18	54775043.22	46341070.47
850.5742893	32599.51619	31319.0172	20702.78547	38948.7132	42273.25494	20143.17294	12881.50423	6828.44373	19597.70981	8875.605287	3597.532604	2099.930199	20072.37525	20350.96918	15583.93893	8240.202419	20278.025	18772.97676	15463.54431	32544.91565	27172.77328	31823.03509	30207.00108	30845.38758	16126.56645	14327.80621	15382.80339	58521.43118	80365.13875	47168.77644	39557.68312	64532.06913	52894.62103	61916.24285	55245.34325	68678.67063	70805.24418	78651.83588	61539.5221	60451.07447	61343.26184	55554.57357	10581.7264	4333.976156	5514.241256	46467.09935	48784.30437	53598.57701	14469.56929
854.6949647	62498.7692	32747.9811	53193.89154	35618.90687	34930.09683	45843.70543	51512.0298	45377.64859	27337.17022	50117.80871	11949.28492	39201.85625	5902.394678	44361.88087	4757.05998	16566.19294	56747.47374	47910.69166	7221.45083	13823.49974	38610.10579	66744.16472	53740.67796	59864.24182	13350.18702	33609.80696	25640.02477	15742.83816	10727.72088	20871.29129	16223.30249	16003.13113	12796.08784	38533.82396	23930.14626	28229.62161	7747.269668	22680.10817	15224.1722	15160.53155	9424.772247	22186.72367	31635.50775	7692.295563	21712.64279	24371.60646	23017.10966	16279.20196	20313.43551
855.6204557	46079.78664	47300.34367	41699.35549	6149.402905	8467.275085	11505.60106	22091.8528	18636.36583	20943.85084	3142.381051	425.333837	2439.390485	19250.81792	22705.05609	24124.49334	526.0069143	0	1044.732857	0	0	0	8450.861385	4959.02634	11278.93067	9490.717883	7956.249991	10895.48582	20250.69472	25589.46472	22729.61253	468.4593146	3163.300861	0	3627.063694	5192.578675	8297.644481	17097.24351	35191.38784	23722.22577	24738.8328	19845.27249	17459.39746	20482.05085	14343.79947	8289.772019	4438.590012	1065.075488	3680.573278	2109.817768
857.5120049	0	0	0	8569.351364	17168.90881	12694.96985	0	0	2408.216671	6482.050993	7300.093242	9807.820287	4763.405108	2314.872078	4848.157793	2542.09353	9197.548133	5710.87816	1699.36123	0	1692.310507	0	0	0	0	0	0	0	0	0	0	0	0	1577.777445	2845.16184	2884.916155	7177.652184	9083.153432	9792.503734	3151.674403	3699.056746	3699.283461	0	0	4255.008145	0	1843.997831	3988.899831	32589.19801
857.5163944	56592.08679	57788.51471	59692.51636	6441.690789	3707.284741	8386.150015	18716.9405	18049.10634	16507.6985	1779.0224	632.727951	1647.635919	24644.62095	31456.90711	25991.83873	0	986.7462221	1500.841444	1831.485453	0	0	5627.319067	2433.323682	3809.141635	4880.266684	8053.390217	8174.718151	11986.48673	12558.66313	19696.77799	902.0357877	0	0	1568.520427	1730.252131	2497.567881	2449.116882	3656.842926	11059.04884	173.9417311	1254.234495	0	20618.08006	18434.06758	18966.54373	0	1091.690794	0	0
857.5168576	0	0	0	21474.79543	23411.83169	16956.5555	0	0	0	0	0	2460.626453	2681.807671	2551.713654	1336.469577	5129.396337	0	5549.628233	7920.519526	11643.55745	12989.16167	0	0	0	0	0	0	3264.529348	0	1677.800911	1058.850225	1626.179491	3791.320127	2594.399529	1854.191613	3752.422918	20378.01711	17407.42639	14950.1481	5868.231491	3903.706691	8675.360074	0	0	912.9534471	0	947.0023116	0	109039.4044
857.5196772	7278620.899	7513301.501	7473483.756	2788088.607	2852906.133	2783837.528	4040512.497	3985332.217	4046495.519	2245065.04	2307940.558	2411766.348	4307597.364	4369389.445	4496593.59	1866936.229	1939197.48	1903625.359	1379163.324	1425332.773	1365139.533	3523158.766	3427375.891	3453472.242	2739603.974	2877542.717	2819916.386	3636013.963	3669634.99	3733326.581	1429274.708	1377314.676	1285927.564	2319673.775	2273896.361	2341773.645	2062656.702	2103299.113	2545941.856	1891565.906	1990204.178	1912360.036	4527756.052	4700318.323	4568195.312	2087484.045	1882354.589	2111884.999	1074566.478
857.5221589	133352.3002	142670.1526	137678.6174	52037.50393	99005.50402	44345.05194	85337.25904	84305.54039	84399.78639	54677.837	53471.9151	57343.92593	93198.49526	76700.91624	149482.7493	39012.33003	36475.6713	52711.70325	7243.758561	9240.52816	14861.9899	80745.84941	67711.97268	71181.11049	61503.74701	66849.62056	65484.32045	76142.47002	74783.2147	78018.65792	19744.45472	24286.35595	20879.15727	30434.68596	63263.75343	47726.24306	34181.95108	39943.08613	39321.61561	40139.75281	32878.42606	39727.99235	105290.3512	93304.58439	87834.56485	43995.41471	29860.27971	45570.92037	7835.715113
857.5268872	0	0	0	85638.64912	79553.05999	69443.66984	30852.73985	26665.1691	30458.33549	58507.30708	61226.64317	57297.45018	38885.5418	44966.76612	39034.48845	83423.20542	90655.6831	68769.3359	57258.68897	109111.9485	99905.49336	3666.765435	5189.343045	11701.39281	1755.472861	18071.78268	6250.691726	2923.385306	6334.630933	1554.675382	3084.391034	6218.868875	4593.029213	49896.21155	46719.56556	47306.30833	125039.7813	105032.0324	151724.154	65834.8171	71328.36356	65453.07455	26819.94495	17518.70814	31419.22334	92904.9054	62058.84901	68719.72055	176144.0403
857.5284986	0	0	0	18628.3025	31120.13466	36751.15597	5542.822519	11399.57037	10324.02444	26222.34255	29944.73529	27921.14438	16524.13646	15818.50613	15339.60383	27453.49879	26253.00504	32363.71305	35129.46999	28879.03525	20427.89727	1873.534887	2282.633619	2542.764817	3285.590558	2678.397749	2781.211209	1680.869063	0	0	1717.958398	0	640.5752478	7637.623405	18259.2926	7405.784463	24413.40569	25077.98861	36227.51088	28135.64432	25551.56352	26931.40459	7287.234694	8336.947883	1934.467208	25979.13433	26459.91301	25133.10822	86848.85403
857.5324905	0	0	0	41008.33077	19825.6089	26274.9181	1112.810463	1741.910003	0	12602.61081	14011.74376	16313.99368	6376.836337	8779.414557	8723.142356	22450.02067	25214.76965	27370.50448	33328.85914	32043.62445	22887.36752	2019.501469	0	0	0	1772.862629	0	0	1819.543153	2166.262944	0	0	1656.995386	12081.63586	19511.51882	14058.93184	20635.70638	20153.47082	13271.11145	9239.184603	12190.21978	10876.28281	1120.495974	5655.244984	3937.963249	30910.16121	7612.066629	11001.38254	55855.48445
858.7366643	51575.32835	48106.44877	48095.30025	35792.39372	40466.31331	41051.80235	44450.74908	30911.83747	17395.18104	45344.52664	27317.42853	20745.87771	52966.41339	50191.98327	43056.78559	52685.94445	46851.4121	37248.12788	39643.40027	34631.38184	26780.54999	51096.1236	49200.08441	54122.13454	37096.29296	29823.51859	47787.89048	25646.76592	43642.42105	34819.44791	50939.4701	61554.42308	53647.9882	47256.93287	57662.47242	45678.29184	43328.11568	46568.51017	43389.15675	40907.99328	36258.23595	45428.99809	53514.34658	61843.84995	29380.17624	53698.09602	31193.72888	62116.26748	46638.76765
860.597321	0	0	0	21681.93237	18342.48178	3907.424419	0	0	0.95435203	0	1060.003231	975.4692888	1429.735402	3563.412845	2543.400176	6070.25501	7137.188475	2768.536137	23490.64746	16132.55202	16982.69681	873.7320014	716.6563778	335.2536258	0	0	0	1342.919198	1668.623327	2420.517409	1283.715077	629.8926187	3660.495389	12012.13917	34677.67554	19496.70004	4177.714625	4011.091654	1824.085667	5490.733045	6559.61856	5036.567172	0	0	0	2982.112744	3870.911758	3757.61186	333.5390693
861.5490186	0	1191.679205	0	89201.05472	70163.71569	102650.5154	1708.241985	1536.774635	1768.807552	0	1441.747262	0	0	0	2709.784153	8063.712672	3530.12998	14133.03248	54964.06835	31084.51	38034.42668	1719.867844	2291.057598	3864.291649	0	0	0	3936.005558	0	4104.055687	1716.58525	0	0	42199.06375	28783.70442	42943.54783	8192.258502	7730.163892	18043.25655	7282.871893	5687.378772	4283.347198	0	0	987.5271818	2094.790713	2346.426086	1982.537683	0
861.5648984	63430.06539	73353.17052	73137.606	28925.06408	39591.79043	33403.2343	9916.920625	6368.917653	14603.19579	1919.838442	0	1611.838962	11045.79572	6237.718266	3145.274503	0	0	0	0	1944.46704	1167.45803	3832.667934	1467.162915	4245.143782	0	956.5723963	2004.018702	10144.89255	10050.15008	10589.47948	853.6191662	0	1160.931661	3578.501771	5798.574479	3447.940998	11919.76828	23869.19629	13968.24749	2977.881115	3888.286915	2674.092759	8110.261976	20729.95885	16651.87835	951.6758609	0	0	0
873.8332628	23463.48209	22139.12949	17910.86661	17999.48588	7473.745635	13924.86142	23691.96214	17126.81281	25445.74928	15072.30395	16988.74863	19441.18315	18252.66572	18965.08329	14409.91554	15862.81897	13255.10362	19885.05981	11489.2258	13973.38453	11724.11392	20418.25358	18955.96268	15982.08272	16068.54783	12976.31951	9850.799487	16824.51085	13690.93742	25291.14623	22101.9564	15034.69033	14526.23171	17294.18386	18342.65556	13653.91305	19728.66851	12159.10588	8631.430217	12993.9994	17544.49562	12137.99757	23857.65918	20741.39811	18124.5882	12032.51325	21301.69466	16515.08536	10443.11437
883.5354645	5109301.695	5232577.669	5218290.337	2121439.955	2148576.855	2116396.108	2773611.128	2738270.666	2855145.002	1493191.357	1526155.319	1614553.458	3130603.099	3148125.134	3235622.51	1413619.68	1401011.959	1401426.91	747831.8325	719483.357	714518.0375	2837147.824	2823803.231	2853014.731	2627070.167	2659484.798	2706898.781	2737081.126	2738999.968	2824367.712	1568190.096	1482407.507	1428755.479	1771359.102	1681082.015	1721552.309	1916325.17	1986803.587	2300261.21	1908824.964	1987988.62	1936251.193	3273924.967	3395146.417	3350988.375	1712491.9	1565506.705	1754542.022	1143176.982
883.5399452	174089.1449	175684.9778	178185.7692	68214.54435	54574.1915	59513.28474	100268.4328	95521.88718	94198.58054	38245.70196	31105.24472	40009.97624	115232.8977	125789.0197	143917.4589	37316.71579	22886.80337	13742.84697	4519.483925	1083.134701	4104.316585	91831.78852	83703.59625	88168.64454	97410.60935	115546.1181	106564.3456	134438.4217	108934.1755	94717.36064	44047.49836	41157.98874	30997.50897	32249.42869	39913.69858	37558.5852	73332.33104	39427.77938	63522.12504	59006.16163	52007.48037	44066.02956	128530.5031	130424.1799	131551.9218	40080.63551	24945.24322	46498.28114	11514.66894
885.5499472	27339028.12	30275926.37	30208654.3	8010481.234	7929782.184	7860184.751	11045305.41	10869652.59	11202283.29	5604589.009	5810821.888	6339576.075	8859041.958	8942549.416	9072140.885	3722385.197	3624817.392	3771996.209	1778842.149	1771910.691	1734663.868	6136943.82	6109641.333	6107310.589	4129501.077	4434422.634	4609354.708	10916511.61	10907952.73	11266433.53	4655814.605	4173654.059	3674113.375	5075814.649	4939751.832	5546694.752	15174978.56	15803866.29	18251403.83	6474942.741	7057566.865	6694910.528	8675151.602	8991098.887	8972641.039	3929901.228	3216778.588	4409698.066	2470300.26
889.8128379	33225.68125	22954.98889	35993.00186	38008.52818	17508.75142	25068.46152	23230.50601	37086.78456	67290.5817	19187.87197	45211.70096	47180.22626	21867.83652	24953.97223	11388.01294	10606.7717	16841.99546	21785.69863	23171.01782	28058.34619	36415.52036	13384.50065	32496.82027	18749.90001	36208.4929	18192.63975	29125.62051	31309.51659	10111.72006	29810.50283	15254.84972	10038.20603	17285.84901	9533.207844	10512.41461	17570.77654	22158.78858	11117.36894	12841.86083	12892.7507	14936.1556	17416.04029	19589.49562	20763.7062	11279.79779	15277.20081	14000.87618	19608.00353	41040.31939
889.8155072	86905.00131	96992.88347	84250.71189	83013.43258	71477.56376	66030.71866	85246.37784	83625.20309	69252.36288	83008.64355	81572.89317	87708.01723	94274.33151	85516.56482	83209.04235	86158.90999	84603.72914	65086.01223	103511.7917	79772.50298	74567.78815	86020.7015	82484.08277	70337.16972	45975.32039	71360.1201	52764.95075	70717.89695	87088.09933	70772.51928	68815.83988	79762.52378	81401.63368	78126.75851	67438.80618	64162.34339	66860.46287	62684.94967	61309.56327	68723.41116	65820.76781	59902.242	67671.11337	70507.36171	56195.15317	93535.23414	69988.47078	81219.09674	84484.45208
897.8085668	24095.83816	32851.03796	27806.41931	37041.35794	33822.86368	26812.06925	17977.3289	21337.81492	36246.87451	32893.5347	52715.96256	40960.98888	22283.82584	27273.72077	29209.98735	30291.06259	35501.4214	39433.69214	30380.37951	46345.87209	21986.38812	31388.96779	37105.86048	34629.15076	34284.4455	27352.66244	40430.41244	32199.28546	41751.85665	42715.7487	44008.43971	51081.54289	40211.48898	26379.55759	24571.16186	39639.59094	34985.93043	53932.59896	47415.56723	34430.75891	41138.63392	37262.82205	17587.3084	26509.72501	15131.70865	44893.05189	18557.57983	50382.04795	53726.2651
909.5332143	195700.3113	190710.1515	191765.9448	117698.9311	85227.01789	87879.22907	141845.1238	137982.6906	150953.9555	60781.12099	84062.9739	68978.7098	133806.1775	114398.7719	87922.14563	71991.26876	59094.83037	75213.95726	19981.54898	21752.10488	17826.12065	132960.8098	145139.1518	141570.2527	68873.26421	72009.17341	54955.83484	104028.0353	124554.1752	116755.7387	36138.95761	24269.61093	23740.88219	55709.58565	76079.64645	74288.44326	32970.75331	36098.65709	46138.25313	78543.752	86216.77241	92104.28987	85101.10111	110942.7543	72276.05295	40426.79378	43541.02814	56360.97795	18952.11332
909.5365461	20132.79691	9432.776203	22860.60865	15871.34661	9895.471012	14141.59515	15864.23812	6521.626542	20359.44347	2812.724331	7751.337826	16003.2816	20995.29907	16526.8113	27108.75902	10379.32984	12414.35569	4926.3189	18112.85967	18609.50142	15074.96464	20093.77193	11597.24586	29072.40456	13580.74012	2310.163705	5258.798519	4267.365739	22959.76726	8425.526995	10999.48228	17888.67806	21691.32367	15281.91809	12516.98315	17889.57837	18173.50145	1615.313283	8292.895163	5716.704708	12563.40844	18535.31778	15998.80804	13445.23483	9524.854804	13161.54625	37716.1492	27262.54995	16057.67539
909.5376943	112896.4265	101890.9111	102115.8749	147610.3859	44135.87572	50916.95897	95890.18813	81865.92262	90279.88252	59493.1264	63097.6449	63524.89697	92436.88053	85983.33321	55866.94219	52615.05187	61948.17718	43823.91893	18457.31714	16922.11229	18126.54168	94116.8556	93518.52673	94921.39647	49223.27103	28546.33838	52939.16708	56260.03992	107661.5432	55913.84778	33321.67846	45712.73981	32613.66943	91124.90589	85001.01238	59087.11992	29571.26205	30366.6381	17780.91586	63460.36785	59602.71545	58506.76291	62497.19403	65561.85517	44779.21248	47541.99734	47907.513	61305.83894	33838.87151
909.5406667	51555.93851	48776.21536	49285.35679	22468.3015	25056.85764	29008.17603	40415.4137	40795.73936	39304.39887	28256.17346	28078.45682	33271.67961	40088.61459	36301.24836	55190.61206	23184.92984	17710.61836	22280.14211	8022.635644	11763.83745	3930.920047	39255.61307	43868.92912	42275.74813	27548.50365	16961.68131	20909.55507	27091.143	38860.87804	30381.5903	16124.58913	8110.436968	8253.508558	16601.36086	11366.84828	20429.59579	30156.71748	24341.05717	22126.13833	25429.5912	30411.97833	28798.70919	35710.29205	26559.8954	44542.62182	28819.05007	21548.18882	31184.73643	10009.95791
909.5409684	93980.48152	86390.655	86367.05125	92547.11391	216099.3214	81057.45841	75740.36249	78949.48836	79863.56232	50290.29335	52075.69613	54884.88979	73169.77169	80775.16605	119914.857	55705.27162	76542.23172	35206.41275	21155.80693	43074.64349	50635.33884	121282.7521	86068.86008	82304.84576	53133.06517	78525.88457	50541.51458	75532.91259	60195.21313	87789.90248	36341.48936	36527.55807	31140.40535	56243.09678	58470.72056	50446.98356	84492.77571	34701.61963	74402.47805	55496.78922	63767.38156	56443.65738	80483.15692	96153.03672	49059.52513	74657.51122	65644.58804	21561.72569	34889.20816
909.5442744	387475.304	382939.7171	393475.153	76287.02414	81643.07847	61141.41442	140789.0281	120895.8103	119005.0646	17912.59429	10159.00824	17543.44504	107466.6597	111433.9475	116370.3714	6724.639573	4386.89735	10351.7071	2389.2591	2412.674965	0	73224.8697	65209.85343	65168.89447	17939.07755	32143.65015	20965.78243	74713.89915	65223.59385	61414.0783	0	3665.320699	1257.800495	17965.55915	15185.96431	19972.78639	16483.768	9909.940554	14049.91348	30092.35656	23062.34192	28187.92199	72389.1961	56351.05716	60311.41966	4774.101823	0	9547.480609	0
909.5612924	37244.53131	44575.43719	42956.25631	1807.882703	4803.856928	4568.039144	10130.14682	8726.90633	5095.086463	0	0	0	7778.986158	10190.74526	8909.082194	0	937.0599806	2473.145133	0	0	0	5703.460098	6415.507996	9301.735369	1191.805189	1425.998566	0	9274.325928	7007.028436	5135.452212	0	0	0	0	1459.186938	2371.126333	1763.499586	4294.983104	1186.45082	1683.305949	2482.420539	0	4103.81503	3892.21291	7186.098351	0	0	0	0
911.5504476	30960.90025	34532.6605	29422.55452	26378.10652	18371.21195	35893.90816	20730.69423	15599.91337	17874.536	8082.799489	3846.315315	6290.862023	20733.35874	9087.799662	25450.59924	6537.868876	9212.814396	10814.13432	22821.6946	12404.39153	31568.48511	10807.08031	24440.21223	22541.6624	2986.739855	9665.468382	5889.629733	17063.54075	29789.32329	18409.2111	1512.366112	3817.608247	0	14769.54665	8975.310866	11825.32561	8241.977615	1344.727244	1988.274779	12983.50392	10883.66573	16506.13688	4446.817339	5707.599473	28121.52865	4529.910319	5725.414419	7758.735932	0
913.8277664	10318.98571	10119.38228	12785.68565	1692.47929	981.3117766	6603.17419	7215.22245	9680.028564	12871.23512	3462.534718	0	3719.700484	6786.019136	0	2364.164202	5368.930317	3651.170659	0	2249.330202	4333.518044	6396.719432	9019.75426	6425.766408	2485.904483	15620.59228	7171.939711	10967.81534	6536.070553	3005.487847	0	4382.895234	2130.911447	4196.645809	1995.283349	9523.151257	2894.788574	8565.365544	2984.764401	2689.313918	8351.465115	2947.997102	6873.116336	9148.789777	9896.892796	0	3841.095957	0	0	5226.693198
914.7643215	8540.678051	3271.202398	4679.248019	2217.456822	6914.608045	5211.208132	1672.927758	675.7000799	0	12158.38172	2921.190477	0	8563.987663	4985.859784	11542.31179	15839.05057	10962.8931	7795.987546	4906.286146	4608.324208	2856.898178	7420.938782	8721.222846	13432.9072	3544.876394	2908.981307	1345.469841	3761.359045	9170.15726	10468.68067	4196.979173	10525.22422	11787.49247	11668.49325	18823.97233	2431.324061	13971.605	11751.92307	10346.06102	7251.773144	11771.49331	8298.158943	10569.24884	9703.815633	7164.250465	16845.75006	24188.37632	14256.77285	5633.414043
915.8252861	19956.11345	18553.16219	19904.08011	20132.56088	14291.71924	19332.14739	23178.29501	18333.19547	24069.17431	18084.76449	14664.09179	19144.58692	16868.69401	23314.01396	20488.91623	21897.88005	11974.48853	24377.64332	25593.00062	23129.04353	25598.59377	13386.66177	23677.06498	17053.58983	27241.81603	23574.50529	33076.77775	27661.02706	18016.39954	27090.95625	28881.98124	20533.08995	23840.62604	29024.62627	27557.6012	21941.95008	30219.90525	23627.3179	28075.3664	25887.11848	10767.38354	22848.81199	20055.82996	33390.60472	23380.21333	23227.56297	22859.62706	19925.03606	40072.05157
925.8469346	10627.73747	8247.478261	6128.41035	15350.76555	16928.44716	19121.50181	13701.00458	10907.45369	14852.1507	30874.43456	29458.46164	27334.04142	24664.75922	25791.56634	16244.00204	4473.660352	0	11818.78633	12616.81716	10324.07817	20465.77477	22600.71659	19454.42143	29661.28865	5259.902708	9880.168475	14437.3984	22821.40497	16585.10127	11361.3064	13140.16421	13751.91548	9906.156084	14676.16499	14154.00481	3003.321335	2231.854419	3462.046082	0	22142.18023	21505.23441	20716.95235	0	0	9529.487208	17376.58483	15221.43133	4928.334608	1856.733109
929.5049764	6019.836568	3884.385684	3710.795731	78792.46852	82382.18871	61119.28724	890.4635898	826.1074052	0	0	0	1558.284265	0	0	2589.177859	0	0	0	44466.72997	34192.42018	46961.83579	4146.972962	1592.697848	3542.232897	0	0	0	2623.465288	2574.162744	659.57516	0	0	610.8292485	15720.76037	7702.098473	14795.64022	2550.086796	694.2610912	1079.665875	2992.3335	4364.758209	0	806.1568426	0	0	0	0	1792.698927	0
941.8020302	36582.28899	33421.79219	10781.79075	20934.8698	8192.865106	12754.04677	21065.69505	19165.9143	28444.48224	19377.99389	38081.56874	12532.89381	28726.39003	23384.17205	35662.46207	35875.17213	23290.39219	18921.85556	23790.91134	28113.8677	39917.66995	34018.73739	20163.76737	27620.45458	18398.53886	26810.61546	28395.94805	42942.82393	14981.90689	18533.27746	14704.55306	16955.51516	16444.31067	19394.37764	21348.29278	23360.83868	21237.0182	14103.5213	14122.7653	10281.24446	25018.6965	23834.93054	14947.90229	29451.75004	26040.03365	23255.8002	19789.36351	50049.62238	25217.40966
951.8576977	65144.98373	69073.53701	61886.99974	63624.14913	46952.54136	60695.14117	32780.88746	66119.99061	72570.1206	95572.22072	100329.3359	49238.64987	64587.26802	47262.94765	87077.24681	75887.85674	93483.85688	110413.843	58364.54915	70706.75611	83974.02013	98684.39075	80412.6833	78539.85045	37868.84239	45248.43827	29795.40302	49590.58543	61175.52679	47684.51137	53475.0628	76520.23118	51249.66633	67344.95069	81757.10509	84227.99741	58985.32551	73662.23905	40197.15014	62320.13523	81711.79607	68579.47246	23956.56816	32468.88601	31696.65684	52520.59846	65419.61725	40161.41367	75928.43264
957.7893555	49963.06516	29877.34444	39790.58874	42473.26713	36500.78319	26263.74375	33319.92566	42747.07289	25187.70274	49711.10193	44841.52937	36189.38853	54142.4216	42301.47705	47447.59372	51127.51043	41007.7246	45518.1595	42866.19024	41483.47284	47020.55171	30660.85136	49939.52799	27116.50446	47296.78496	33192.64887	35457.93379	57156.54382	41181.02003	48207.00822	55055.23957	56335.21133	29151.70232	30352.34122	35154.60567	30544.75631	43093.24593	29386.36541	59296.8795	27348.34152	33574.28525	24896.56138	32496.38931	31208.11314	12697.26105	38547.75391	40944.01777	35277.81441	50219.64847
957.8074553	21513.44669	29875.69312	25080.18019	23056.2274	24084.29392	20659.92452	21348.82243	35057.65632	54565.27145	17853.22852	58588.376	32347.30645	20638.71199	22985.00083	9601.149786	9326.486668	20380.03368	19095.02511	22790.51136	28332.02568	30467.04146	14460.38585	25507.09735	26971.3781	32072.5668	20523.40065	7554.994624	25601.9366	16733.38482	22920.42312	16811.36996	17111.98625	14571.12335	9690.399637	8781.85299	18837.60638	14340.85013	15442.38816	18933.23287	11903.00181	15777.62028	13214.42133	18181.82039	18139.0565	13534.34085	17041.95297	15068.21943	21741.34395	44538.08381
963.5151974	36863.9928	33721.42879	29098.07689	103289.6095	84372.7143	46097.94369	17073.60949	24224.56602	16398.40944	2146.145319	3824.630021	8376.70052	23113.02886	16728.44613	16982.4674	5796.131111	19572.41068	15968.01185	62261.58224	68522.66072	67226.20435	27565.09489	24974.22205	24652.09211	4449.183691	6296.720425	10464.12888	34202.42733	27539.22613	35721.3291	632.3928226	3526.006378	2160.552503	33161.72509	24686.20333	18795.61988	20740.29882	16246.3419	1100.579935	19930.87147	17557.36877	8004.337312	15128.93216	11679.19422	36854.97112	7548.662001	5998.027365	5539.566125	3095.583391
965.787663	34242.29228	32348.33642	34506.63418	30597.94443	34633.31874	35683.94688	25365.41398	26715.57155	34794.40074	42590.98441	53751.0481	49678.8527	43641.16442	36554.22503	34328.18667	31102.85345	48625.03648	48238.72912	34210.72913	33768.78892	45509.44123	52761.04158	47125.65052	43570.95823	42226.00985	34547.91015	44945.87035	35510.61621	38353.50295	37865.15487	46054.57874	52211.12614	45278.91156	32575.01936	39224.57448	38290.3872	44440.25986	44914.20257	51198.65821	33318.05753	35598.31306	42553.41662	34739.32815	35114.02066	33413.04949	54810.74796	37455.84841	45917.62997	59073.79847
993.7943954	21080.23337	37597.98676	9097.149317	39843.76597	38628.59925	25178.46661	17567.71812	19490.38684	17732.63711	30155.97575	49419.42952	42018.16319	42766.96519	57425.84592	25472.09821	22250.47188	30888.47202	34584.37883	28628.71436	36948.61873	21003.7032	62627.1655	61386.43434	56309.97846	23000.54401	21230.86052	12223.40602	22046.35023	18678.04855	9003.939224	46421.63099	28450.60754	29333.49707	0	29905.64721	11247.06787	8193.345625	0	6836.256092	52504.16633	34644.62055	62771.78123	29809.00106	10875.34008	7878.208806	7521.817054	10969.08485	11155.22207	26003.30667
997.3199387	375163.1776	374857.6003	400589.9195	322289.8613	359665.3205	336100.7363	378324.6557	370513.7178	374185.2306	394500.8344	365429.9795	383532.0938	413728.1016	408699.9922	451146.2066	455277.5215	458250.8147	459320.2663	382630.1505	366651.182	396130.5016	438027.8048	441989.6592	435305.7824	342497.8795	353221.441	349142.8736	429706.5418	424926.0088	439961.3437	430800.6186	429733.3407	403438.5115	397202.9234	389334.8542	375167.1171	425790.0105	395646.5406	455993.2845	350022.0555	329352.4043	323462.8131	342761.5581	297675.9849	312072.2776	422794.915	414628.6173	449519.216	534301.3082
1022.652741	32194.99116	37196.19841	31849.99412	28428.65404	29830.1455	27520.06895	33732.29971	38015.02894	31253.43437	31624.01465	34912.51852	32959.42933	24282.45269	15846.68457	27479.0198	31906.15828	51765.13788	34567.1011	35457.36028	27464.16173	27797.27136	27729.05616	34942.98263	42900.02723	29106.85807	27818.07313	28630.8425	32423.56728	16754.71635	27805.1572	46481.07556	30903.9742	33781.34709	29288.96516	33491.36536	25952.00428	27628.26029	23770.57399	21105.99139	26119.80051	28039.91689	26769.52736	29072.09547	20171.40421	18063.59827	25617.97798	19415.59804	32259.8341	11589.24223
1022.66225	13176.67111	10971.42989	10353.55417	5648.334529	6590.869373	6118.920638	16166.87539	10284.99425	13962.77137	4710.971061	14029.17679	6017.837889	2606.156712	568.1907805	5290.784498	10934.88975	10533.15681	8845.420534	4696.339058	0	4875.878025	13456.72363	9787.601009	5970.522638	11265.08011	12162.5746	12005.09014	863.9177984	5417.334741	2772.430335	7087.249188	12231.25882	9872.931569	3906.163361	4312.367868	2869.570201	5080.196272	3769.460587	2093.273838	1750.256053	6380.687396	4470.923798	1513.496778	6542.618196	3342.07032	8560.536054	0	4977.509744	0
1058.547572	1628.927236	5529.714811	0	1384.979341	15836.74149	0	0	1073.156575	1093.08886	1685.16051	1092.587328	5656.442396	0	0	0	20282.55229	39978.7418	27591.16991	0	4562.996623	5433.6954	4706.367325	5047.812002	2474.931422	16037.72105	13727.37215	14497.06871	17547.05851	18644.69327	27080.07198	6822.649208	2553.975247	4422.273909	10800.59249	14876.51763	18553.54613	54667.14253	49328.99428	75301.50487	21319.97057	16566.09631	27861.91556	0	0	2123.874925	29252.51466	32122.45311	32520.69405	87783.04382
1106.770772	93731.54013	96834.65205	88543.21234	76755.64074	88101.38604	84729.77031	77966.42623	78204.23113	87377.27941	78409.00005	97137.90151	76067.94834	111216.9321	111700.0586	118417.6396	111040.6446	115042.1168	93379.74471	95173.73045	89071.88323	88929.76709	93328.05493	78889.99876	82108.16144	100114.1739	100190.7718	112672.2554	121860.6094	105206.2186	106084.1868	131912.767	106930.1619	108397.8852	97650.6958	91088.48057	109008.3678	88106.35038	113589.1783	117696.0597	89844.18149	88044.39285	94325.95328	124856.3252	151417.7442	135714.9483	133817.4212	151275.0601	142332.627	89951.88453
1132.791563	1571999.455	1595210.473	1646518.585	1451638.993	1419517.171	1355385.398	1593418.222	1579400.288	1539539.559	1671285.534	1595284.492	1693381.807	1759196.789	1726613.756	1918479.911	1913908.668	1929001.731	1908769.571	1603578.175	1659082.779	1704387.487	1883950.647	1796618.594	1828133.667	1444536.678	1445913.742	1389037.967	1587657.543	1851693.821	1831698.222	1799136.618	1803076.033	1745070.475	1625091.624	1615687.702	1640984.684	1729234.152	1766749.051	1850027.43	1480794.524	1421926.598	1452613.268	1368404.083	1466174.72	1378811.296	1940437.161	1897696.614	1886465.652	2139084.535
1134.802961	31092.54001	13569.88661	2570.197577	5531.886077	0	11842.7247	12371.44623	2309.156743	21557.82271	9348.465465	20482.32011	0	19750.7884	11178.39437	28961.45622	8349.246404	35451.01299	15399.16687	0	12164.00237	5225.512568	8225.762776	12429.37928	0	4742.641148	27021.57729	16054.65694	25131.55007	12949.74496	0	13140.14129	8084.4812	28922.15126	2663.229528	4160.878575	6384.132446	0	10292.84825	0	4068.273896	5054.973472	14307.45482	0	7028.595527	1445.574527	0	27121.51534	20419.25091	0
1148.804782	88493.6146	69000.51972	66365.91123	55045.60892	72955.32058	53723.84227	57221.07717	64481.11277	70386.73297	92411.05017	49864.76176	79817.03262	81774.013	85497.57379	82913.03835	71890.67519	72832.37192	44955.81002	43618.09398	61119.43227	55881.55384	65252.64516	56337.32003	40208.74129	78904.13801	97395.60288	70682.49649	63241.83894	70477.08675	86452.92194	46553.27226	56708.38059	72456.34589	65900.47947	80884.66193	38823.16868	61760.90337	49609.84779	54793.52888	66091.50592	50491.69351	61095.18218	120436.7605	103815.5675	117296.6126	85422.76431	94655.06928	90041.537	71169.95666
[truncated: 41 more columns]
